# Supplementary material for: Isoquinolinium 5-(2,4-di­nitro­phen­yl)-1,3-dimethyl-2,6-dioxo-1,2,3,6-tetra­hydro­pyrimidin-4-olate: crystal structure, Hirshfeld surface analysis and pharmacological evaluation
Source: Acta Crystallogr E Crystallogr Commun. 2016 Mar 31;72(Pt 4):570–4. doi: 10.1107/S2056989016005004 (PMC4910318; doi:10.1107/S2056989016005004)
Supplement: Supplementary file 1 [file e-72-00570-sup1.cif]

##############################################################################
#                                                                            #
# This CIF contains the data in a paper accepted for publication in          #
# Acta Crystallographica Section E. It conforms to the requirements of       #
# Notes for Authors for Acta Crystallographica Section E, and has been       #
# peer reviewed under the auspices of the IUCr Commission on Journals.       #
#                                                                            #
# Full details of the Crystallographic Information File format               #
# are given in the paper "The Crystallographic Information File (CIF):       #
# a New Standard Archive File for Crystallography" by S. R. Hall, F. H.      #
# Allen and I. D. Brown [Acta Cryst. (1991), A47, 655-685].                  #
#                                                                            #
# The current version of the core CIF dictionary is obtainable from          #
# ftp://ftp.iucr.org/pub/cif_core.dic.                                       #
#                                                                            #
# Software is freely available for graphical display of the structure(s)     #
# in this CIF. For information consult the CIF software page                 #
# http://www.iucr.org/resources/cif/software.                                #
#                                                                            #
# This file may be used for bona fide research purposes within the           #
# scientific community so long as proper attribution is given to the journal # 
# article from which it was obtained.                                        #
#                                                                            #
##############################################################################
data_global
_audit_creation_method     SHELXL-97
_journal_data_validation_number     ?
_journal_date_recd_electronic     2016-03-07
_journal_date_accepted     2016-03-24
_journal_name_full     'Acta Crystallographica, Section E'
_journal_year     2016
_journal_volume     72
_journal_issue      4
_journal_page_first     570
_journal_page_last     574
_journal_paper_category     GO
_journal_paper_doi     10.1107/S2056989016005004
_journal_coeditor_code     CV5504
_publ_contact_author_name     'Doraisamyraja Kalaivani'
_publ_contact_author_address
;
PG and Research Department of Chemistry
Seethalakshmi Ramaswami College
Tiruchirappalli 620 002
Tamil Nadu, India
;
_publ_contact_author_email     kalaivbalaj@yahoo.co.in
_publ_contact_author_phone        .91E-306
_publ_section_title
;\
Isoquinolinium
5-(2,4-dinitrophenyl)-1,3-dimethyl-2,6-dioxo-1,2,3,6-tetrahydropyrimidin-4-\
olate: crystal structure, Hirshfeld surface analysis and pharmacological
evaluation
;
loop_
    _publ_author_name
    _publ_author_address
    'Poornima Devi, Ponnusamy'
;
      PG and Research Department of Chemistry
      Seethalakshmi Ramaswami College
      Tiruchirappalli 620 002, Tamil Nadu, India
;
    'Doraisamyraja Kalaivani'
;
     PG and Research Department of Chemistry
     Seethalakshmi Ramaswami College
     Tiruchirappalli 620 002, Tamil Nadu, India
;
_publ_section_synopsis
;
The title compound, which comprises an isoquinolinium cation and
5-(2,4-dinitrophenyl)-1,3-dimethylbabriturate anion,  exhibits anticonvulsant
and hypnotic activities. 3D Hirshfeld surface analysis establishes the
predominant O...H/H...O intermolecular contacts in the crystal lattice.
;
data_I
_database_code_depnum_ccdc_archive 'CCDC 1444879'
_audit_creation_method     'SHELXL-2014/7'
_chemical_name_systematic
;\
Isoquinolinium 5-(2,4-dinitrophenyl)-1,3-dimethyl-2,6-\
dioxo-1,2,3,6-tetrahydropyrimidin-4-olate
;
_chemical_name_common     ?
_chemical_formula_moiety     'C9 H8 N +, C12 H9 N4 O7 -'
_chemical_formula_sum     'C21 H17 N5 O7'
_chemical_formula_iupac     'C9 H8 N +, C12 H9 N4 O7 -'
_chemical_formula_weight     451.40
_chemical_melting_point     ?
_shelx_space_group_comment
;
The symmetry employed for this shelxl refinement is uniquely defined
by the following loop, which should always be used as a source of
symmetry information in preference to the above space-group names.
They are only intended as comments.
;
_space_group_crystal_system     orthorhombic
_space_group_name_H-M_alt     'P 21 21 21'
_space_group_name_Hall     'P 2ac 2ab'
loop_
    _space_group_symop_operation_xyz
    'x, y, z'
    'x+1/2, -y+1/2, -z'
    '-x, y+1/2, -z+1/2'
    '-x+1/2, -y, z+1/2'
_cell_length_a     7.5315(3)
_cell_length_b     15.5640(8)
_cell_length_c     17.3901(8)
_cell_angle_alpha     90
_cell_angle_beta     90
_cell_angle_gamma     90
_cell_volume     2038.47(16)
_cell_formula_units_Z     4
_cell_measurement_reflns_used     9400
_cell_measurement_theta_min     2.34
_cell_measurement_theta_max     23.96
_cell_measurement_temperature     296(2)
_exptl_crystal_description     block
_exptl_crystal_colour     brown
_exptl_crystal_size_max     0.350
_exptl_crystal_size_mid     0.300
_exptl_crystal_size_min     0.250
_exptl_crystal_density_diffrn     1.471
_exptl_crystal_density_meas     ?
_exptl_crystal_density_method     ?
_exptl_crystal_F_000     936
_exptl_absorpt_coefficient_mu     0.113
_exptl_absorpt_correction_type     multi-scan
_exptl_absorpt_process_details
;
(SADABS; Bruker, 2004)
;
_shelx_estimated_absorpt_T_min     0.961
_shelx_estimated_absorpt_T_max     0.972
_exptl_absorpt_correction_T_min     0.958
_exptl_absorpt_correction_T_max     0.984
_diffrn_ambient_temperature     296(2)
_diffrn_radiation_type     MoK\a
_diffrn_radiation_wavelength     0.71073
_diffrn_radiation_source     'fine-focus sealed tube'
_diffrn_radiation_monochromator     graphite
_diffrn_measurement_device_type     'Bruker Kappa APEXII CCD'
_diffrn_measurement_method     '\w and \f scan'
_diffrn_detector_area_resol_mean     ?
_diffrn_reflns_number     27633
_diffrn_reflns_av_R_equivalents     0.0381
_diffrn_reflns_theta_min     2.342
_diffrn_reflns_theta_max     24.994
_diffrn_reflns_theta_full     24.994
_diffrn_measured_fraction_theta_max     1.000
_diffrn_measured_fraction_theta_full     1.000
_diffrn_reflns_limit_h_min     -8
_diffrn_reflns_limit_h_max     8
_diffrn_reflns_limit_k_min     -18
_diffrn_reflns_limit_k_max     18
_diffrn_reflns_limit_l_min     -20
_diffrn_reflns_limit_l_max     20
_refine_special_details
;
The elements in the sample do not have sufficient
anomalous scattering power for Mo(k\a) radiation.
Hence the Flack parameter and its standard deviation
obtained from refinement have no physical significance.
;
_reflns_number_total     3588
_reflns_number_gt     2797
_reflns_threshold_expression     'I > 2\s(I)'
_refine_ls_structure_factor_coef     Fsqd
_refine_ls_matrix_type     full
_refine_ls_R_factor_all     0.0838
_refine_ls_R_factor_gt     0.0552
_refine_ls_wR_factor_gt     0.1332
_refine_ls_wR_factor_ref     0.1639
_refine_ls_goodness_of_fit_ref     1.105
_refine_ls_restrained_S_all     1.105
_refine_ls_number_reflns     3588
_refine_ls_number_parameters     302
_refine_ls_number_restraints     0
_refine_ls_hydrogen_treatment     mixed
_refine_ls_weighting_scheme     calc
_refine_ls_weighting_details
              'w=1/[\s^2^(Fo^2^)+(0.0596P)^2^+2.2423P] where P=(Fo^2^+2Fc^2^)/3'
_atom_sites_solution_hydrogens     mixed
_atom_sites_solution_primary     ?
_atom_sites_solution_secondary     ?
_refine_ls_shift/su_max     0.000
_refine_ls_shift/su_mean     0.000
_refine_diff_density_max     0.286
_refine_diff_density_min     -0.262
_refine_ls_extinction_method     none
_refine_ls_extinction_coef     .
_refine_ls_abs_structure_details
;
Flack <i>x</i> determined using 1033 quotients
[(<i>I</i>^+^)-(<i>I</i>^-^)]/[(<i>I</i>^+^)+(<i>I</i>^-^)]
(Parsons <i>et al.</i>,  2013)
;
_refine_ls_abs_structure_Flack     0.5(4)
loop_
    _atom_type_symbol
    _atom_type_description
    _atom_type_scat_dispersion_real
    _atom_type_scat_dispersion_imag
    _atom_type_scat_source
    'C' 'C' 0.0033 0.0016
                         'International Tables Vol C Tables 4.2.6.8 and 6.1.1.4'
    'H' 'H' 0.0000 0.0000
                         'International Tables Vol C Tables 4.2.6.8 and 6.1.1.4'
    'N' 'N' 0.0061 0.0033
                         'International Tables Vol C Tables 4.2.6.8 and 6.1.1.4'
    'O' 'O' 0.0106 0.0060
                         'International Tables Vol C Tables 4.2.6.8 and 6.1.1.4'
_computing_data_collection
;
APEX2 (Bruker, 2004)
;
_computing_cell_refinement
;
APEX2 and SAINT (Bruker, 2004)
;
_computing_data_reduction
;
SAINT and XPREP (Bruker, 2004)
;
_computing_structure_solution
;
SIR92 (Altomare <i>et al.</i>,  1993)
;
_computing_structure_refinement
;
SHELXL2014 (Sheldrick, 2015)
;
_computing_molecular_graphics
;
ORTEP-3 for Windows (Farrugia, 2012) and Mercury (Macrae <i>et al.</i>,
2008)
;
_computing_publication_material
;
SHELXL2014 (Sheldrick, 2015)
;
loop_
    _atom_site_type_symbol
    _atom_site_label
    _atom_site_fract_x
    _atom_site_fract_y
    _atom_site_fract_z
    _atom_site_U_iso_or_equiv
    _atom_site_adp_type
    _atom_site_calc_flag
    _atom_site_occupancy
    _atom_site_disorder_assembly
    _atom_site_disorder_group
    C C1 1.0128(8) 0.1849(4) 0.6047(3) 0.0420(13) Uani d 1 . .
    C C2 0.9775(8) 0.1140(3) 0.5603(3) 0.0430(13) Uani d 1 . .
    H H2 0.9489 0.0617 0.5830 0.052 Uiso calc 1 . .
    C C3 0.9850(7) 0.1217(3) 0.4818(3) 0.0380(12) Uani d 1 . .
    C C4 1.0322(7) 0.1979(3) 0.4434(3) 0.0360(11) Uani d 1 . .
    C C5 1.0660(8) 0.2679(3) 0.4922(3) 0.0443(13) Uani d 1 . .
    H H5 1.0970 0.3204 0.4705 0.053 Uiso calc 1 . .
    C C6 1.0549(8) 0.2615(4) 0.5715(3) 0.0495(14) Uani d 1 . .
    H H6 1.0761 0.3094 0.6021 0.059 Uiso calc 1 . .
    C C7 1.0594(7) 0.2047(3) 0.3605(3) 0.0337(11) Uani d 1 . .
    C C8 1.1510(7) 0.1402(3) 0.3218(3) 0.0357(11) Uani d 1 . .
    C C9 1.1333(8) 0.2196(3) 0.2030(3) 0.0421(13) Uani d 1 . .
    C C10 1.0069(7) 0.2807(3) 0.3207(3) 0.0388(12) Uani d 1 . .
    C C11 0.9855(12) 0.3574(4) 0.1982(4) 0.072(2) Uani d 1 . .
    H H11A 0.9241 0.3963 0.2317 0.108 Uiso calc 1 . .
    H H11B 1.0872 0.3856 0.1766 0.108 Uiso calc 1 . .
    H H11C 0.9074 0.3396 0.1576 0.108 Uiso calc 1 . .
    C C12 1.2891(9) 0.0820(4) 0.2065(3) 0.0569(16) Uani d 1 . .
    H H12A 1.3142 0.0369 0.2426 0.085 Uiso calc 1 . .
    H H12B 1.2236 0.0590 0.1639 0.085 Uiso calc 1 . .
    H H12C 1.3985 0.1062 0.1884 0.085 Uiso calc 1 . .
    C C13 1.4554(8) 0.0032(4) 0.5236(3) 0.0486(14) Uani d 1 . .
    H H13 1.4114 0.0499 0.5511 0.058 Uiso calc 1 . .
    C C14 1.5694(7) -0.0536(3) 0.5585(3) 0.0404(12) Uani d 1 . .
    C C15 1.6326(7) -0.1244(4) 0.5152(3) 0.0449(13) Uani d 1 . .
    C C16 1.5786(8) -0.1322(4) 0.4383(3) 0.0522(15) Uani d 1 . .
    H H16 1.6195 -0.1776 0.4084 0.063 Uiso calc 1 . .
    C C17 1.4675(8) -0.0738(4) 0.4083(3) 0.0546(15) Uani d 1 . .
    H H17 1.4313 -0.0788 0.3573 0.065 Uiso calc 1 . .
    C C18 1.6259(8) -0.0443(4) 0.6357(3) 0.0554(15) Uani d 1 . .
    H H18 1.5888 0.0026 0.6647 0.066 Uiso calc 1 . .
    C C19 1.7348(9) -0.1043(6) 0.6669(4) 0.069(2) Uani d 1 . .
    H H19 1.7689 -0.0991 0.7181 0.083 Uiso calc 1 . .
    C C20 1.7960(10) -0.1728(5) 0.6242(4) 0.074(2) Uani d 1 . .
    H H20 1.8716 -0.2126 0.6471 0.088 Uiso calc 1 . .
    C C21 1.7487(9) -0.1835(4) 0.5502(4) 0.0642(18) Uani d 1 . .
    H H21 1.7926 -0.2298 0.5223 0.077 Uiso calc 1 . .
    N N1 1.0035(8) 0.1760(4) 0.6875(3) 0.0628(15) Uani d 1 . .
    N N2 0.9243(7) 0.0456(3) 0.4385(3) 0.0496(12) Uani d 1 . .
    N N3 1.0427(7) 0.2826(3) 0.2415(2) 0.0435(11) Uani d 1 . .
    N N4 1.1845(6) 0.1485(3) 0.2441(2) 0.0389(10) Uani d 1 . .
    N N5 1.4081(7) -0.0079(3) 0.4514(3) 0.0508(13) Uani d 1 . .
    O O1 1.0316(9) 0.2406(4) 0.7261(3) 0.0887(18) Uani d 1 . .
    O O2 0.9721(10) 0.1063(4) 0.7153(3) 0.099(2) Uani d 1 . .
    O O3 0.8197(6) 0.0553(3) 0.3865(3) 0.0632(12) Uani d 1 . .
    O O4 0.9781(7) -0.0246(3) 0.4618(3) 0.0690(14) Uani d 1 . .
    O O5 0.9298(6) 0.3428(3) 0.3499(2) 0.0578(11) Uani d 1 . .
    O O6 1.1665(7) 0.2254(3) 0.1336(2) 0.0643(12) Uani d 1 . .
    O O7 1.2084(6) 0.0724(2) 0.3535(2) 0.0534(11) Uani d 1 . .
    H H5A 1.330(8) 0.032(4) 0.431(3) 0.043(15) Uiso d 1 . .
loop_
    _atom_site_aniso_label
    _atom_site_aniso_U_11
    _atom_site_aniso_U_22
    _atom_site_aniso_U_33
    _atom_site_aniso_U_12
    _atom_site_aniso_U_13
    _atom_site_aniso_U_23
    C1 0.050(3) 0.052(3) 0.025(2) 0.002(3) 0.002(2) -0.005(2)
    C2 0.053(3) 0.039(3) 0.037(3) -0.001(3) -0.001(3) 0.005(2)
    C3 0.042(3) 0.037(3) 0.035(3) -0.002(2) 0.000(2) -0.002(2)
    C4 0.036(3) 0.039(3) 0.034(3) 0.002(2) -0.005(2) -0.003(2)
    C5 0.050(3) 0.040(3) 0.044(3) 0.000(3) -0.004(3) 0.002(2)
    C6 0.054(3) 0.051(3) 0.043(3) 0.002(3) -0.010(3) -0.018(3)
    C7 0.041(3) 0.030(2) 0.030(3) -0.002(2) -0.004(2) 0.000(2)
    C8 0.035(3) 0.039(3) 0.033(3) 0.000(2) -0.004(2) 0.002(2)
    C9 0.047(3) 0.042(3) 0.038(3) -0.013(3) 0.001(2) 0.006(2)
    C10 0.042(3) 0.032(3) 0.043(3) -0.004(2) -0.001(2) 0.002(2)
    C11 0.108(6) 0.053(4) 0.054(4) 0.004(4) -0.006(4) 0.015(3)
    C12 0.059(4) 0.065(4) 0.047(3) 0.008(3) 0.012(3) 0.000(3)
    C13 0.048(3) 0.042(3) 0.055(4) 0.004(3) 0.003(3) -0.004(3)
    C14 0.037(3) 0.039(3) 0.045(3) -0.002(2) 0.002(2) 0.004(2)
    C15 0.039(3) 0.046(3) 0.049(3) 0.005(3) 0.002(3) 0.008(3)
    C16 0.051(3) 0.052(3) 0.054(4) 0.007(3) 0.002(3) -0.011(3)
    C17 0.055(4) 0.064(4) 0.045(3) -0.002(3) -0.006(3) 0.004(3)
    C18 0.054(4) 0.063(4) 0.049(4) -0.006(3) -0.001(3) -0.004(3)
    C19 0.053(4) 0.105(6) 0.049(4) -0.014(4) -0.013(3) 0.012(4)
    C20 0.066(4) 0.082(5) 0.073(5) 0.019(4) -0.013(4) 0.021(4)
    C21 0.062(4) 0.057(4) 0.074(5) 0.020(3) -0.007(4) 0.008(3)
    N1 0.070(4) 0.081(4) 0.037(3) 0.018(3) -0.002(3) -0.004(3)
    N2 0.057(3) 0.041(3) 0.051(3) -0.010(2) 0.009(3) -0.007(2)
    N3 0.062(3) 0.033(2) 0.036(2) 0.002(2) -0.002(2) 0.0105(19)
    N4 0.040(2) 0.042(2) 0.035(2) 0.003(2) 0.0034(19) 0.0010(19)
    N5 0.051(3) 0.048(3) 0.054(3) 0.008(2) -0.008(2) 0.008(3)
    O1 0.122(5) 0.099(4) 0.045(3) 0.009(4) -0.011(3) -0.026(3)
    O2 0.158(6) 0.094(4) 0.046(3) -0.004(4) 0.003(4) 0.015(3)
    O3 0.066(3) 0.065(3) 0.058(3) -0.014(2) -0.012(2) -0.016(2)
    O4 0.099(4) 0.040(2) 0.068(3) -0.005(2) 0.012(3) -0.001(2)
    O5 0.076(3) 0.044(2) 0.054(2) 0.010(2) -0.002(2) 0.006(2)
    O6 0.086(3) 0.063(3) 0.044(3) -0.011(3) 0.009(2) 0.013(2)
    O7 0.060(3) 0.055(3) 0.045(2) 0.017(2) 0.003(2) 0.007(2)
_geom_special_details
;
 All esds (except the esd in the dihedral angle between two l.s. planes)
 are estimated using the full covariance matrix.  The cell esds are taken
 into account individually in the estimation of esds in distances, angles
 and torsion angles; correlations between esds in cell parameters are only
 used when they are defined by crystal symmetry.  An approximate (isotropic)
 treatment of cell esds is used for estimating esds involving l.s. planes.
;
loop_
    _geom_bond_atom_site_label_1
    _geom_bond_atom_site_label_2
    _geom_bond_site_symmetry_2
    _geom_bond_distance
    _geom_bond_publ_flag
    C1 C6 . 1.362(8) ?
    C1 C2 . 1.372(7) ?
    C1 N1 . 1.448(7) ?
    C2 C3 . 1.372(7) ?
    C2 H2 . 0.9300 ?
    C3 C4 . 1.406(7) ?
    C3 N2 . 1.476(7) ?
    C4 C5 . 1.404(7) ?
    C4 C7 . 1.460(7) ?
    C5 C6 . 1.385(8) ?
    C5 H5 . 0.9300 ?
    C6 H6 . 0.9300 ?
    C7 C8 . 1.391(7) ?
    C7 C10 . 1.425(7) ?
    C8 O7 . 1.267(6) ?
    C8 N4 . 1.381(6) ?
    C9 O6 . 1.235(6) ?
    C9 N3 . 1.369(7) ?
    C9 N4 . 1.373(7) ?
    C10 O5 . 1.236(6) ?
    C10 N3 . 1.404(7) ?
    C11 N3 . 1.452(7) ?
    C11 H11A . 0.9600 ?
    C11 H11B . 0.9600 ?
    C11 H11C . 0.9600 ?
    C12 N4 . 1.455(7) ?
    C12 H12A . 0.9600 ?
    C12 H12B . 0.9600 ?
    C12 H12C . 0.9600 ?
    C13 N5 . 1.316(7) ?
    C13 C14 . 1.374(8) ?
    C13 H13 . 0.9300 ?
    C14 C18 . 1.415(8) ?
    C14 C15 . 1.418(7) ?
    C15 C16 . 1.402(8) ?
    C15 C21 . 1.408(8) ?
    C16 C17 . 1.342(8) ?
    C16 H16 . 0.9300 ?
    C17 N5 . 1.346(8) ?
    C17 H17 . 0.9300 ?
    C18 C19 . 1.357(10) ?
    C18 H18 . 0.9300 ?
    C19 C20 . 1.379(10) ?
    C19 H19 . 0.9300 ?
    C20 C21 . 1.346(10) ?
    C20 H20 . 0.9300 ?
    C21 H21 . 0.9300 ?
    N1 O2 . 1.211(7) ?
    N1 O1 . 1.228(8) ?
    N2 O3 . 1.209(6) ?
    N2 O4 . 1.234(6) ?
    N5 H5A . 0.93(6) ?
loop_
    _geom_angle_atom_site_label_1
    _geom_angle_atom_site_label_2
    _geom_angle_atom_site_label_3
    _geom_angle_site_symmetry_1
    _geom_angle_site_symmetry_3
    _geom_angle
    _geom_angle_publ_flag
    C6 C1 C2 . . 120.6(5) ?
    C6 C1 N1 . . 121.1(5) ?
    C2 C1 N1 . . 118.3(5) ?
    C3 C2 C1 . . 118.9(5) ?
    C3 C2 H2 . . 120.6 ?
    C1 C2 H2 . . 120.6 ?
    C2 C3 C4 . . 123.8(5) ?
    C2 C3 N2 . . 115.1(5) ?
    C4 C3 N2 . . 120.9(5) ?
    C5 C4 C3 . . 114.5(5) ?
    C5 C4 C7 . . 121.0(5) ?
    C3 C4 C7 . . 124.4(4) ?
    C6 C5 C4 . . 122.3(5) ?
    C6 C5 H5 . . 118.9 ?
    C4 C5 H5 . . 118.9 ?
    C1 C6 C5 . . 120.0(5) ?
    C1 C6 H6 . . 120.0 ?
    C5 C6 H6 . . 120.0 ?
    C8 C7 C10 . . 120.1(4) ?
    C8 C7 C4 . . 119.6(4) ?
    C10 C7 C4 . . 120.0(4) ?
    O7 C8 N4 . . 116.1(4) ?
    O7 C8 C7 . . 124.1(4) ?
    N4 C8 C7 . . 119.8(4) ?
    O6 C9 N3 . . 121.8(5) ?
    O6 C9 N4 . . 120.8(5) ?
    N3 C9 N4 . . 117.5(4) ?
    O5 C10 N3 . . 118.4(5) ?
    O5 C10 C7 . . 125.4(5) ?
    N3 C10 C7 . . 116.1(5) ?
    N3 C11 H11A . . 109.5 ?
    N3 C11 H11B . . 109.5 ?
    H11A C11 H11B . . 109.5 ?
    N3 C11 H11C . . 109.5 ?
    H11A C11 H11C . . 109.5 ?
    H11B C11 H11C . . 109.5 ?
    N4 C12 H12A . . 109.5 ?
    N4 C12 H12B . . 109.5 ?
    H12A C12 H12B . . 109.5 ?
    N4 C12 H12C . . 109.5 ?
    H12A C12 H12C . . 109.5 ?
    H12B C12 H12C . . 109.5 ?
    N5 C13 C14 . . 120.4(5) ?
    N5 C13 H13 . . 119.8 ?
    C14 C13 H13 . . 119.8 ?
    C13 C14 C18 . . 122.8(6) ?
    C13 C14 C15 . . 118.3(5) ?
    C18 C14 C15 . . 118.9(5) ?
    C16 C15 C21 . . 122.4(6) ?
    C16 C15 C14 . . 118.5(5) ?
    C21 C15 C14 . . 119.1(6) ?
    C17 C16 C15 . . 119.5(6) ?
    C17 C16 H16 . . 120.2 ?
    C15 C16 H16 . . 120.2 ?
    C16 C17 N5 . . 120.5(6) ?
    C16 C17 H17 . . 119.8 ?
    N5 C17 H17 . . 119.8 ?
    C19 C18 C14 . . 119.5(6) ?
    C19 C18 H18 . . 120.3 ?
    C14 C18 H18 . . 120.3 ?
    C18 C19 C20 . . 121.2(6) ?
    C18 C19 H19 . . 119.4 ?
    C20 C19 H19 . . 119.4 ?
    C21 C20 C19 . . 121.5(7) ?
    C21 C20 H20 . . 119.3 ?
    C19 C20 H20 . . 119.3 ?
    C20 C21 C15 . . 119.9(7) ?
    C20 C21 H21 . . 120.1 ?
    C15 C21 H21 . . 120.1 ?
    O2 N1 O1 . . 123.3(6) ?
    O2 N1 C1 . . 119.5(6) ?
    O1 N1 C1 . . 117.2(6) ?
    O3 N2 O4 . . 124.8(5) ?
    O3 N2 C3 . . 118.9(5) ?
    O4 N2 C3 . . 116.2(5) ?
    C9 N3 C10 . . 124.1(4) ?
    C9 N3 C11 . . 117.9(5) ?
    C10 N3 C11 . . 118.0(5) ?
    C9 N4 C8 . . 122.3(4) ?
    C9 N4 C12 . . 119.4(4) ?
    C8 N4 C12 . . 118.2(4) ?
    C13 N5 C17 . . 122.8(5) ?
    C13 N5 H5A . . 117(3) ?
    C17 N5 H5A . . 121(3) ?
loop_
    _geom_torsion_atom_site_label_1
    _geom_torsion_atom_site_label_2
    _geom_torsion_atom_site_label_3
    _geom_torsion_atom_site_label_4
    _geom_torsion_site_symmetry_1
    _geom_torsion_site_symmetry_2
    _geom_torsion_site_symmetry_3
    _geom_torsion_site_symmetry_4
    _geom_torsion
    _geom_torsion_publ_flag
    C6 C1 C2 C3 . . . . -0.1(9) ?
    N1 C1 C2 C3 . . . . 179.7(5) ?
    C1 C2 C3 C4 . . . . 1.9(9) ?
    C1 C2 C3 N2 . . . . -172.9(5) ?
    C2 C3 C4 C5 . . . . -2.1(8) ?
    N2 C3 C4 C5 . . . . 172.5(5) ?
    C2 C3 C4 C7 . . . . 173.1(5) ?
    N2 C3 C4 C7 . . . . -12.4(8) ?
    C3 C4 C5 C6 . . . . 0.5(8) ?
    C7 C4 C5 C6 . . . . -174.8(6) ?
    C2 C1 C6 C5 . . . . -1.4(9) ?
    N1 C1 C6 C5 . . . . 178.9(5) ?
    C4 C5 C6 C1 . . . . 1.2(9) ?
    C5 C4 C7 C8 . . . . 132.9(5) ?
    C3 C4 C7 C8 . . . . -41.9(8) ?
    C5 C4 C7 C10 . . . . -41.3(7) ?
    C3 C4 C7 C10 . . . . 143.8(5) ?
    C10 C7 C8 O7 . . . . 177.1(5) ?
    C4 C7 C8 O7 . . . . 2.9(8) ?
    C10 C7 C8 N4 . . . . -2.6(7) ?
    C4 C7 C8 N4 . . . . -176.8(5) ?
    C8 C7 C10 O5 . . . . -177.8(5) ?
    C4 C7 C10 O5 . . . . -3.6(8) ?
    C8 C7 C10 N3 . . . . 4.0(7) ?
    C4 C7 C10 N3 . . . . 178.2(5) ?
    N5 C13 C14 C18 . . . . 179.4(6) ?
    N5 C13 C14 C15 . . . . -0.6(8) ?
    C13 C14 C15 C16 . . . . 1.2(8) ?
    C18 C14 C15 C16 . . . . -178.8(5) ?
    C13 C14 C15 C21 . . . . -179.7(5) ?
    C18 C14 C15 C21 . . . . 0.4(8) ?
    C21 C15 C16 C17 . . . . 179.9(6) ?
    C14 C15 C16 C17 . . . . -0.9(9) ?
    C15 C16 C17 N5 . . . . 0.1(9) ?
    C13 C14 C18 C19 . . . . 178.2(6) ?
    C15 C14 C18 C19 . . . . -1.8(9) ?
    C14 C18 C19 C20 . . . . 2.1(10) ?
    C18 C19 C20 C21 . . . . -0.8(12) ?
    C19 C20 C21 C15 . . . . -0.8(11) ?
    C16 C15 C21 C20 . . . . -180.0(7) ?
    C14 C15 C21 C20 . . . . 0.9(9) ?
    C6 C1 N1 O2 . . . . -177.3(7) ?
    C2 C1 N1 O2 . . . . 2.9(10) ?
    C6 C1 N1 O1 . . . . 1.3(9) ?
    C2 C1 N1 O1 . . . . -178.4(6) ?
    C2 C3 N2 O3 . . . . 131.3(5) ?
    C4 C3 N2 O3 . . . . -43.7(8) ?
    C2 C3 N2 O4 . . . . -44.6(7) ?
    C4 C3 N2 O4 . . . . 140.4(5) ?
    O6 C9 N3 C10 . . . . -177.7(5) ?
    N4 C9 N3 C10 . . . . 3.2(8) ?
    O6 C9 N3 C11 . . . . 0.2(9) ?
    N4 C9 N3 C11 . . . . -179.0(6) ?
    O5 C10 N3 C9 . . . . 177.3(5) ?
    C7 C10 N3 C9 . . . . -4.4(8) ?
    O5 C10 N3 C11 . . . . -0.5(8) ?
    C7 C10 N3 C11 . . . . 177.7(5) ?
    O6 C9 N4 C8 . . . . 179.4(5) ?
    N3 C9 N4 C8 . . . . -1.4(8) ?
    O6 C9 N4 C12 . . . . 4.0(8) ?
    N3 C9 N4 C12 . . . . -176.8(5) ?
    O7 C8 N4 C9 . . . . -178.5(5) ?
    C7 C8 N4 C9 . . . . 1.2(7) ?
    O7 C8 N4 C12 . . . . -3.1(7) ?
    C7 C8 N4 C12 . . . . 176.7(5) ?
    C14 C13 N5 C17 . . . . -0.3(9) ?
    C16 C17 N5 C13 . . . . 0.6(9) ?
loop_
    _geom_hbond_atom_site_label_D
    _geom_hbond_atom_site_label_H
    _geom_hbond_atom_site_label_A
    _geom_hbond_site_symmetry_A
    _geom_hbond_distance_DH
    _geom_hbond_distance_HA
    _geom_hbond_distance_DA
    _geom_hbond_angle_DHA
    N5 H5A O7 . 0.93(6) 1.74(6) 2.592(6) 150(5)
    C13 H13 O5 2_556 0.93 2.40 3.260(7) 152.9
    C16 H16 O6 3_845 0.93 2.33 3.187(7) 153.9
    C17 H17 O2 4_754 0.93 2.61 3.424(8) 146.4
_shelx_hkl_file
;
   0   1   0   -0.19    0.01
   0   1   0   -0.19    0.01
   0  -1   0   -0.18    0.02
   0   1   0   -0.17    0.01
   0  -1   0   -0.18    0.01
   0  -1   0   -0.21    0.02
   0  -1   0   -0.18    0.01
   0  -2   0  134.86    3.69
   0   2   0  131.24    2.43
   0   2   0  108.54    2.42
   0  -2   0  135.12    2.44
   0  -2   0  110.75    2.42
   0   2   0  112.73    2.59
   0   2   0  108.72    3.66
   0  -2   0  129.13    2.60
   0  -3   0    0.07    0.08
   0   3   0    0.01    0.11
   0   3   0    0.01    0.06
   0   3   0   -0.11    0.07
   0  -3   0    0.12    0.15
   0  -3   0    0.01    0.08
   0  -3   0   -0.05    0.08
   0  -4   0    0.97    0.13
   0   4   0    0.42    0.12
   0  -4   0    0.62    0.11
   0  -4   0    0.76    0.20
   0  -4   0    0.60    0.13
   0   4   0    0.50    0.11
   0  -5   0    0.07    0.11
   0  -5   0    0.06    0.11
   0   5   0   -0.17    0.11
   0   5   0    0.06    0.09
   0  -5   0    0.28    0.25
   0  -5   0    0.13    0.13
   0   5   0    0.05    0.12
   0  -6   0    4.04    0.31
   0   6   0    3.49    0.25
   0   6   0    3.49    0.31
   0   6   0    3.80    0.25
   0  -6   0    3.75    0.27
   0  -6   0    4.25    0.54
   0  -6   0    4.14    0.29
   0   7   0   -0.32    0.14
   0   7   0   -0.48    0.15
   0  -7   0   -0.31    0.14
   0  -7   0    0.06    0.23
   0  -7   0   -0.35    0.11
   0  -7   0   -0.10    0.11
   0   7   0   -0.29    0.16
   0  -8   0    1.16    0.40
   0   8   0    1.03    0.23
   0   8   0    0.94    0.21
   0  -8   0    0.76    0.23
   0  -8   0    1.19    0.23
   0  -8   0    1.22    0.24
   0   8   0    0.91    0.24
   0   9   0   -0.34    0.15
   0   9   0   -0.39    0.12
   0  10   0    4.67    0.50
   0  10   0    5.03    0.40
   0  10   0    5.86    0.43
   0  10   0    5.37    0.45
   0 -10   0    5.25    0.47
   0  11   0   -0.08    0.25
   0 -11   0    0.05    0.19
   0  11   0   -0.16    0.17
   0  11   0   -0.18    0.25
   0  12   0    9.95    0.63
   0  12   0    9.95    0.65
   0  12   0    9.55    0.66
   0 -12   0   10.08    0.66
   0  13   0   -0.09    0.23
   0 -13   0    0.96    0.36
   0 -14   0   13.02    0.78
   0  14   0   15.84    0.89
   0  14   0   18.28    1.01
   0  15   0    2.17    0.46
   0 -16   0   -0.01    0.41
   0  16   0    0.65    0.43
   0  16   0    0.79    0.39
   0 -17   0    0.35    0.46
   0  17   0   -0.09    0.32
   0  17   0    0.49    0.47
   0  18   0    1.51    0.52
   0 -18   0    1.77    0.45
   0  18   0    2.12    0.61
   0  19   0   -0.21    0.46
   0 -19   0   -0.29    0.44
   0  19   0   -0.55    0.46
   1   1   0    2.45    0.11
   1  -1   0    2.41    0.08
   1   1   0    2.89    0.12
   1  -1   0    2.45    0.13
   1  -1   0    2.33    0.09
   1   1   0    2.36    0.20
   1  -1   0    2.47    0.08
   1   1   0    2.56    0.11
  -1   1   0    2.49    0.08
  -1   1   0    2.72    0.14
  -1  -1   0    2.63    0.11
  -1  -1   0    2.27    0.18
  -1  -1   0    2.43    0.11
  -1  -1   0    2.50    0.11
   1   2   0  647.23   19.69
   1  -2   0  647.00   12.89
   1   2   0  644.91   13.05
   1   2   0  654.69   13.94
   1   2   0  652.92   12.99
   1  -2   0  641.64   13.76
   1  -2   0  665.81   12.91
  -1   2   0  639.14   12.88
  -1  -2   0  650.33   13.00
  -1  -2   0  631.64   13.06
  -1  -2   0  639.63   13.92
  -1   2   0  644.09   12.87
  -1  -2   0  633.63   19.66
   1   3   0    1.00    0.11
   1  -3   0    1.08    0.12
   1  -3   0    0.96    0.11
   1   3   0    1.01    0.13
   1  -3   0    1.10    0.10
   1   3   0    1.11    0.14
   1  -3   0    1.10    0.12
  -1  -3   0    1.80    0.29
  -1   3   0    1.10    0.12
  -1  -3   0    1.00    0.11
  -1   3   0    0.98    0.11
  -1  -3   0    0.95    0.13
  -1   3   0    0.87    0.11
  -1  -3   0    1.07    0.13
   1   4   0   61.43    1.36
   1  -4   0   60.44    1.32
   1   4   0   59.30    1.34
   1  -4   0   60.28    1.42
   1   4   0   62.17    1.46
   1  -4   0   60.76    1.33
   1  -4   0   59.06    1.78
   1   4   0   61.16    2.07
  -1  -4   0   62.74    1.36
  -1  -4   0   62.35    1.46
  -1   4   0   59.04    1.41
  -1   4   0   60.14    1.32
  -1  -4   0   61.74    2.07
  -1  -4   0   58.83    1.34
  -1   4   0   60.44    1.32
  -1   4   0   57.76    1.78
   1   5   0    3.66    0.27
   1  -5   0    3.20    0.24
   1   5   0    3.68    0.51
   1   5   0    3.67    0.25
   1   5   0    3.82    0.23
   1  -5   0    3.44    0.23
   1  -5   0    3.33    0.24
  -1  -5   0    3.79    0.27
  -1   5   0    3.20    0.24
  -1   5   0    3.55    0.23
  -1  -5   0    3.59    0.27
  -1  -5   0    3.61    0.26
  -1  -5   0    3.33    0.47
  -1   5   0    3.27    0.16
  -1   5   0    3.30    0.25
   1   6   0    0.00    0.12
   1   6   0   -0.10    0.11
   1  -6   0   -0.17    0.13
   1  -6   0   -0.21    0.12
   1  -6   0    0.00    0.12
   1   6   0   -0.06    0.13
   1   6   0    0.31    0.29
  -1  -6   0   -0.02    0.15
  -1   6   0   -0.07    0.12
  -1  -6   0    0.09    0.26
  -1   6   0   -0.02    0.04
  -1  -6   0    0.00    0.14
  -1   6   0   -0.09    0.13
  -1  -6   0    0.27    0.15
  -1   6   0   -0.09    0.13
   1   7   0   -0.03    0.14
   1   7   0    0.13    0.16
   1  -7   0    0.13    0.13
   1  -7   0    0.15    0.16
   1   7   0    0.35    0.32
   1  -7   0    0.21    0.15
   1   7   0    0.07    0.13
  -1  -7   0    0.26    0.31
  -1   7   0    0.25    0.06
  -1  -7   0    0.07    0.14
  -1   7   0   -0.04    0.11
  -1   7   0   -0.21    0.17
  -1  -7   0    0.03    0.14
  -1   7   0   -0.09    0.17
  -1  -7   0    0.08    0.18
   1  -8   0    4.18    0.36
   1   8   0    4.39    0.37
   1   8   0    4.21    0.36
   1  -8   0    4.26    0.33
   1  -8   0    4.86    0.65
   1   8   0    3.60    0.38
   1  -8   0    3.83    0.36
   1   8   0    4.19    0.55
  -1   8   0    4.35    0.32
  -1   8   0    4.06    0.34
  -1  -8   0    4.88    0.67
  -1  -8   0    4.33    0.34
  -1  -8   0    3.70    0.35
  -1   8   0    4.63    0.34
  -1   8   0    4.79    0.24
  -1  -8   0    4.69    0.39
   1   9   0    4.58    0.41
   1   9   0    5.41    0.74
   1  -9   0    5.04    0.37
   1  -9   0    5.29    0.41
   1   9   0    4.76    0.44
  -1   9   0    4.73    0.41
  -1   9   0    5.52    0.28
  -1   9   0    4.59    0.44
  -1   9   0    5.18    0.38
  -1  -9   0    4.58    0.43
  -1  -9   0    4.67    0.72
  -1  -9   0    5.67    0.42
   1 -10   0    1.51    0.29
   1  10   0    1.20    0.30
   1 -10   0    1.33    0.29
   1  10   0    1.34    0.27
   1  10   0    1.32    0.49
  -1  10   0    1.67    0.20
  -1 -10   0    1.38    0.31
  -1  10   0    1.35    0.26
  -1  10   0    1.27    0.28
  -1  10   0    1.34    0.30
   1  11   0    1.24    0.27
   1  11   0    1.38    0.34
   1 -11   0    0.61    0.28
  -1  11   0    0.56    0.11
  -1  11   0    0.88    0.28
  -1  11   0    1.39    0.33
  -1  11   0    0.87    0.25
  -1 -11   0    0.93    0.31
   1 -12   0    4.22    0.44
   1  12   0    5.84    0.57
   1  12   0    5.26    0.60
  -1  12   0    3.21    0.28
  -1 -12   0    3.30    0.39
  -1  12   0    4.07    0.46
  -1  12   0    5.21    0.53
   1  13   0   36.67    1.38
   1 -13   0   34.34    1.23
   1  13   0   34.85    1.25
  -1  13   0   33.85    1.21
  -1  13   0   35.67    1.34
  -1 -13   0   35.51    1.27
   1  14   0   58.55    1.90
   1  14   0   56.28    1.73
   1 -14   0   56.61    1.72
  -1 -14   0   55.09    1.74
  -1  14   0   59.45    1.88
  -1  14   0   56.49    1.71
   1  15   0    3.33    0.50
   1 -15   0    3.63    0.52
   1  15   0    3.52    0.48
  -1  15   0    3.82    0.53
   1  16   0    1.02    0.45
   1 -16   0    0.95    0.42
  -1 -16   0    0.88    0.36
  -1  16   0    0.98    0.47
  -1  16   0    0.86    0.43
   1  17   0    5.31    0.74
   1 -17   0    4.13    0.60
   1  17   0    5.68    0.68
  -1  17   0    4.50    0.62
  -1  17   0    7.83    0.87
  -1 -17   0    5.10    0.67
   1  18   0   -0.07    0.45
   1  18   0    0.56    0.51
   1 -18   0    0.05    0.33
  -1 -18   0    0.04    0.47
  -1  18   0   -0.10    0.43
  -1  18   0    0.00    0.33
   1  19   0   -0.39    0.49
   1  19   0   -0.10    0.34
   1 -19   0   -0.59    0.42
  -1 -19   0   -0.25    0.48
  -1  19   0   -0.23    0.44
  -1  19   0   -0.02    0.45
  -2   0   0 1000.00   20.44
   2   1   0  142.68    2.82
   2   1   0  140.60    2.82
   2   1   0  143.05    3.02
   2   1   0  144.70    4.41
  -2  -1   0  143.46    3.01
  -2   1   0  139.78    2.83
  -2  -1   0  142.44    2.82
  -2  -1   0  144.60    4.41
  -2   1   0  139.28    2.94
   2  -2   0   70.67    1.60
   2  -2   0   74.45    1.50
   2   2   0   78.24    1.56
   2   2   0   75.40    1.56
   2  -2   0   72.24    1.49
   2   2   0   72.80    1.67
   2   2   0   76.28    2.46
  -2  -2   0   72.84    1.55
  -2  -2   0   75.97    1.56
  -2   2   0   71.33    1.50
  -2  -2   0   78.13    1.67
  -2  -2   0   74.07    2.44
   2  -3   0  549.32   12.40
   2   3   0  599.93   11.71
   2  -3   0  570.43   11.66
   2   3   0  573.27   12.62
   2   3   0  588.43   17.19
   2  -3   0  592.95   11.59
   2   3   0  583.81   11.78
  -2  -3   0  579.62   12.41
  -2  -3   0  568.52   11.72
  -2  -3   0  565.11   17.46
  -2  -3   0  610.96   11.78
  -2   3   0  567.90   11.68
   2  -4   0   77.27    1.81
   2   4   0   82.52    2.70
   2   4   0   81.37    1.75
   2   4   0   82.04    1.75
   2  -4   0   80.56    1.69
   2  -4   0   79.33    2.45
   2   4   0   80.08    1.88
   2  -4   0   78.99    1.68
  -2  -4   0   79.86    1.75
  -2  -4   0   79.89    2.67
  -2  -4   0   82.34    1.75
  -2  -4   0   79.78    1.87
  -2   4   0   77.46    1.68
  -2   4   0   78.27    1.79
  -2   4   0   79.07    1.69
   2   5   0   11.92    0.76
   2  -5   0   11.76    0.42
   2   5   0   12.05    0.46
   2  -5   0   11.23    0.46
   2  -5   0   11.50    0.39
   2   5   0   11.81    0.44
   2   5   0   11.04    0.48
   2  -5   0   11.13    0.43
  -2  -5   0   12.62    0.46
  -2   5   0   11.54    0.41
  -2   5   0   11.14    0.43
  -2   5   0   11.63    0.39
  -2  -5   0   12.02    0.48
  -2  -5   0   11.59    0.44
  -2  -5   0   11.36    0.69
   2   6   0   12.26    0.53
   2   6   0   13.43    0.52
   2  -6   0   13.65    0.47
   2  -6   0   13.35    0.50
   2  -6   0   14.03    0.47
   2   6   0   13.06    0.51
   2   6   0   13.56    0.86
   2  -6   0   13.24    0.48
  -2   6   0   13.44    0.51
  -2  -6   0   13.50    0.52
  -2  -6   0   13.61    0.81
  -2   6   0   12.95    0.45
  -2  -6   0   13.47    0.55
  -2  -6   0   12.86    0.52
  -2   6   0   12.83    0.46
   2   7   0   11.26    0.86
   2  -7   0   10.85    0.46
   2  -7   0   11.17    0.48
   2   7   0   10.55    0.47
   2   7   0   11.27    0.49
   2  -7   0   11.02    0.44
   2   7   0    9.86    0.50
  -2  -7   0    9.78    0.70
  -2  -7   0   10.43    0.46
  -2  -7   0   10.96    0.50
  -2   7   0   10.24    0.43
  -2  -7   0   10.33    0.46
  -2   7   0   10.64    0.45
  -2   7   0   10.63    0.48
   2   8   0   38.31    1.73
   2   8   0   42.50    1.17
   2  -8   0   43.44    1.12
   2  -8   0   41.44    1.19
   2   8   0   40.27    1.24
   2  -8   0   42.89    1.12
  -2   8   0   41.86    1.11
  -2   8   0   42.56    1.10
  -2  -8   0   42.02    1.79
  -2  -8   0   41.77    1.16
  -2  -8   0   41.01    1.16
  -2   8   0   42.63    1.21
   2   9   0    2.59    0.53
   2   9   0    2.36    0.33
   2  -9   0    2.98    0.32
   2  -9   0    2.76    0.31
   2   9   0    2.46    0.32
  -2   9   0    2.89    0.30
  -2  -9   0    2.71    0.33
  -2   9   0    3.31    0.36
  -2  -9   0    3.23    0.34
  -2   9   0    2.49    0.29
   2  10   0    3.10    0.34
   2  10   0    3.02    0.54
   2  10   0    3.02    0.37
   2 -10   0    3.19    0.36
   2 -10   0    3.02    0.35
  -2 -10   0    2.97    0.38
  -2  10   0    3.07    0.36
  -2  10   0    3.05    0.34
  -2  10   0    3.35    0.35
   2  11   0    0.68    0.25
   2 -11   0    0.92    0.26
   2 -11   0    1.02    0.29
   2  11   0    0.90    0.53
   2  11   0    1.00    0.26
  -2  11   0    0.90    0.29
  -2 -11   0    0.77    0.25
  -2  11   0    0.74    0.24
  -2  11   0    0.92    0.28
   2 -12   0   12.43    0.69
   2  12   0   11.88    0.73
   2  12   0   11.39    1.21
   2  12   0   12.86    0.80
  -2  12   0   11.67    0.68
  -2  12   0    9.98    0.60
  -2 -12   0   12.65    0.76
  -2  12   0   12.53    0.74
   2 -13   0    1.64    0.37
   2  13   0    2.23    0.45
   2  13   0    2.05    0.41
   2  13   0    0.83    0.64
  -2 -13   0    2.45    0.45
   2 -14   0    0.62    0.34
  -2  14   0    1.28    0.38
   2  15   0   17.43    1.07
   2 -15   0   16.18    0.91
   2  15   0   15.15    0.94
  -2  15   0   14.97    0.81
  -2 -15   0   14.83    0.86
  -2  15   0   15.58    0.94
   2  16   0    0.50    0.42
   2 -16   0   -0.20    0.34
   2  16   0    0.27    0.35
  -2  16   0    0.24    0.37
  -2 -16   0    0.58    0.43
  -2  16   0   -0.20    0.36
   2  17   0    1.15    0.43
   2  17   0    0.85    0.46
   2 -17   0    1.04    0.44
  -2 -17   0    0.94    0.50
  -2  17   0    0.51    0.44
  -2  17   0    0.70    0.42
   2  18   0    0.47    0.38
   2 -18   0   -0.21    0.40
   2  18   0    1.11    0.56
  -2 -18   0    0.63    0.51
  -2  18   0    0.91    0.45
   2  19   0   -0.46    0.51
   2  19   0    0.09    0.46
  -2  19   0   -0.21    0.44
  -2 -19   0   -0.08    0.38
   3   0   0   -0.06    0.08
   3   0   0    0.60    0.21
  -3   0   0   -0.01    0.06
   3  -1   0   11.65    0.29
   3   1   0   11.30    0.71
   3   1   0   11.98    0.33
   3   1   0   12.10    0.36
  -3   1   0   10.76    0.46
  -3  -1   0   12.06    0.33
  -3  -1   0   12.22    0.32
   3   2   0    1.50    0.30
   3  -2   0    1.90    0.11
   3   2   0    1.92    0.19
   3  -2   0    1.77    0.07
   3   2   0    2.00    0.18
   3   2   0    1.99    0.16
   3  -2   0    1.93    0.08
  -3  -2   0    1.51    0.28
  -3   2   0    1.54    0.25
  -3   2   0    1.94    0.09
  -3  -2   0    2.10    0.18
  -3  -2   0    2.28    0.17
  -3  -2   0    2.07    0.18
   3   3   0   17.73    0.58
   3  -3   0   17.81    0.49
   3  -3   0   18.37    0.44
   3  -3   0   18.69    0.44
   3   3   0   18.88    0.53
   3   3   0   18.01    0.52
   3   3   0   19.55    0.95
  -3   3   0   17.20    0.44
  -3  -3   0   18.71    0.54
  -3  -3   0   19.29    0.92
  -3  -3   0   18.62    0.56
  -3   3   0   18.27    0.44
  -3  -3   0   18.06    0.52
   3   4   0    3.62    0.50
   3  -4   0    3.00    0.19
   3   4   0    3.12    0.30
   3  -4   0    2.79    0.20
   3   4   0    2.92    0.27
   3  -4   0    3.04    0.18
   3   4   0    3.06    0.26
  -3  -4   0    3.19    0.26
  -3  -4   0    2.84    0.25
  -3  -4   0    2.73    0.26
  -3  -4   0    2.96    0.42
  -3   4   0    2.84    0.19
   3  -5   0   55.66    1.25
   3  -5   0   56.99    1.87
   3  -5   0   55.90    1.25
   3   5   0   54.82    1.45
   3  -5   0   54.56    1.35
   3   5   0   56.06    2.13
   3   5   0   56.43    1.35
   3   5   0   57.32    1.34
  -3   5   0   55.49    1.26
  -3  -5   0   56.80    2.10
  -3  -5   0   57.75    1.35
  -3   5   0   56.71    1.25
  -3  -5   0   56.76    1.44
  -3  -5   0   57.25    1.35
   3   6   0   21.72    0.78
   3   6   0   21.24    0.70
   3   6   0   22.50    0.70
   3  -6   0   22.12    0.85
   3   6   0   21.89    1.19
   3  -6   0   22.11    0.63
   3  -6   0   21.46    0.68
   3  -6   0   22.67    0.64
  -3  -6   0   21.91    1.11
  -3  -6   0   22.52    0.71
  -3   6   0   21.84    0.64
  -3   6   0   21.11    0.62
  -3  -6   0   22.78    0.76
  -3   6   0   21.27    0.65
  -3  -6   0   22.46    0.73
   3  -7   0   14.43    0.51
   3   7   0   14.83    0.59
   3  -7   0   14.43    0.60
   3  -7   0   14.58    0.53
   3   7   0   14.66    1.03
   3  -7   0   14.14    0.55
   3   7   0   14.71    0.65
  -3   7   0   14.05    0.51
  -3   7   0   14.72    0.55
  -3  -7   0   14.88    0.58
  -3   7   0   14.43    0.54
  -3  -7   0   14.63    0.60
  -3  -7   0   13.71    0.91
   3   8   0    6.86    0.86
   3   8   0    6.96    0.50
   3  -8   0    5.48    0.36
   3   8   0    6.75    0.46
   3  -8   0    5.63    0.30
   3  -8   0    5.59    0.40
  -3   8   0    6.31    0.40
  -3   8   0    5.63    0.34
  -3   8   0    6.26    0.39
  -3  -8   0    6.66    0.43
  -3  -8   0    5.59    0.44
   3  -9   0    0.21    0.21
   3   9   0    0.39    0.48
   3   9   0    0.30    0.19
   3  -9   0    0.32    0.20
   3   9   0    0.33    0.25
  -3   9   0    0.07    0.19
  -3   9   0    0.13    0.18
  -3  -9   0    0.37    0.19
  -3   9   0    0.23    0.20
  -3  -9   0    0.31    0.22
   3  10   0   39.45    1.21
   3  10   0   38.87    1.31
   3 -10   0   39.31    1.13
   3 -10   0   38.84    1.21
   3  10   0   38.85    1.94
  -3 -10   0   38.13    1.20
  -3  10   0   35.37    1.07
  -3  10   0   37.58    1.17
  -3  10   0   37.47    1.11
   3  11   0   41.61    1.29
   3  11   0   41.25    1.41
   3 -11   0   38.53    1.29
   3 -11   0   37.50    1.17
   3  11   0   37.87    2.03
  -3  11   0   39.55    1.26
  -3  11   0   41.25    1.21
  -3 -11   0   41.57    1.30
  -3  11   0   38.66    1.16
   3 -12   0   41.22    1.36
   3  12   0   42.00    2.19
   3 -12   0   41.32    1.27
   3  12   0   44.42    1.51
   3  12   0   38.57    1.29
  -3  12   0   41.49    1.28
  -3 -12   0   38.64    1.30
  -3  12   0   40.65    1.23
  -3  12   0   41.36    1.34
   3  13   0    2.70    0.45
   3  13   0    0.99    0.66
   3 -13   0    1.88    0.35
   3  13   0    2.64    0.48
  -3 -13   0    2.31    0.44
  -3  13   0    1.62    0.36
  -3  13   0    2.25    0.41
   3  14   0    4.80    0.61
   3 -14   0    4.07    0.48
   3  14   0    4.41    0.57
   3  14   0    3.85    0.85
  -3 -14   0    5.02    0.59
  -3  14   0    5.78    0.61
  -3  14   0    6.74    0.63
   3  15   0    1.62    0.46
   3 -15   0    1.04    0.38
   3  15   0    1.46    0.75
   3  15   0    2.56    0.49
  -3  15   0    2.05    0.46
  -3 -15   0    1.97    0.51
  -3  15   0    2.18    0.47
   3  16   0    1.31    0.47
   3  16   0    2.01    0.55
  -3 -16   0    1.94    0.44
  -3  16   0    1.59    0.43
   3  17   0    0.44    0.44
   3  17   0    0.92    0.52
  -3  17   0    0.51    0.40
  -3 -17   0    0.32    0.46
   3  18   0   -0.10    0.46
   3  18   0    0.27    0.51
  -3  18   0   -0.55    0.39
  -3 -18   0    0.48    0.51
   4   0   0   94.34    3.26
   4   0   0   94.69    2.02
   4   0   0   94.49    1.84
  -4   0   0   92.87    2.19
  -4   0   0   93.39    1.85
  -4   0   0   92.27    1.85
   4   1   0    0.10    0.28
   4   1   0    0.36    0.11
   4  -1   0    0.14    0.06
   4   1   0    0.35    0.10
  -4   1   0   -0.29    0.25
  -4  -1   0    0.39    0.09
  -4  -1   0   -0.71    0.24
  -4  -1   0    0.26    0.10
   4  -2   0   11.80    0.35
   4   2   0   14.47    0.44
   4   2   0   15.35    0.93
   4   2   0   14.95    0.49
   4  -2   0   13.70    0.36
  -4  -2   0   15.25    0.44
  -4  -2   0   14.25    0.41
  -4   2   0   13.31    0.59
   4   3   0   69.96    1.51
   4   3   0   69.02    1.50
   4  -3   0   66.33    1.49
   4   3   0   67.18    2.51
   4   3   0   69.58    1.64
  -4  -3   0   68.32    1.50
  -4   3   0   63.54    1.34
  -4  -3   0   68.14    1.50
  -4  -3   0   68.52    2.49
  -4  -3   0   68.20    1.58
   4   4   0    6.86    0.70
   4  -4   0    5.49    0.26
   4   4   0    5.95    0.39
   4   4   0    5.79    0.33
   4  -4   0    5.09    0.20
   4  -4   0    5.73    0.22
   4   4   0    6.06    0.34
  -4  -4   0    5.30    0.35
  -4  -4   0    5.87    0.35
  -4  -4   0    5.89    0.33
  -4   4   0    5.42    0.22
  -4  -4   0    6.33    0.60
   4   5   0   68.15    1.57
   4  -5   0   65.12    1.57
   4  -5   0   64.67    1.43
   4   5   0   68.98    1.72
   4   5   0   69.72    1.58
   4  -5   0   67.10    1.44
   4   5   0   68.78    2.57
  -4  -5   0   69.19    1.59
  -4   5   0   66.71    1.45
  -4   5   0   59.84    1.43
  -4  -5   0   69.89    1.68
  -4  -5   0   68.81    1.58
  -4  -5   0   68.25    2.52
   4  -6   0    0.65    0.15
   4  -6   0    0.69    0.19
   4   6   0    0.78    0.41
   4  -6   0    0.73    0.15
   4   6   0    0.66    0.23
   4   6   0    0.88    0.21
   4  -6   0    0.53    0.16
  -4   6   0    0.31    0.16
  -4  -6   0    0.96    0.23
  -4  -6   0    1.02    0.33
  -4  -6   0    0.71    0.21
   4  -7   0    2.81    0.25
   4  -7   0    2.84    0.31
   4   7   0    3.00    0.57
   4   7   0    3.38    0.36
   4  -7   0    2.56    0.28
   4  -7   0    2.96    0.37
   4   7   0    2.92    0.35
  -4   7   0    2.89    0.27
  -4  -7   0    3.67    0.34
  -4   7   0    2.94    0.29
  -4  -7   0    2.92    0.34
   4  -8   0    3.89    0.34
   4  -8   0    3.86    0.37
   4   8   0    3.49    0.66
   4   8   0    4.70    0.42
   4   8   0    4.13    0.45
   4  -8   0    3.91    0.32
  -4   8   0    4.31    0.31
  -4  -8   0    4.55    0.43
  -4   8   0    3.83    0.34
  -4   8   0    3.93    0.31
  -4  -8   0    4.46    0.38
   4   9   0   13.79    0.66
   4   9   0   14.39    1.25
   4  -9   0   13.78    0.57
   4  -9   0   13.75    0.62
   4   9   0   13.62    0.72
   4  -9   0   13.26    0.60
  -4   9   0   13.18    0.55
  -4   9   0   13.76    0.58
  -4  -9   0   14.10    0.64
  -4   9   0   14.76    0.60
  -4  -9   0   14.33    0.68
   4  10   0   18.60    0.88
   4 -10   0   17.99    0.76
   4  10   0   17.98    0.80
   4 -10   0   16.91    0.68
   4  10   0   17.11    1.43
  -4 -10   0   18.04    0.77
  -4 -10   0   18.50    0.81
  -4  10   0   17.10    0.70
  -4  10   0   16.33    0.68
  -4  10   0   16.62    0.66
   4  11   0    8.19    0.70
   4  11   0    5.54    0.90
   4  11   0    6.92    0.61
   4 -11   0    7.63    0.53
  -4  11   0    6.76    0.45
  -4 -11   0    8.24    0.65
  -4  11   0    7.00    0.52
  -4  11   0    7.52    0.56
   4 -12   0    2.00    0.35
   4  12   0    1.78    0.39
   4  12   0    2.00    0.44
   4  12   0    0.72    0.69
  -4  12   0    2.05    0.37
  -4  12   0    2.13    0.35
  -4 -12   0    1.80    0.41
   4  13   0    1.06    0.39
   4  13   0    0.89    0.73
   4  13   0    1.44    0.45
  -4  13   0    1.33    0.36
  -4 -13   0    1.03    0.41
   4  14   0   -0.21    0.69
   4  14   0    0.76    0.43
   4  14   0    0.44    0.38
  -4 -14   0    0.30    0.40
  -4  14   0    0.75    0.34
   4  15   0   -0.95    0.64
   4  15   0   -0.14    0.37
   4  15   0   -0.22    0.40
  -4 -15   0   -0.40    0.37
  -4  15   0    0.12    0.33
   4  16   0    0.26    0.41
   4  16   0    0.38    0.44
   4  16   0   -0.93    0.69
  -4 -16   0    0.19    0.44
  -4  16   0   -0.29    0.38
   4  17   0    0.45    0.43
   4  17   0    0.44    0.50
   4  17   0   -0.22    0.74
  -4  17   0    0.00    0.37
  -4 -17   0    0.76    0.49
   5   0   0   -0.07    0.09
   5   0   0    0.07    0.33
  -5   0   0   -0.70    0.28
   5  -1   0    1.07    0.38
   5  -1   0    0.66    0.09
   5   1   0    0.30    0.11
   5   1   0    0.57    0.15
   5   1   0    1.06    0.40
  -5  -1   0    1.03    0.35
  -5  -1   0    0.79    0.12
  -5   1   0    1.08    0.34
   5   2   0   10.38    0.35
   5  -2   0    8.76    0.24
   5   2   0    9.83    0.87
   5   2   0   10.63    0.42
   5  -2   0    9.75    0.26
  -5  -2   0   11.09    0.37
  -5  -2   0   11.20    0.35
  -5   2   0    8.82    0.54
  -5  -2   0    9.28    0.61
   5  -3   0    7.69    0.25
   5  -3   0    7.17    0.24
   5   3   0    8.03    0.40
   5   3   0    8.03    0.81
   5   3   0    8.25    0.35
  -5  -3   0    8.24    0.32
  -5  -3   0    8.52    0.37
   5   4   0    2.82    0.52
   5   4   0    2.56    0.24
   5   4   0    3.29    0.34
   5  -4   0    2.78    0.18
  -5  -4   0    2.87    0.29
  -5  -4   0    3.22    0.29
  -5  -4   0    2.95    0.25
   5  -5   0    0.13    0.07
   5   5   0    0.09    0.19
   5  -5   0    0.09    0.11
   5   5   0   -0.02    0.16
   5   5   0    0.11    0.38
   5  -5   0    0.13    0.06
  -5  -5   0    0.10    0.16
  -5  -5   0   -0.06    0.18
  -5   5   0    0.07    0.07
   5  -6   0    2.87    0.21
   5   6   0    2.67    0.57
   5  -6   0    2.66    0.19
   5  -6   0    3.27    0.26
   5   6   0    3.04    0.31
   5   6   0    3.60    0.39
   5  -6   0    3.39    0.50
  -5  -6   0    3.08    0.32
  -5  -6   0    3.21    0.35
  -5   6   0    3.11    0.22
  -5   6   0    2.87    0.21
   5   7   0    0.39    0.21
   5   7   0    0.61    0.25
   5  -7   0    0.50    0.22
   5  -7   0    0.38    0.16
   5   7   0    0.53    0.50
   5  -7   0    0.42    0.14
  -5  -7   0    0.59    0.23
  -5   7   0    0.44    0.15
  -5  -7   0    0.55    0.26
  -5   7   0    0.41    0.13
   5   8   0    2.09    0.37
   5  -8   0    1.61    0.25
   5  -8   0    1.42    0.27
   5   8   0    1.93    0.63
   5   8   0    2.01    0.32
   5  -8   0    2.00    0.22
  -5  -8   0    1.86    0.32
  -5   8   0    2.03    0.25
  -5  -8   0    1.88    0.29
   5   9   0    7.83    0.67
   5   9   0    5.77    0.88
   5   9   0    6.07    0.52
   5  -9   0    6.48    0.40
   5  -9   0    5.89    0.54
  -5   9   0    5.22    0.41
  -5   9   0    5.78    0.37
  -5  -9   0    6.97    0.50
  -5  -9   0    6.86    0.55
   5  10   0    7.91    0.67
   5  10   0    6.57    0.96
   5  10   0    7.80    0.59
  -5  10   0    6.64    0.48
  -5 -10   0    7.38    0.60
  -5 -10   0    7.55    0.58
   5  11   0   14.30    0.87
   5  11   0   13.49    0.76
   5  11   0   11.44    1.44
  -5  11   0   14.47    0.67
  -5 -11   0   14.21    0.79
   5  12   0   -0.44    0.29
   5  12   0   -1.28    0.65
   5  12   0    0.04    0.34
  -5  12   0    0.20    0.25
  -5 -12   0    0.01    0.33
   5  13   0   -1.08    0.71
   5  13   0   -0.21    0.33
   5  13   0   -0.29    0.33
  -5 -13   0   -0.16    0.34
  -5  13   0    0.02    0.28
   5  14   0   -1.18    0.71
   5  14   0   -0.05    0.36
   5  14   0   -0.09    0.39
  -5  14   0    0.01    0.31
  -5 -14   0    0.89    0.43
   5  15   0    1.54    0.93
   5  15   0    3.42    0.55
   5  15   0    3.90    0.64
  -5  15   0    3.51    0.47
  -5 -15   0    3.35    0.56
   5  16   0    0.80    0.50
  -5 -16   0    0.46    0.45
  -5  16   0    0.32    0.36
   6   0   0    2.40    0.18
   6   0   0    2.28    0.51
  -6   0   0    2.01    0.37
   6   1   0   11.54    0.41
   6  -1   0   11.77    1.03
   6   1   0   11.34    0.99
  -6  -1   0    9.60    0.23
  -6  -1   0   10.76    0.24
  -6   1   0   11.10    0.69
  -6  -1   0   10.72    0.69
   6  -2   0    6.38    0.85
   6   2   0    5.51    0.34
   6   2   0    6.34    0.82
   6   2   0    4.91    0.24
  -6  -2   0    5.76    0.27
  -6   2   0    4.07    0.51
  -6  -2   0    4.51    0.53
  -6  -2   0    5.09    0.25
   6   3   0    9.33    0.95
   6   3   0    8.78    0.36
   6   3   0    9.01    0.45
  -6  -3   0    8.47    0.64
  -6  -3   0    9.53    0.38
  -6  -3   0    9.19    0.39
   6   4   0    3.51    0.63
   6  -4   0    3.61    0.16
   6  -4   0    3.20    0.14
   6   4   0    3.85    0.32
   6   4   0    4.40    0.40
  -6  -4   0    4.14    0.34
  -6  -4   0    3.84    0.24
   6   5   0    2.68    0.32
   6   5   0    2.71    0.28
   6  -5   0    2.44    0.19
   6   5   0    2.59    0.60
  -6  -5   0    2.24    0.28
  -6  -5   0    2.60    0.27
   6   6   0    0.24    0.21
   6  -6   0   -0.12    0.21
   6   6   0   -0.07    0.19
   6  -6   0    0.08    0.12
   6   6   0   -0.18    0.44
  -6  -6   0   -0.20    0.21
  -6  -6   0   -0.23    0.17
   6  -7   0    1.32    0.33
   6   7   0    2.10    0.31
   6   7   0    1.96    0.35
   6   7   0    1.74    0.62
  -6  -7   0    2.02    0.32
   6   8   0   -0.42    0.53
   6  -8   0    0.07    0.25
   6   8   0    0.04    0.25
  -6  -8   0   -0.09    0.24
   6  -9   0    0.80    0.30
   6   9   0    0.81    0.34
   6   9   0    0.59    0.65
  -6  -9   0    1.40    0.37
  -6   9   0    0.96    0.21
   6  10   0    0.36    0.37
  -6  10   0    0.13    0.19
  -6 -10   0   -0.40    0.31
   6  11   0    0.18    0.33
  -6  11   0    0.21    0.21
  -6 -11   0   -0.13    0.31
   6  12   0    1.57    0.44
  -6  12   0    1.41    0.29
  -6 -12   0    1.47    0.41
   6  13   0   -0.22    0.42
  -6 -13   0   -0.34    0.33
  -6  13   0    0.43    0.27
   6  14   0   -0.38    0.39
  -6 -14   0   -0.51    0.35
  -6  14   0   -0.02    0.27
   6  15   0    0.23    0.44
  -6 -15   0   -0.24    0.40
  -6  15   0    0.35    0.32
   7   0   0    0.21    0.41
   7   0   0   -0.08    0.07
  -7   0   0   -0.18    0.32
   7   1   0    1.13    0.16
   7   1   0    1.14    0.50
   7  -1   0    1.23    0.51
  -7   1   0    1.30    0.40
  -7  -1   0    1.34    0.42
   7   2   0    2.69    0.61
   7   2   0    3.24    0.30
   7  -2   0    3.65    0.67
  -7  -2   0    3.06    0.11
  -7  -2   0    2.57    0.48
  -7  -2   0    2.86    0.11
  -7   2   0    3.01    0.50
   7  -3   0    3.35    0.67
   7   3   0    2.84    0.64
   7   3   0    3.73    0.36
  -7  -3   0    3.62    0.26
  -7  -3   0    2.85    0.50
   7   4   0    6.86    0.48
   7   4   0    7.57    1.08
  -7  -4   0    7.44    0.40
  -7  -4   0    6.04    0.63
   7   5   0    0.49    0.51
   7  -5   0    0.57    0.35
   7   5   0    0.23    0.23
  -7  -5   0    0.59    0.22
   7   6   0    1.53    0.64
   7   6   0    1.64    0.32
   7  -6   0    2.30    0.17
   7  -6   0    1.73    0.43
  -7  -6   0    1.59    0.29
   7   7   0    0.13    0.56
   7   7   0    0.12    0.27
   7  -7   0    0.09    0.28
  -7  -7   0   -0.09    0.25
   7   8   0   -0.86    0.61
   7   8   0   -0.03    0.30
  -7  -8   0   -0.39    0.26
   7   9   0    0.23    0.72
   7   9   0    0.95    0.37
  -7  -9   0    0.50    0.29
   7  10   0    0.44    0.33
  -7 -10   0   -0.13    0.28
   7  11   0    0.52    0.38
  -7 -11   0   -0.11    0.30
   7  12   0    0.25    0.40
  -7 -12   0    0.14    0.39
   7  13   0    0.10    0.38
  -7 -13   0   -0.04    0.35
   8   0   0    0.78    0.53
  -8   0   0    0.94    0.42
   8   1   0    3.96    0.76
   8  -1   0    3.94    0.75
  -8  -1   0    4.29    0.61
  -8   1   0    3.39    0.57
   8   2   0    0.29    0.15
   8   2   0    0.79    0.54
   8  -2   0    0.74    0.51
  -8  -2   0    0.16    0.39
   8   3   0    1.02    0.53
   8  -3   0    1.01    0.54
   8   3   0    0.30    0.19
  -8  -3   0   -0.39    0.27
   8   4   0    1.04    0.26
   8  -4   0    1.32    0.59
   8   4   0    1.92    0.65
   8  -4   0    1.15    0.44
  -8  -4   0    0.96    0.46
   8   5   0    0.43    0.61
   8  -5   0    0.87    0.56
   8   5   0    0.10    0.24
  -8  -5   0    0.31    0.20
  -8  -5   0    0.56    0.40
   8  -6   0    0.71    0.39
   8   6   0   -0.28    0.53
   8   6   0   -0.03    0.27
  -8  -6   0    0.46    0.39
  -8  -6   0    0.03    0.23
   8   7   0   -0.26    0.62
   8   7   0    0.31    0.31
  -8  -7   0    0.04    0.25
   8   8   0   -1.17    0.63
   8   8   0   -0.09    0.31
  -8  -8   0    0.31    0.29
   8   9   0    0.35    0.35
  -8  -9   0    0.21    0.30
   8  10   0    1.41    0.45
  -8 -10   0    1.09    0.36
   9   0   0   -0.22    0.46
  -9   0   0   -0.90    0.36
   9  -1   0    0.59    0.54
   9   1   0    0.41    0.52
  -9  -1   0   -0.35    0.39
  -9   1   0   -0.25    0.30
   9   2   0    0.05    0.49
   9  -2   0    0.30    0.50
  -9  -2   0   -0.46    0.41
   9  -3   0    0.28    0.50
   9   3   0    0.04    0.50
   9  -3   0    0.12    0.40
  -9  -3   0   -0.69    0.35
   9  -4   0    0.39    0.51
   9  -4   0   -0.16    0.38
   9   4   0    0.19    0.55
  -9  -4   0    0.17    0.43
   9  -5   0    1.59    0.63
   9   5   0    0.77    0.64
   9  -5   0    1.03    0.43
  -9  -5   0    0.80    0.47
   9  -6   0    1.44    0.64
   9   6   0    0.29    0.68
  -9  -6   0    0.20    0.46
   0  19  -1    0.43    0.51
   0  19  -1    0.13    0.37
   0 -19   1   -0.29    0.45
   0  18  -1    0.10    0.45
   0  18  -1   -0.46    0.31
   0 -18   1   -0.09    0.45
   0  17  -1    0.79    0.49
   0 -17   1    1.43    0.51
   0  17  -1    1.04    0.50
   0  16  -1    1.66    0.49
   0 -16   1    0.72    0.35
   0  16  -1    1.41    0.52
   0  15  -1    4.39    0.60
   0 -15   1    3.37    0.46
   0 -14   1    7.31    0.73
   0  14  -1    9.56    0.82
   0  14  -1    7.39    0.71
   0  13  -1    2.09    0.35
   0 -13   1    2.81    0.45
   0  13  -1    2.93    0.46
   0 -12   1    5.82    0.57
   0  12  -1    5.01    0.55
   0  12  -1    4.89    0.45
   0  12  -1    6.46    0.61
   0 -11   1    2.24    0.35
   0  11  -1    2.61    0.39
   0  11  -1    2.15    0.31
   0  11  -1    1.87    0.29
   0  10  -1    2.80    0.35
   0  10  -1    2.73    0.34
   0 -10   1    2.67    0.35
   0  10  -1    3.22    0.34
   0  10  -1    2.85    0.40
   0   9  -1    7.01    0.49
   0   9  -1    5.51    0.45
   0  -9   1    6.46    0.47
   0   9  -1    5.69    0.50
   0   9  -1    6.94    0.40
   0  -9   1    6.97    0.43
   0  -8   1   -0.03    0.18
   0  -8   1   -0.08    0.20
   0  -8   1    0.30    0.16
   0   8  -1    0.25    0.15
   0   8  -1    0.02    0.18
   0   8  -1    0.30    0.17
   0  -8   1    0.20    0.37
   0   8  -1   -0.03    0.20
   0   7  -1    3.06    0.27
   0  -7   1    3.46    0.27
   0  -7   1    3.62    0.49
   0  -7   1    3.26    0.30
   0   7  -1    3.21    0.35
   0  -7   1    3.44    0.33
   0   7  -1    3.77    0.34
   0   7  -1    3.30    0.31
   0   6  -1   53.58    1.76
   0   6  -1   52.37    1.28
   0  -6   1   55.59    2.02
   0   6  -1   54.56    1.29
   0   6  -1   53.01    1.39
   0  -6   1   55.24    1.39
   0  -6   1   52.67    1.27
   0   6  -1   53.59    2.00
   0  -6   1   53.78    1.28
   0  -5   1    3.07    0.21
   0   5  -1    2.45    0.37
   0   5  -1    2.88    0.23
   0   5  -1    3.16    0.28
   0   5  -1    3.00    0.25
   0  -5   1    3.17    0.25
   0  -5   1    2.77    0.24
   0   5  -1    2.72    0.20
   0  -5   1    3.72    0.51
   0   4  -1  131.84    4.13
   0   4  -1  132.84    2.91
   0  -4   1  128.53    2.90
   0   4  -1  132.54    2.71
   0  -4   1  133.58    2.72
   0   4  -1  127.76    3.92
   0   4  -1  127.72    2.71
   0  -4   1  135.66    4.14
   0  -4   1  133.66    2.72
   0  -3   1   54.40    1.26
   0   3  -1   53.56    1.26
   0   3  -1   51.68    1.17
   0   3  -1   54.67    1.18
   0   3  -1   56.26    1.82
   0   3  -1   52.36    1.68
   0  -3   1   53.46    1.17
   0  -3   1   56.32    1.18
   0  -3   1   54.41    1.81
   0  -2   1   25.37    0.92
   0  -2   1   26.66    0.86
   0   2  -1   24.81    0.92
   0   2  -1   25.75    0.86
   0   2  -1   27.28    0.61
   0  -2   1   27.56    0.61
   0  -2   1   26.42    0.65
   0  -2   1   25.93    0.60
   0   2  -1   27.37    0.65
   0   2  -1   26.97    0.60
   0   0   1   -0.01    0.01
   0   0   1   -0.02    0.01
   0   0  -1    0.00    0.01
   0   0   1    0.00    0.01
   0   0  -1   -0.01    0.00
   0   0   1    0.00    0.01
   0   0  -1   -0.02    0.01
   0   0  -1    0.00    0.01
   0  -2  -1   28.33    0.67
   0  -2  -1   25.85    0.62
   0   2   1   27.30    0.67
   0   2   1   26.73    0.86
   0  -2  -1   27.31    0.62
   0   2   1   26.80    0.62
   0   2   1   28.27    0.63
   0   3   1   52.51    1.17
   0  -3  -1   55.74    1.26
   0  -3  -1   55.67    1.18
   0   3   1   53.11    1.26
   0  -3  -1   52.80    1.17
   0   3   1   53.18    1.17
   0  -4  -1  135.87    2.77
   0  -4  -1  136.74    2.77
   0   4   1  129.91    2.76
   0  -4  -1  134.82    4.17
   0   4   1  136.10    2.97
   0   4   1  135.14    2.77
   0  -4  -1  130.25    2.95
   0   5   1    3.00    0.26
   0  -5  -1    3.27    0.24
   0   5   1    3.02    0.21
   0  -5  -1    3.04    0.37
   0  -5  -1    2.95    0.22
   0   5   1    3.21    0.25
   0  -5  -1    2.93    0.21
   0  -6  -1   53.91    1.28
   0   6   1   53.87    1.38
   0  -6  -1   52.48    1.27
   0   6   1   53.37    1.27
   0  -6  -1   50.71    1.92
   0  -6  -1   54.39    1.38
   0   6   1   53.62    1.29
   0   7   1    2.94    0.29
   0  -7  -1    2.89    0.28
   0  -7  -1    3.57    0.55
   0  -7  -1    3.33    0.26
   0   7   1    2.94    0.30
   0  -7  -1    3.14    0.28
   0   7   1    2.85    0.29
   0  -8  -1   -0.26    0.19
   0   8   1    0.08    0.16
   0   8   1   -0.05    0.22
   0  -8  -1    0.03    0.18
   0  -8  -1    0.25    0.32
   0   8   1    0.29    0.16
   0  -8  -1    0.28    0.16
   0  -9  -1    5.39    0.46
   0   9   1    6.75    0.39
   0  -9  -1    6.65    0.67
   0  -9  -1    6.26    0.42
   0   9   1    4.84    0.45
   0   9   1    4.52    0.49
   0  10   1    2.77    0.35
   0 -10  -1    2.73    0.32
   0  10   1    2.40    0.36
   0  10   1    3.02    0.30
   0  11   1    2.41    0.39
   0 -11  -1    2.25    0.36
   0  11   1    2.05    0.31
   0  12   1    7.21    0.63
   0 -12  -1    6.18    0.50
   0  12   1    6.15    0.57
   0  13   1    2.45    0.37
   0 -13  -1    3.42    0.47
   0  14   1    8.58    0.73
   0 -14  -1    6.32    0.60
   0  14   1    9.93    0.84
   0  15   1    2.92    0.49
   0 -15  -1    3.94    0.55
   0  15   1    3.95    0.54
   0 -16  -1    1.03    0.45
   0  16   1    1.42    0.51
   0  16   1    0.58    0.34
   0  17   1    1.45    0.48
   0  17   1    1.40    0.52
   0 -17  -1    1.26    0.40
   0  18   1    0.04    0.35
   0  18   1   -0.06    0.43
   0 -18  -1   -0.46    0.42
   0  19   1    0.67    0.53
   0  19   1    0.47    0.38
   0 -19  -1    0.24    0.48
   1  19  -1   -0.03    0.46
   1  19  -1   -0.32    0.36
   1 -19   1   -0.48    0.43
  -1  19  -1    0.24    0.45
  -1  19  -1    0.74    0.53
  -1 -19   1   -0.01    0.36
   1 -18   1    0.19    0.45
   1  18  -1    0.07    0.46
   1  18  -1    0.95    0.42
  -1  18  -1    0.28    0.44
  -1 -18   1    0.24    0.37
  -1  18  -1    0.24    0.47
   1  17  -1    3.45    0.62
   1 -17   1    3.76    0.60
   1  17  -1    2.80    0.50
  -1  17  -1    3.18    0.56
  -1 -17   1    3.92    0.62
  -1  17  -1    4.22    0.65
   1 -16   1    8.81    0.81
   1  16  -1    9.25    0.93
   1  16  -1    8.03    0.71
  -1  16  -1    8.80    0.83
  -1 -16   1    9.07    0.86
  -1  16  -1    9.98    0.90
   1  15  -1   11.12    0.85
   1 -15   1    9.59    0.70
   1  15  -1   12.74    0.96
  -1  15  -1   11.30    0.83
  -1 -15   1   10.96    0.87
  -1  15  -1   11.85    0.90
   1 -14   1   25.77    1.08
   1  14  -1   25.08    1.09
   1  14  -1   19.43    1.24
   1  14  -1   26.62    1.21
  -1 -14   1   24.25    1.10
  -1  14  -1   23.68    1.05
  -1  14  -1   25.68    1.17
   1  13  -1   49.62    1.52
   1  13  -1   45.16    1.90
   1 -13   1   48.51    1.49
   1  13  -1   50.65    1.65
  -1  13  -1   44.89    1.59
  -1  13  -1   44.18    1.41
  -1  13  -1   50.17    1.61
  -1 -13   1   47.80    1.52
   1  12  -1   24.58    0.97
   1  12  -1   24.32    1.06
   1 -12   1   24.16    0.95
  -1  12  -1   25.24    1.03
  -1 -12   1   23.29    0.96
  -1  12  -1   24.60    0.94
  -1  12  -1   21.95    0.90
   1  11  -1    2.25    0.35
   1  11  -1    1.66    0.56
   1 -11   1    2.33    0.35
   1  11  -1    2.71    0.40
  -1  11  -1    1.75    0.30
  -1  11  -1    2.18    0.28
  -1  11  -1    1.96    0.33
  -1  11  -1    2.13    0.33
  -1 -11   1    1.96    0.31
   1  10  -1   11.99    0.64
   1 -10   1   12.36    0.57
   1  10  -1   13.09    0.70
   1  10  -1   12.47    1.06
   1 -10   1   13.78    0.65
  -1 -10   1   12.30    0.59
  -1  10  -1   12.55    0.57
  -1  10  -1   12.77    0.59
  -1  10  -1   12.87    0.67
  -1  10  -1   11.85    0.60
   1  -9   1    7.43    0.42
   1   9  -1    6.68    0.70
   1   9  -1    6.66    0.52
   1  -9   1    7.13    0.46
   1   9  -1    6.57    0.48
  -1   9  -1    7.42    0.50
  -1   9  -1    6.97    0.45
  -1   9  -1    7.45    0.43
  -1  -9   1    8.17    0.47
  -1   9  -1    7.44    0.40
  -1  -9   1    6.36    0.47
   1  -8   1    9.19    0.43
   1   8  -1    8.57    0.49
   1  -8   1    9.34    0.48
   1   8  -1    8.54    0.46
   1   8  -1    9.41    0.83
   1  -8   1    9.72    0.42
   1   8  -1    8.81    0.49
   1  -8   1    8.88    0.72
  -1   8  -1    9.10    0.46
  -1   8  -1    9.13    0.45
  -1   8  -1    8.93    0.50
  -1   8  -1    9.23    0.44
  -1  -8   1    8.57    0.49
  -1  -8   1    9.24    0.83
  -1  -8   1    8.79    0.50
  -1  -8   1    9.01    0.44
   1   7  -1   18.85    1.06
   1   7  -1   17.87    0.65
   1   7  -1   18.39    0.64
   1   7  -1   18.05    0.70
   1  -7   1   18.77    0.67
   1  -7   1   18.08    0.60
   1  -7   1   19.65    0.62
   1  -7   1   18.71    1.04
  -1   7  -1   18.81    0.61
  -1   7  -1   18.50    0.69
  -1   7  -1   19.20    0.63
  -1  -7   1   19.18    0.70
  -1   7  -1   18.42    0.67
  -1  -7   1   17.74    0.61
  -1  -7   1   17.36    0.65
  -1  -7   1   17.88    0.98
   1   6  -1   32.76    0.89
   1  -6   1   34.36    0.96
   1   6  -1   32.88    0.97
   1  -6   1   34.91    1.44
   1  -6   1   32.71    0.87
   1   6  -1   33.10    1.43
   1  -6   1   34.44    0.88
   1   6  -1   35.28    0.92
  -1   6  -1   33.25    1.11
  -1   6  -1   35.01    0.89
  -1  -6   1   33.34    1.40
  -1  -6   1   32.96    0.90
  -1  -6   1   33.04    0.97
  -1   6  -1   34.27    0.95
  -1  -6   1   34.64    0.91
  -1   6  -1   34.65    0.88
   1  -5   1    4.62    0.25
   1  -5   1    4.97    0.28
   1   5  -1    4.82    0.31
   1   5  -1    6.27    0.60
   1  -5   1    4.96    0.28
   1   5  -1    4.38    0.25
   1   5  -1    4.80    0.29
   1  -5   1    4.30    0.26
  -1   5  -1    4.51    0.26
  -1   5  -1    4.52    0.26
  -1   5  -1    4.55    0.27
  -1  -5   1    4.70    0.30
  -1  -5   1    4.85    0.29
  -1  -5   1    4.87    0.29
  -1   5  -1    4.39    0.25
  -1  -5   1    4.66    0.52
   1   4  -1   34.04    1.34
   1   4  -1   34.32    0.93
   1  -4   1   35.78    1.14
   1   4  -1   36.55    0.88
   1  -4   1   37.36    0.91
   1   4  -1   34.74    0.86
   1  -4   1   37.68    0.85
   1  -4   1   35.38    0.84
  -1   4  -1   35.14    0.84
  -1  -4   1   35.88    0.87
  -1   4  -1   34.84    0.84
  -1  -4   1   35.67    0.87
  -1  -4   1   34.93    1.36
  -1   4  -1   34.73    1.13
  -1   4  -1   35.32    0.90
  -1  -4   1   35.60    0.94
   1  -3   1   45.40    1.05
   1  -3   1   43.89    1.39
   1  -3   1   44.26    0.97
   1  -3   1   42.82    0.97
   1   3  -1   45.90    1.01
   1   3  -1   45.78    1.09
   1   3  -1   45.74    1.01
   1   3  -1   46.70    1.58
  -1   3  -1   44.29    1.39
  -1   3  -1   45.28    0.98
  -1  -3   1   42.84    1.54
  -1  -3   1   44.83    1.01
  -1  -3   1   43.45    1.08
  -1   3  -1   43.61    1.04
  -1   3  -1   44.24    0.97
  -1  -3   1   45.48    1.01
   1  -2   1  103.84    3.08
   1   2  -1  106.01    3.21
   1   2  -1  102.64    2.10
   1   2  -1  106.06    2.25
   1  -2   1  101.74    2.20
   1  -2   1  100.04    2.06
   1  -2   1  103.71    2.06
   1   2  -1  103.48    2.10
  -1  -2   1  104.16    3.21
  -1   2  -1  103.17    3.07
  -1  -2   1  101.88    2.10
  -1   2  -1  100.71    2.06
  -1  -2   1  103.34    2.10
  -1   2  -1   99.24    2.06
  -1  -2   1  104.93    2.25
   1  -1   1   43.75    0.98
   1  -1   1   41.49    1.42
   1  -1   1   43.70    0.91
   1   1  -1   46.53    0.95
   1  -1   1   45.12    0.91
   1   1  -1   45.53    1.02
   1  -1   1   46.46    0.97
   1   1  -1   46.31    1.50
  -1  -1   1   45.55    1.49
  -1   1  -1   44.85    0.91
  -1  -1   1   44.14    0.95
  -1  -1   1   45.30    1.02
  -1  -1   1   44.32    0.95
  -1   1  -1   46.57    0.97
   1   0   1  126.77    2.58
   1   0  -1  119.43    2.70
   1   0  -1  122.68    3.85
   1   0  -1  128.68    2.50
   1   0   1  127.99    2.72
   1   0  -1  125.74    2.55
  -1   0   1  131.91    2.55
  -1   0   1  128.93    2.67
  -1   0  -1  124.18    2.54
  -1   0  -1  130.56    2.74
   1  -1  -1   47.75    1.01
   1  -1  -1   45.97    0.95
   1   1   1   46.49    1.03
   1  -1  -1   46.26    0.95
   1   1   1   45.16    1.45
   1   1   1   46.31    0.96
   1   1   1   47.06    0.96
  -1  -1  -1   45.80    1.03
  -1   1   1   45.28    0.95
  -1  -1  -1   45.99    0.96
  -1  -1  -1   44.87    1.45
  -1  -1  -1   45.30    0.96
   1   2   1  102.46    2.29
   1  -2  -1  107.98    2.13
   1  -2  -1  101.98    2.27
   1  -2  -1  107.15    2.13
   1   2   1  105.58    2.14
   1   2   1  111.09    3.23
   1   2   1  105.29    2.15
  -1   2   1  108.88    2.13
  -1   2   1  104.29    2.13
  -1  -2  -1  104.48    2.14
  -1  -2  -1  102.86    3.21
  -1   2   1  106.09    2.27
  -1  -2  -1  104.66    2.29
  -1  -2  -1  105.67    2.15
   1   3   1   45.22    1.53
   1  -3  -1   46.30    1.00
   1   3   1   46.32    1.03
   1   3   1   42.99    1.01
   1   3   1   44.53    1.10
   1  -3  -1   45.32    1.00
   1  -3  -1   45.44    1.07
  -1  -3  -1   45.90    1.02
  -1   3   1   45.49    1.00
  -1  -3  -1   45.92    1.53
  -1  -3  -1   44.61    1.09
  -1  -3  -1   45.70    1.02
  -1   3   1   46.45    1.07
  -1   3   1   44.75    1.00
   1  -4  -1   35.78    0.85
   1  -4  -1   34.97    0.91
   1   4   1   37.07    0.88
   1  -4  -1   35.54    0.85
   1   4   1   35.23    1.32
   1   4   1   34.24    0.93
   1   4   1   36.29    0.87
  -1  -4  -1   35.63    1.32
  -1  -4  -1   36.49    0.88
  -1   4   1   35.26    0.91
  -1  -4  -1   35.42    0.86
  -1   4   1   35.42    0.85
  -1  -4  -1   35.36    0.93
  -1   4   1   35.40    0.85
   1  -5  -1    4.34    0.25
   1  -5  -1    4.55    0.28
   1   5   1    4.59    0.30
   1   5   1    4.38    0.27
   1  -5  -1    4.75    0.27
   1   5   1    5.51    0.52
   1   5   1    4.34    0.25
  -1   5   1    4.54    0.27
  -1  -5  -1    5.19    0.29
  -1  -5  -1    4.55    0.29
  -1  -5  -1    4.76    0.30
  -1   5   1    4.49    0.28
  -1   5   1    4.81    0.28
  -1  -5  -1    4.87    0.50
   1  -6  -1   33.99    0.89
   1   6   1   34.16    1.00
   1  -6  -1   34.64    0.97
   1  -6  -1   35.16    0.92
   1   6   1   34.54    1.41
   1   6   1   34.88    0.93
   1   6   1   34.84    0.92
  -1   6   1   34.30    0.91
  -1  -6  -1   33.81    0.93
  -1  -6  -1   35.24    1.42
  -1  -6  -1   34.77    1.00
  -1   6   1   34.87    0.90
  -1   6   1   33.51    0.96
  -1  -6  -1   35.20    0.93
   1  -7  -1   18.66    0.67
   1   7   1   17.33    0.63
   1  -7  -1   18.35    0.61
   1  -7  -1   18.43    0.61
   1   7   1   17.68    0.67
   1   7   1   16.98    0.64
   1   7   1   18.63    1.00
  -1  -7  -1   18.66    0.64
  -1  -7  -1   18.57    0.69
  -1   7   1   18.27    0.63
  -1  -7  -1   17.22    0.62
  -1   7   1   17.75    0.59
  -1   7   1   18.52    0.69
  -1  -7  -1   18.76    1.00
   1   8   1    9.66    0.79
   1   8   1    9.60    0.48
   1   8   1    9.56    0.46
   1  -8  -1    9.25    0.45
   1   8   1    8.76    0.54
   1  -8  -1    9.47    0.45
   1  -8  -1    9.45    0.49
  -1  -8  -1   10.00    0.49
  -1   8   1    8.86    0.47
  -1  -8  -1    8.53    0.50
  -1   8   1    8.77    0.51
  -1   8   1    8.17    0.44
  -1  -8  -1    9.44    0.79
  -1  -8  -1    9.87    0.52
   1  -9  -1    7.87    0.48
   1   9   1    6.92    0.47
   1  -9  -1    6.84    0.47
   1   9   1    6.91    0.49
  -1   9   1    6.03    0.25
  -1  -9  -1    7.21    0.46
  -1  -9  -1    6.74    0.69
  -1   9   1    7.38    0.52
  -1   9   1    7.15    0.47
  -1   9   1    7.46    0.44
  -1   9   1    7.26    0.26
  -1  -9  -1    7.27    0.49
   1 -10  -1   12.47    0.63
   1  10   1   13.13    0.71
   1 -10  -1   12.94    0.64
   1  10   1   12.65    0.60
  -1  10   1   13.20    0.69
  -1  10   1   11.90    0.42
  -1 -10  -1   12.75    0.60
  -1  10   1   12.14    0.57
  -1  10   1   12.39    0.43
  -1  10   1   13.15    0.59
   1  11   1    2.19    0.35
   1 -11  -1    2.24    0.35
   1  11   1    2.01    0.34
  -1  11   1    1.80    0.35
  -1  11   1    2.45    0.33
  -1  11   1    2.40    0.36
  -1  11   1    1.80    0.13
  -1  11   1    1.91    0.14
  -1 -11  -1    1.73    0.34
   1 -12  -1   24.22    0.96
   1  12   1   23.53    0.92
   1  12   1   24.71    1.07
  -1  12   1   24.17    0.95
  -1  12   1   25.15    1.04
  -1 -12  -1   25.05    0.99
   1  13   1   52.21    1.70
   1 -13  -1   49.32    1.53
   1  13   1   48.90    1.54
  -1 -13  -1   47.97    1.55
  -1  13   1   51.84    1.67
  -1  13   1   48.15    1.51
   1  14   1   22.96    0.99
   1 -14  -1   24.14    1.06
   1  14   1   21.73    1.07
  -1  14   1   25.86    1.17
  -1 -14  -1   24.78    1.11
  -1  14   1   25.31    1.07
   1  15   1   11.95    0.87
   1 -15  -1   11.37    0.83
   1  15   1   12.79    0.96
  -1 -15  -1   10.43    0.75
  -1  15   1   11.83    0.85
  -1  15   1   12.60    0.93
   1 -16  -1    8.93    0.81
   1  16   1    8.83    0.85
   1  16   1    9.79    0.95
  -1 -16  -1    9.27    0.86
  -1  16   1    8.13    0.69
  -1  16   1    9.26    0.89
   1 -17  -1    3.55    0.56
   1  17   1    3.63    0.66
   1  17   1    2.90    0.48
  -1  17   1    4.58    0.67
  -1 -17  -1    3.45    0.60
  -1  17   1    3.02    0.54
   1  18   1    0.37    0.39
   1 -18  -1    0.31    0.45
   1  18   1    0.20    0.45
  -1 -18  -1    0.36    0.37
  -1  18   1    0.81    0.49
  -1  18   1    0.82    0.46
   1  19   1    0.04    0.47
   1  19   1   -0.09    0.48
   1 -19  -1   -0.05    0.44
  -1  19   1   -0.54    0.41
  -1 -19  -1   -0.71    0.44
  -1  19   1   -0.13    0.44
   2  19  -1   -0.18    0.51
   2  19  -1   -0.40    0.46
  -2 -19   1   -0.82    0.46
  -2  19  -1   -0.21    0.45
   2  18  -1    1.07    0.52
   2  18  -1    1.89    0.61
   2 -18   1    0.55    0.43
  -2 -18   1    1.56    0.55
  -2  18  -1    1.43    0.50
   2  17  -1    2.43    0.55
   2 -17   1    1.51    0.47
   2  17  -1    1.89    0.58
  -2  17  -1    2.00    0.52
  -2  17  -1    1.33    0.48
  -2 -17   1    1.66    0.44
   2  16  -1    1.46    0.52
   2  16  -1    1.57    0.41
   2 -16   1    0.21    0.39
  -2  16  -1    0.64    0.41
  -2 -16   1    1.30    0.47
  -2  16  -1    1.25    0.44
   2  15  -1    5.18    0.66
   2  15  -1    3.97    0.52
   2 -15   1    4.62    0.56
  -2  15  -1    4.02    0.55
  -2 -15   1    4.79    0.61
  -2  15  -1    4.99    0.57
   2  14  -1    5.84    0.94
   2  14  -1    8.68    0.81
   2  14  -1    7.09    0.73
   2 -14   1    5.92    0.65
  -2  14  -1    7.84    0.73
  -2  14  -1    7.86    0.69
  -2 -14   1    7.05    0.75
   2  13  -1    8.44    1.25
   2  13  -1    7.91    0.70
   2 -13   1    7.29    0.64
   2  13  -1    9.28    0.79
  -2  13  -1    8.15    0.66
  -2  13  -1    7.80    0.68
  -2 -13   1    7.97    0.72
   2  12  -1    9.63    1.04
   2  12  -1   12.73    0.80
   2 -12   1   11.23    0.67
   2  12  -1   12.34    0.74
  -2 -12   1   11.40    0.74
  -2  12  -1   10.39    0.60
  -2  12  -1   10.50    0.71
  -2  12  -1   10.94    0.66
   2 -11   1    9.13    0.58
   2 -11   1    8.39    0.56
   2  11  -1   10.01    0.69
   2  11  -1    9.08    1.10
   2  11  -1    9.58    0.63
  -2  11  -1    9.03    0.58
  -2  11  -1    9.53    0.62
  -2  11  -1    8.93    0.53
  -2 -11   1    9.41    0.63
   2  10  -1    0.83    0.30
   2  10  -1    0.84    0.51
   2 -10   1    0.64    0.24
   2 -10   1    0.50    0.22
   2  10  -1    1.00    0.29
  -2 -10   1    0.59    0.27
  -2  10  -1    0.51    0.21
  -2  10  -1    0.34    0.23
  -2  10  -1    0.76    0.25
   2   9  -1    7.45    0.90
   2  -9   1    6.69    0.44
   2   9  -1    6.30    0.52
   2  -9   1    7.01    0.45
   2   9  -1    6.90    0.50
  -2   9  -1    6.80    0.44
  -2  -9   1    7.02    0.46
  -2   9  -1    7.37    0.48
  -2  -9   1    7.11    0.49
  -2   9  -1    6.49    0.41
   2  -8   1    3.41    0.34
   2  -8   1    3.86    0.31
   2   8  -1    4.85    0.75
   2   8  -1    4.16    0.37
   2  -8   1    3.71    0.34
   2   8  -1    3.93    0.39
  -2   8  -1    4.04    0.37
  -2   8  -1    3.83    0.32
  -2   8  -1    4.03    0.34
  -2  -8   1    3.78    0.62
  -2  -8   1    4.48    0.37
  -2  -8   1    3.78    0.39
   2  -7   1   19.72    0.64
   2  -7   1   19.81    0.70
   2   7  -1   19.56    0.74
   2  -7   1   18.94    0.66
   2   7  -1   19.52    0.67
   2  -7   1   19.49    0.61
   2   7  -1   18.74    0.68
   2   7  -1   18.57    1.11
  -2  -7   1   18.27    1.01
  -2   7  -1   19.14    0.62
  -2   7  -1   18.94    0.66
  -2  -7   1   19.15    0.72
  -2   7  -1   19.00    0.61
  -2  -7   1   18.97    0.68
  -2  -7   1   19.32    0.67
   2  -6   1   14.17    0.52
   2  -6   1   14.58    0.49
   2   6  -1   14.50    0.53
   2   6  -1   14.41    0.54
   2  -6   1   14.71    0.48
   2  -6   1   14.07    0.57
   2   6  -1   15.21    0.93
   2   6  -1   13.81    0.56
  -2   6  -1   14.40    0.48
  -2  -6   1   14.49    0.54
  -2  -6   1   13.39    0.53
  -2  -6   1   14.44    0.86
  -2   6  -1   14.10    0.52
  -2   6  -1   13.88    0.48
  -2  -6   1   13.95    0.57
   2   5  -1   37.08    0.95
   2   5  -1   37.25    0.95
   2  -5   1   36.64    1.23
   2   5  -1   36.47    1.03
   2  -5   1   36.96    0.89
   2  -5   1   36.70    0.96
   2   5  -1   36.68    1.52
   2  -5   1   36.81    0.90
  -2  -5   1   34.34    1.45
  -2   5  -1   37.32    0.90
  -2  -5   1   37.86    0.96
  -2   5  -1   36.95    0.89
  -2   5  -1   35.48    0.95
  -2  -5   1   38.54    1.03
  -2  -5   1   38.14    0.96
   2   4  -1   41.60    1.59
   2  -4   1   40.89    1.36
   2  -4   1   41.28    0.93
   2  -4   1   40.05    1.00
   2  -4   1   38.60    0.92
   2   4  -1   42.57    1.00
   2   4  -1   42.42    0.99
   2   4  -1   40.08    1.07
  -2   4  -1   38.73    0.98
  -2  -4   1   40.72    0.99
  -2  -4   1   41.13    0.99
  -2  -4   1   38.89    1.52
  -2  -4   1   42.76    1.08
  -2   4  -1   40.70    0.93
  -2   4  -1   40.01    0.92
   2   3  -1  368.37   10.85
   2   3  -1  368.33    7.12
   2  -3   1  348.54    7.23
   2   3  -1  361.41    7.12
   2  -3   1  361.19    7.35
   2  -3   1  357.39   10.77
   2  -3   1  342.54    7.77
   2   3  -1  362.76    7.61
  -2   3  -1  343.45    7.25
  -2  -3   1  380.74    7.62
  -2  -3   1  358.89    7.22
  -2  -3   1  364.67    7.13
  -2  -3   1  361.04   10.82
   2  -2   1  825.30   16.25
   2   2  -1  856.45   17.80
   2   2  -1  829.38   24.74
   2   2  -1  802.35   16.46
   2  -2   1  813.97   16.23
   2  -2   1  802.23   17.36
   2   2  -1  849.15   16.66
  -2  -2   1  846.61   17.72
  -2   2  -1  804.40   16.25
  -2  -2   1  816.23   16.55
  -2   2  -1  835.86   16.78
  -2  -2   1  802.00   16.63
  -2  -2   1  843.73   24.56
   2   1  -1  367.85    7.61
   2   1  -1  374.37    7.88
   2   1  -1  387.94   11.14
  -2  -1   1  368.04    7.52
  -2  -1   1  360.29    7.55
  -2   1  -1  372.38    7.38
  -2  -1   1  363.85   11.12
  -2  -1   1  380.48    8.05
   2   0   1    0.04    0.05
  -2   0  -1    0.19    0.04
   2   1   1  372.33    8.16
   2   1   1  385.52   11.20
   2  -1  -1  369.24    7.55
   2  -1  -1  379.65    7.55
   2   1   1  369.09    7.49
   2   1   1  387.31    7.59
  -2  -1  -1  385.28    8.09
  -2  -1  -1  371.22    7.46
  -2   1   1  369.24    7.48
   2   2   1  817.15   25.41
   2   2   1  865.91   16.78
   2   2   1  817.82   17.75
   2  -2  -1  830.00   17.72
   2  -2  -1  851.53   16.58
   2   2   1  806.32   16.69
   2  -2  -1  848.46   16.52
  -2  -2  -1  803.84   16.62
  -2  -2  -1  827.08   25.46
  -2   2   1  843.05   16.51
  -2  -2  -1  844.79   17.81
  -2  -2  -1  837.54   16.72
   2   3   1  373.68   10.88
   2  -3  -1  358.90    7.28
   2   3   1  377.97    7.20
   2   3   1  378.38    7.19
   2  -3  -1  358.27    7.30
   2   3   1  365.28    7.68
   2  -3  -1  355.95    7.76
  -2   3   1  350.42    7.30
  -2  -3  -1  354.37    7.18
  -2  -3  -1  362.75    7.67
  -2  -3  -1  352.80   10.86
  -2   3   1  367.67    7.30
  -2  -3  -1  372.15    7.29
   2  -4  -1   41.86    0.95
   2  -4  -1   40.54    1.03
   2   4   1   42.25    1.54
   2   4   1   42.20    1.00
   2   4   1   41.24    1.08
   2   4   1   41.34    1.00
   2  -4  -1   40.15    0.95
  -2  -4  -1   42.55    1.07
  -2  -4  -1   42.56    1.01
  -2   4   1   40.28    0.95
  -2   4   1   41.60    0.96
  -2  -4  -1   40.64    1.51
  -2   4   1   40.19    1.01
  -2  -4  -1   41.43    1.00
   2   5   1   37.39    0.94
   2  -5  -1   36.95    0.90
   2  -5  -1   36.62    0.97
   2   5   1   36.82    1.45
   2  -5  -1   35.62    1.15
   2  -5  -1   36.37    0.89
   2   5   1   36.72    1.03
   2   5   1   38.13    0.96
  -2  -5  -1   37.19    1.44
  -2  -5  -1   36.88    1.02
  -2  -5  -1   37.14    0.95
  -2   5   1   36.23    0.90
  -2  -5  -1   37.24    0.95
  -2   5   1   37.52    0.91
  -2   5   1   36.10    0.96
   2  -6  -1   14.86    0.49
   2   6   1   15.48    0.88
   2  -6  -1   14.14    0.53
   2   6   1   14.66    0.55
   2  -6  -1   14.51    0.50
   2   6   1   13.85    0.56
   2   6   1   14.39    0.53
  -2  -6  -1   13.54    0.54
  -2   6   1   14.61    0.53
  -2  -6  -1   14.43    0.57
  -2   6   1   14.13    0.50
  -2   6   1   13.97    0.48
  -2  -6  -1   14.43    0.81
  -2  -6  -1   14.44    0.54
   2   7   1   18.72    0.66
   2  -7  -1   18.94    0.63
   2   7   1   19.35    1.06
   2   7   1   18.40    0.73
   2  -7  -1   19.00    0.61
   2  -7  -1   18.42    0.67
   2   7   1   19.23    0.68
  -2   7   1   18.84    0.61
  -2   7   1   19.00    0.63
  -2  -7  -1   19.19    1.02
  -2  -7  -1   18.77    0.68
  -2  -7  -1   19.77    0.67
  -2   7   1   19.05    0.67
  -2  -7  -1   19.48    0.72
   2   8   1    4.33    0.68
   2   8   1    3.80    0.36
   2  -8  -1    4.27    0.36
   2  -8  -1    3.91    0.35
   2   8   1    3.89    0.43
  -2  -8  -1    3.79    0.34
  -2  -8  -1    4.26    0.37
  -2   8   1    3.63    0.32
  -2  -8  -1    4.35    0.53
  -2   8   1    4.12    0.36
  -2   8   1    4.05    0.37
   2   9   1    6.55    0.52
   2   9   1    6.58    0.49
   2  -9  -1    7.12    0.45
   2  -9  -1    6.19    0.44
   2   9   1    6.65    0.81
  -2   9   1    6.54    0.41
  -2  -9  -1    6.06    0.74
  -2   9   1    6.91    0.45
  -2  -9  -1    6.97    0.49
  -2   9   1    5.99    0.45
  -2  -9  -1    6.93    0.42
   2  10   1    0.52    0.28
   2 -10  -1    1.09    0.26
   2  10   1    0.55    0.46
   2 -10  -1    0.63    0.25
   2  10   1    0.75    0.28
  -2  10   1    0.53    0.24
  -2  10   1    0.66    0.26
  -2 -10  -1    0.70    0.23
  -2  10   1    0.69    0.21
   2  11   1    8.29    0.87
   2 -11  -1    8.26    0.56
   2  11   1    9.49    0.68
   2 -11  -1    8.72    0.57
   2  11   1    9.20    0.62
  -2  11   1    9.43    0.59
  -2  11   1    8.46    0.51
  -2 -11  -1    9.18    0.63
  -2  11   1    9.46    0.62
   2  12   1   10.28    1.18
   2  12   1   12.02    0.73
   2 -12  -1   11.13    0.66
   2  12   1   10.21    0.68
  -2  12   1   10.55    0.60
  -2 -12  -1    9.91    0.63
  -2  12   1   11.01    0.70
  -2  12   1   11.41    0.67
   2 -13  -1    7.77    0.65
   2  13   1    7.73    0.70
   2  13   1   10.06    0.80
  -2 -13  -1    8.52    0.73
  -2  13   1    7.98    0.69
  -2  13   1    7.00    0.54
   2  14   1    8.96    0.82
   2 -14  -1    6.46    0.66
   2  14   1    6.40    0.60
  -2  14   1    8.01    0.69
  -2 -14  -1    7.02    0.73
  -2  14   1    8.00    0.73
   2 -15  -1    4.46    0.54
   2  15   1    4.17    0.57
   2  15   1    4.60    0.57
  -2 -15  -1    4.12    0.58
  -2  15   1    6.49    0.68
  -2  15   1    4.65    0.58
   2  16   1    1.72    0.54
   2 -16  -1    1.37    0.44
   2  16   1    1.02    0.44
  -2  16   1    1.25    0.43
  -2 -16  -1    1.15    0.48
  -2  16   1    1.33    0.44
   2  17   1    1.78    0.57
   2  17   1    1.62    0.43
   2 -17  -1    1.70    0.47
  -2 -17  -1    1.20    0.41
  -2  17   1    1.86    0.50
  -2  17   1    1.79    0.48
   2  18   1    1.07    0.51
   2  18   1    1.08    0.56
   2 -18  -1    1.51    0.47
  -2 -18  -1    1.37    0.53
  -2  18   1    1.44    0.49
   2  19   1   -0.23    0.39
   2  19   1   -0.60    0.44
  -2  19   1   -0.45    0.40
  -2 -19  -1   -0.35    0.49
   3  18  -1    1.33    0.55
   3  18  -1    0.02    0.35
  -3 -18   1    0.75    0.43
  -3  18  -1    0.28    0.43
   3  17  -1    0.81    0.38
   3  17  -1    0.14    0.48
  -3 -17   1   -0.08    0.46
  -3  17  -1   -0.07    0.38
   3  16  -1    3.76    0.64
   3  16  -1    3.31    0.57
   3  16  -1    3.09    0.91
  -3 -16   1    4.01    0.62
  -3  16  -1    3.47    0.53
   3  15  -1   -0.47    0.64
   3  15  -1    0.19    0.40
   3 -15   1    0.01    0.33
   3  15  -1   -0.38    0.38
  -3  15  -1    0.35    0.32
  -3  15  -1    0.05    0.34
  -3 -15   1    0.34    0.42
   3  14  -1    2.79    0.82
   3  14  -1    3.05    0.52
   3  14  -1    3.56    0.57
   3 -14   1    2.82    0.42
  -3 -14   1    3.61    0.54
  -3  14  -1    3.56    0.47
  -3  14  -1    3.22    0.46
   3  13  -1   19.57    0.96
   3 -13   1   19.59    0.87
   3  13  -1   21.21    1.09
   3  13  -1   18.42    1.60
  -3  13  -1   18.81    0.90
  -3 -13   1   18.17    0.88
  -3  13  -1   20.26    0.93
   3  12  -1    1.04    0.69
   3 -12   1    1.98    0.36
   3 -12   1    1.13    0.30
   3  12  -1    1.44    0.31
  -3  12  -1    1.29    0.28
  -3  12  -1    1.38    0.33
  -3 -12   1    0.96    0.29
   3  11  -1   19.51    0.94
   3 -11   1   17.09    0.75
   3 -11   1   16.50    0.77
   3  11  -1   17.09    0.76
   3  11  -1   17.51    1.46
  -3  11  -1   19.53    0.81
  -3 -11   1   18.48    0.85
  -3  11  -1   18.19    0.83
  -3  11  -1   16.07    0.69
   3 -10   1    7.57    0.52
   3  10  -1    8.53    0.63
   3  10  -1    9.32    0.59
   3 -10   1    7.95    0.53
   3  10  -1    8.42    1.10
  -3 -10   1    8.41    0.58
  -3  10  -1    6.78    0.48
  -3  10  -1    6.66    0.48
  -3  10  -1    7.72    0.48
   3   9  -1   16.60    0.78
   3  -9   1   15.61    0.66
   3   9  -1   16.72    1.27
   3  -9   1   15.95    0.63
   3   9  -1   16.47    0.71
   3  -9   1   16.15    0.63
  -3   9  -1   16.99    0.66
  -3  -9   1   17.41    0.70
  -3  -9   1   16.80    0.72
  -3   9  -1   16.31    0.67
  -3   9  -1   16.27    0.60
   3  -8   1    7.50    0.44
   3   8  -1    8.34    0.49
   3   8  -1    7.37    0.90
   3   8  -1    7.65    0.52
   3  -8   1    7.47    0.40
   3  -8   1    7.45    0.42
  -3  -8   1    7.20    0.45
  -3  -8   1    8.17    0.49
  -3   8  -1    7.98    0.44
  -3   8  -1    6.87    0.42
  -3   8  -1    7.51    0.38
   3   7  -1   10.69    0.56
   3   7  -1   10.56    0.51
   3  -7   1   10.06    0.47
   3   7  -1   10.39    0.93
   3  -7   1   10.31    0.52
   3  -7   1   10.19    0.42
   3  -7   1   10.09    0.43
  -3  -7   1   10.52    0.51
  -3   7  -1    9.90    0.44
  -3  -7   1   10.39    0.49
  -3  -7   1    9.46    0.73
  -3   7  -1   10.82    0.45
  -3   7  -1   10.05    0.42
   3  -6   1    9.59    0.52
   3   6  -1    9.22    0.43
   3   6  -1    9.38    0.83
   3  -6   1    9.56    0.39
   3   6  -1    9.21    0.49
   3  -6   1    8.49    0.40
   3  -6   1    8.60    0.36
   3   6  -1    8.95    0.45
  -3  -6   1    9.09    0.45
  -3   6  -1    9.16    0.39
  -3  -6   1    9.22    0.67
  -3  -6   1    9.31    0.47
  -3  -6   1    9.54    0.45
  -3   6  -1    8.90    0.38
  -3   6  -1    8.76    0.36
   3   5  -1   12.14    0.48
   3   5  -1   11.89    0.46
   3  -5   1   11.33    0.42
   3  -5   1   11.51    0.40
   3   5  -1   11.66    0.52
   3  -5   1   11.45    0.38
   3  -5   1   12.26    0.63
   3   5  -1   11.98    0.85
  -3  -5   1   12.11    0.50
  -3   5  -1   11.42    0.38
  -3   5  -1   11.56    0.41
  -3  -5   1   12.71    0.80
  -3  -5   1   12.25    0.47
  -3  -5   1   11.82    0.50
   3  -4   1    5.37    0.23
   3  -4   1    5.41    0.26
   3  -4   1    5.67    0.44
   3  -4   1    5.46    0.22
   3   4  -1    5.13    0.31
   3   4  -1    5.51    0.31
   3   4  -1    6.81    0.62
   3   4  -1    5.30    0.36
  -3  -4   1    5.66    0.34
  -3  -4   1    5.16    0.30
  -3   4  -1    5.18    0.21
  -3  -4   1    5.04    0.30
  -3  -4   1    5.81    0.54
  -3   4  -1    5.41    0.24
   3  -3   1   45.39    0.94
   3   3  -1   46.11    1.05
   3   3  -1   41.43    1.04
   3   3  -1   45.16    1.14
   3  -3   1   44.19    0.93
   3   3  -1   46.01    1.76
   3  -3   1   43.98    1.02
  -3   3  -1   44.62    0.94
  -3  -3   1   44.67    1.12
  -3  -3   1   45.07    1.05
  -3  -3   1   44.47    1.05
  -3  -3   1   45.93    1.74
  -3   3  -1   45.51    0.94
   3   2  -1    0.09    0.24
   3   2  -1    0.37    0.12
   3  -2   1    0.39    0.05
   3   2  -1    0.39    0.11
  -3   2  -1    0.31    0.19
  -3  -2   1    0.45    0.11
  -3  -2   1    0.64    0.12
  -3  -2   1    0.31    0.22
  -3  -2   1    0.60    0.12
   3   1  -1   10.66    0.71
   3   1  -1   11.21    0.37
   3   1  -1   11.00    0.33
  -3  -1   1   10.90    0.33
  -3  -1   1   11.40    0.34
  -3   1  -1   10.91    0.47
   3   0  -1  141.76    2.71
   3   0  -1  143.58    2.91
   3   0  -1  135.23    4.39
   3   0   1  139.92    2.89
  -3   0   1  136.12    2.71
  -3   0   1  120.09    2.70
  -3   0  -1  133.65    2.69
  -3   0  -1  138.19    2.93
  -3   0  -1  139.91    2.70
  -3   0   1  133.05    2.92
   3  -1  -1   10.38    0.28
   3   1   1   11.16    0.34
   3  -1  -1   10.91    0.28
   3   1   1   11.29    0.30
   3  -1  -1   10.66    0.32
   3   1   1   10.93    0.65
   3   1   1   10.61    0.29
  -3  -1  -1   10.96    0.29
  -3   1   1   10.53    0.29
  -3  -1  -1   10.81    0.30
  -3   1   1   10.75    0.48
   3   2   1    0.49    0.11
   3  -2  -1    0.47    0.08
   3   2   1    0.57    0.10
   3   2   1    0.45    0.12
   3  -2  -1    0.56    0.08
   3   2   1    0.26    0.21
  -3  -2  -1    0.37    0.19
  -3  -2  -1    0.61    0.12
  -3  -2  -1    0.49    0.10
  -3   2   1    0.33    0.15
  -3  -2  -1    0.45    0.10
  -3   2   1    0.43    0.08
   3  -3  -1   46.42    1.00
   3   3   1   46.06    1.16
   3  -3  -1   45.05    1.08
   3   3   1   46.80    1.07
   3   3   1   46.36    1.73
   3   3   1   46.69    1.06
   3  -3  -1   45.99    1.00
  -3  -3  -1   47.30    1.08
  -3  -3  -1   47.61    1.14
  -3   3   1   45.02    1.00
  -3  -3  -1   48.01    1.08
  -3  -3  -1   46.06    1.71
   3  -4  -1    5.26    0.28
   3   4   1    5.74    0.31
   3  -4  -1    5.60    0.26
   3   4   1    5.54    0.34
   3   4   1    6.15    0.32
   3   4   1    6.45    0.56
   3  -4  -1    5.45    0.25
  -3  -4  -1    5.78    0.32
  -3   4   1    5.48    0.26
  -3  -4  -1    6.11    0.53
  -3  -4  -1    5.54    0.31
  -3  -4  -1    6.00    0.30
   3   5   1   11.89    0.46
   3  -5  -1   11.73    0.45
   3   5   1   12.98    0.81
   3  -5  -1   12.35    0.42
   3   5   1   11.44    0.52
   3  -5  -1   12.36    0.41
   3   5   1   12.02    0.48
  -3  -5  -1   12.04    0.47
  -3  -5  -1   11.97    0.49
  -3  -5  -1   12.55    0.74
  -3  -5  -1   11.75    0.50
  -3   5   1   11.52    0.43
  -3   5   1   11.77    0.41
   3  -6  -1    9.29    0.38
   3   6   1    9.71    0.78
   3  -6  -1    8.80    0.42
   3   6   1    8.58    0.44
   3   6   1    8.58    0.42
   3  -6  -1    8.38    0.38
   3   6   1    8.58    0.48
   3  -6  -1    8.76    0.44
  -3  -6  -1    8.81    0.45
  -3  -6  -1    8.98    0.43
  -3   6   1    8.97    0.38
  -3   6   1    8.21    0.39
  -3  -6  -1    9.31    0.67
  -3  -6  -1    8.68    0.44
  -3   6   1    8.73    0.39
   3   7   1   10.80    0.51
   3  -7  -1    9.93    0.45
   3  -7  -1    9.87    0.47
   3  -7  -1   10.11    0.43
   3   7   1    9.92    0.85
   3  -7  -1    9.93    0.43
   3   7   1    9.92    0.54
  -3  -7  -1   10.68    0.51
  -3   7   1   10.04    0.46
  -3  -7  -1   10.78    0.49
  -3   7   1    9.96    0.46
  -3   7   1    9.78    0.43
  -3  -7  -1   10.13    0.75
   3   8   1    8.11    0.53
   3   8   1    8.43    0.89
   3  -8  -1    7.95    0.44
   3   8   1    7.82    0.49
   3  -8  -1    8.05    0.46
  -3  -8  -1    7.38    0.72
  -3   8   1    7.04    0.44
  -3  -8  -1    7.84    0.49
  -3   8   1    8.28    0.46
  -3   8   1    7.51    0.39
  -3  -8  -1    8.23    0.47
   3   9   1   17.22    1.19
   3  -9  -1   16.64    0.68
   3   9   1   17.39    0.72
   3   9   1   17.40    0.79
   3  -9  -1   15.76    0.63
  -3   9   1   17.05    0.69
  -3  -9  -1   17.03    0.72
  -3   9   1   16.79    0.65
  -3  -9  -1   16.78    0.66
  -3   9   1   15.97    0.61
   3  10   1    8.62    1.02
   3 -10  -1    8.57    0.54
   3  10   1    8.34    0.57
   3 -10  -1    7.85    0.54
   3  10   1    7.91    0.62
  -3 -10  -1    8.74    0.59
  -3  10   1    7.96    0.51
  -3  10   1    7.64    0.46
  -3  10   1    8.40    0.51
   3  11   1   18.89    0.93
   3  11   1   19.49    0.86
   3 -11  -1   17.67    0.80
   3 -11  -1   17.79    0.75
   3  11   1   17.67    1.36
  -3 -11  -1   19.02    0.86
  -3  11   1   16.88    0.72
  -3  11   1   18.88    0.77
  -3  11   1   19.29    0.86
   3  12   1    1.27    0.63
   3  12   1    2.26    0.43
   3  12   1    2.04    0.39
   3 -12  -1    1.71    0.33
  -3  12   1    1.17    0.28
   3  13   1   20.12    0.97
   3 -13  -1   18.51    0.85
   3  13   1   19.00    1.05
   3  13   1   18.33    1.52
  -3 -13  -1   19.83    0.97
  -3  13   1   18.51    0.83
  -3  13   1   19.27    0.91
  -3  13   1   19.83    0.88
   3 -14  -1    2.67    0.42
   3  14   1    3.23    0.51
   3  14   1    3.66    0.54
   3  14   1    2.85    0.74
  -3 -14  -1    3.28    0.52
  -3  14   1    3.19    0.46
  -3  14   1    4.05    0.50
   3 -15  -1   -0.38    0.30
   3  15   1    0.58    0.41
   3  15   1    0.23    0.42
  -3  15   1   -0.20    0.32
  -3 -15  -1   -0.60    0.25
  -3  15   1    0.20    0.37
   3  16   1    4.25    0.67
   3  16   1    3.23    0.57
  -3 -16  -1    4.12    0.61
  -3  16   1    3.00    0.50
   3  17   1    0.02    0.39
   3  17   1    0.00    0.46
  -3  17   1   -0.02    0.39
  -3 -17  -1    0.27    0.46
   3  18   1    0.66    0.43
   3  18   1    0.64    0.48
  -3 -18  -1    0.09    0.36
  -3  18   1    0.66    0.44
   4  17  -1   -0.41    0.43
   4  17  -1    0.33    0.45
   4  17  -1   -1.57    0.77
  -4 -17   1    0.10    0.44
  -4  17  -1   -0.21    0.40
   4  16  -1   -1.22    0.70
   4  16  -1    0.39    0.40
   4  16  -1    0.27    0.47
  -4 -16   1   -0.12    0.31
  -4  16  -1    0.03    0.34
   4  15  -1    0.70    0.42
   4  15  -1    0.32    0.76
   4  15  -1   -0.14    0.42
  -4  15  -1    0.12    0.36
  -4 -15   1    0.06    0.41
   4  14  -1   -0.19    0.38
   4  14  -1   -0.02    0.37
   4  14  -1   -1.01    0.70
  -4  14  -1    0.07    0.30
  -4 -14   1   -0.20    0.37
   4  13  -1    1.36    0.80
   4  13  -1    2.48    0.50
   4  13  -1    2.44    0.46
  -4  13  -1    2.11    0.40
  -4 -13   1    2.28    0.46
   4  12  -1    6.09    0.63
   4  12  -1    7.92    0.74
   4  12  -1    4.65    0.93
   4 -12   1    6.27    0.50
  -4  12  -1    6.24    0.53
  -4 -12   1    7.01    0.66
  -4  12  -1    6.24    0.55
   4 -11   1    7.60    0.52
   4  11  -1    8.80    0.72
   4  11  -1    5.66    0.95
   4  11  -1    8.43    0.64
  -4  11  -1    7.42    0.46
  -4 -11   1    8.51    0.65
  -4  11  -1    8.08    0.54
  -4  11  -1    8.14    0.53
   4  10  -1   12.43    0.68
   4 -10   1    9.31    0.52
   4  10  -1   12.00    0.75
   4 -10   1   11.37    0.60
   4  10  -1   11.43    1.31
   4 -10   1   10.53    0.55
  -4 -10   1   11.96    0.68
  -4  10  -1   11.45    0.58
  -4  10  -1   10.75    0.53
  -4  10  -1   10.85    0.55
  -4 -10   1   11.46    0.64
   4  -9   1    0.11    0.18
   4   9  -1    0.97    0.27
   4  -9   1    0.08    0.17
   4   9  -1    0.56    0.57
   4   9  -1    0.49    0.27
  -4   9  -1    0.02    0.17
  -4   9  -1   -0.06    0.16
  -4   9  -1    0.08    0.19
  -4  -9   1    0.44    0.26
  -4  -9   1    0.33    0.23
   4   8  -1    3.63    0.69
   4  -8   1    3.80    0.34
   4   8  -1    4.76    0.47
   4  -8   1    4.28    0.41
   4   8  -1    3.81    0.41
   4  -8   1    3.82    0.32
  -4  -8   1    3.98    0.42
  -4   8  -1    3.59    0.29
  -4   8  -1    3.92    0.32
  -4   8  -1    4.48    0.35
  -4  -8   1    4.69    0.40
   4   7  -1    8.61    0.48
   4  -7   1    8.15    0.36
   4  -7   1    8.43    0.56
   4  -7   1    7.38    0.36
   4  -7   1    7.59    0.41
   4   7  -1    8.16    0.52
   4   7  -1    8.42    0.83
  -4   7  -1    7.92    0.36
  -4  -7   1    8.59    0.49
  -4   7  -1    8.25    0.39
  -4  -7   1    8.08    0.46
   4  -6   1   15.40    0.47
   4   6  -1   14.54    0.99
   4  -6   1   14.54    0.45
   4  -6   1   14.98    0.79
   4   6  -1   15.15    0.61
   4  -6   1   13.99    0.52
   4   6  -1   15.03    0.66
  -4   6  -1   14.50    0.48
  -4  -6   1   15.19    0.62
  -4  -6   1   14.87    0.58
   4   5  -1    8.80    0.44
   4   5  -1    9.77    0.85
   4   5  -1    8.62    0.50
   4  -5   1    6.83    0.28
   4  -5   1    7.59    0.35
   4  -5   1    8.49    0.61
   4  -5   1    7.12    0.29
  -4  -5   1    8.87    0.74
  -4  -5   1    8.73    0.45
  -4  -5   1    9.20    0.46
  -4  -5   1    8.47    0.41
  -4   5  -1    6.80    0.31
  -4   5  -1    7.34    0.29
   4  -4   1   18.79    0.52
   4   4  -1   19.24    0.60
   4   4  -1   19.25    0.61
   4   4  -1   18.69    0.68
   4  -4   1   19.40    0.45
   4  -4   1   18.08    0.44
   4   4  -1   20.30    1.14
   4  -4   1   20.07    0.98
  -4   4  -1   18.52    0.46
  -4  -4   1   20.67    1.08
  -4  -4   1   19.07    0.63
  -4  -4   1   19.12    0.61
  -4  -4   1   18.98    0.61
   4   3  -1    0.83    0.35
   4   3  -1    0.54    0.17
   4   3  -1    0.47    0.15
  -4  -3   1    0.35    0.15
  -4  -3   1    0.09    0.14
  -4  -3   1    0.24    0.13
   4   2  -1  117.82    3.97
   4   2  -1  115.72    2.60
   4   2  -1  116.47    2.41
  -4  -2   1  117.94    2.42
  -4  -2   1  115.42    2.55
  -4   2  -1  116.73    2.65
   4   1  -1   23.94    0.58
   4   1  -1   24.73    1.24
   4   1  -1   22.86    0.65
  -4  -1   1   24.58    0.59
  -4  -1   1   23.83    0.57
  -4  -1   1   23.35    0.83
  -4   1  -1   22.98    0.82
   4   0   1    0.91    0.09
   4   0   1    0.84    0.29
   4   0  -1    0.89    0.10
   4   0  -1    1.44    0.37
   4   0  -1    1.02    0.14
  -4   0  -1    0.44    0.21
  -4   0   1    1.01    0.11
  -4   0   1    1.55    0.14
  -4   0   1    0.73    0.28
   4  -1  -1   22.01    0.49
   4  -1  -1   22.27    0.50
   4   1   1   23.03    1.13
   4   1   1   24.68    0.61
   4  -1  -1   23.20    0.59
   4   1   1   23.31    0.53
  -4   1   1   22.08    0.82
  -4   1   1   21.42    0.50
  -4   1   1   22.80    0.51
  -4  -1  -1   23.95    0.54
  -4  -1  -1   23.08    0.54
   4  -2  -1  116.70    2.32
   4  -2  -1  118.09    2.53
   4  -2  -1  113.17    2.32
   4   2   1  118.42    2.41
   4   2   1  118.96    3.93
   4   2   1  118.63    2.61
   4   2   1  118.53    2.42
  -4  -2  -1  118.55    2.53
  -4   2   1  120.51    2.34
  -4   2   1  112.26    2.66
  -4  -2  -1  121.54    2.42
   4   3   1    0.29    0.13
   4  -3  -1    0.19    0.08
   4   3   1    0.39    0.15
   4  -3  -1    0.18    0.11
   4  -3  -1    0.23    0.08
   4   3   1    0.06    0.13
   4   3   1    0.40    0.28
  -4  -3  -1    0.22    0.12
  -4  -3  -1    0.11    0.12
  -4  -3  -1    0.29    0.15
   4  -4  -1   19.42    0.49
   4   4   1   19.10    0.59
   4   4   1   19.15    0.67
   4  -4  -1   18.99    0.57
   4  -4  -1   19.19    0.50
   4   4   1   18.86    0.60
   4   4   1   21.19    1.12
  -4  -4  -1   19.71    0.62
  -4  -4  -1   20.59    1.03
  -4  -4  -1   19.67    0.60
  -4  -4  -1   20.19    0.63
  -4   4   1   19.24    0.50
   4   5   1    9.50    0.83
   4  -5  -1    7.76    0.37
   4   5   1    7.73    0.45
   4  -5  -1    8.03    0.33
   4  -5  -1    7.90    0.33
   4   5   1    9.38    0.45
   4   5   1    8.01    0.41
  -4  -5  -1    8.98    0.69
  -4  -5  -1    8.20    0.43
  -4   5   1    7.58    0.33
  -4  -5  -1    8.13    0.42
  -4  -5  -1    8.27    0.42
   4   6   1   15.83    0.59
   4  -6  -1   14.56    0.55
   4  -6  -1   14.97    0.49
   4   6   1   15.51    0.68
   4  -6  -1   15.04    0.49
   4   6   1   16.26    1.05
  -4   6   1   13.81    0.49
  -4  -6  -1   15.72    0.58
  -4   6   1   13.80    0.48
  -4  -6  -1   15.75    0.60
  -4  -6  -1   15.09    0.94
   4  -7  -1    8.41    0.39
   4   7   1    8.61    0.53
   4  -7  -1    7.88    0.42
   4  -7  -1    8.44    0.51
   4   7   1    8.25    0.47
   4   7   1    8.59    0.89
  -4  -7  -1    8.57    0.46
  -4   7   1    8.07    0.40
  -4   7   1    8.36    0.39
  -4  -7  -1    7.84    0.48
   4   8   1    4.21    0.45
   4  -8  -1    3.64    0.33
   4   8   1    3.92    0.41
   4  -8  -1    4.07    0.35
   4   8   1    4.07    0.66
   4  -8  -1    4.06    0.35
  -4  -8  -1    3.86    0.42
  -4  -8  -1    4.08    0.38
  -4   8   1    3.72    0.31
  -4   8   1    4.23    0.35
   4  -9  -1    0.32    0.20
   4   9   1    0.37    0.51
   4  -9  -1    0.23    0.19
   4   9   1    0.17    0.23
   4   9   1    0.43    0.26
  -4  -9  -1    0.36    0.22
  -4  -9  -1    0.45    0.26
  -4   9   1    0.24    0.16
  -4   9   1    0.31    0.18
  -4   9   1    0.01    0.22
   4 -10  -1   11.29    0.60
   4  10   1   10.91    1.22
   4  10   1   12.78    0.68
   4 -10  -1   11.36    0.57
   4  10   1   12.28    0.75
  -4 -10  -1   11.15    0.63
  -4  10   1   11.65    0.61
  -4 -10  -1   12.09    0.68
  -4  10   1   12.85    0.60
  -4  10   1   10.71    0.53
   4 -11  -1    7.95    0.51
   4  11   1    8.60    0.64
   4  11   1    7.81    0.61
   4  11   1    7.64    1.18
  -4  11   1    8.96    0.58
  -4  11   1    8.43    0.50
  -4  11   1    8.72    0.59
  -4 -11  -1    8.92    0.67
   4  12   1    6.31    0.70
   4  12   1    6.16    0.54
   4  12   1    4.74    0.88
   4 -12  -1    6.72    0.55
  -4 -12  -1    6.29    0.56
  -4  12   1    6.10    0.53
  -4  12   1    7.24    0.57
   4  13   1    1.87    0.43
   4  13   1    1.38    0.73
   4  13   1    2.98    0.53
  -4 -13  -1    2.54    0.48
  -4  13   1    2.59    0.39
   4  14   1   -0.32    0.25
   4  14   1   -0.13    0.29
   4  14   1   -0.86    0.62
  -4  14   1    0.38    0.32
  -4 -14  -1    0.04    0.29
   4  15   1   -0.44    0.64
   4  15   1   -0.04    0.37
   4  15   1    0.24    0.44
  -4 -15  -1    0.62    0.43
  -4  15   1    0.17    0.34
   4  16   1   -0.70    0.67
   4  16   1    0.19    0.38
   4  16   1    0.17    0.44
  -4  16   1   -0.15    0.33
  -4 -16  -1   -0.19    0.40
   4  17   1    0.00    0.42
   4  17   1   -0.28    0.45
  -4 -17  -1   -0.05    0.43
  -4  17   1   -0.09    0.36
   5  16  -1    0.96    0.51
   5  16  -1   -1.79    0.82
  -5  16  -1    0.83    0.36
  -5 -16   1    1.33    0.48
   5  15  -1    0.34    0.41
   5  15  -1    0.48    0.37
  -5 -15   1    0.00    0.40
  -5  15  -1    0.31    0.33
   5  14  -1    3.42    0.53
   5  14  -1    3.33    0.58
   5  14  -1    1.12    0.91
  -5 -14   1    3.84    0.56
  -5  14  -1    3.28    0.45
   5  13  -1   -1.25    0.72
   5  13  -1    0.36    0.35
   5  13  -1    0.70    0.42
  -5 -13   1   -0.02    0.34
  -5  13  -1    0.10    0.29
   5  12  -1    2.40    0.44
   5  12  -1    1.83    0.46
   5  12  -1    1.20    0.85
  -5  12  -1    2.39    0.36
  -5 -12   1    2.22    0.44
   5  11  -1    3.19    0.49
   5  11  -1    2.61    0.84
   5  11  -1    2.91    0.44
  -5  11  -1    2.42    0.34
  -5 -11   1    3.64    0.48
   5 -10   1    1.80    0.27
   5  10  -1    2.04    0.76
   5  10  -1    2.63    0.39
   5  10  -1    2.93    0.44
  -5 -10   1    2.54    0.40
  -5 -10   1    2.59    0.38
  -5  10  -1    1.97    0.30
   5   9  -1    3.66    0.40
   5   9  -1    3.78    0.78
   5   9  -1    3.29    0.44
   5  -9   1    3.49    0.50
   5  -9   1    3.14    0.33
  -5  -9   1    3.60    0.41
  -5   9  -1    3.68    0.39
  -5  -9   1    3.30    0.38
  -5   9  -1    3.02    0.32
   5   8  -1    1.90    0.31
   5  -8   1    1.18    0.27
   5  -8   1    1.83    0.25
   5  -8   1    1.88    0.21
   5   8  -1    2.14    0.36
   5   8  -1    1.75    0.65
  -5   8  -1    1.90    0.23
  -5  -8   1    1.86    0.30
  -5  -8   1    2.14    0.33
   5  -7   1    2.53    0.21
   5  -7   1    2.30    0.27
   5  -7   1    1.87    0.32
   5   7  -1    2.02    0.59
   5  -7   1    2.49    0.24
   5   7  -1    1.98    0.32
   5   7  -1    2.15    0.31
  -5  -7   1    2.09    0.28
  -5  -7   1    2.34    0.33
  -5   7  -1    2.22    0.22
  -5   7  -1    2.19    0.21
   5  -6   1    9.91    0.73
   5   6  -1    9.41    0.47
   5  -6   1    9.07    0.38
   5  -6   1    8.92    0.30
   5   6  -1    9.56    0.57
   5  -6   1    9.26    0.31
   5   6  -1    9.50    0.99
  -5  -6   1    9.62    0.49
  -5   6  -1    9.13    0.33
  -5  -6   1    9.83    0.52
   5  -5   1    3.13    0.22
   5   5  -1    3.26    0.33
   5  -5   1    2.98    0.09
   5  -5   1    2.31    0.37
   5   5  -1    2.70    0.54
   5   5  -1    2.84    0.32
  -5  -5   1    2.85    0.31
  -5  -5   1    2.85    0.29
   5  -4   1    6.68    0.24
   5   4  -1    6.78    0.36
   5   4  -1    7.68    0.44
   5   4  -1    7.03    0.81
   5  -4   1    7.21    0.66
  -5  -4   1    7.47    0.37
  -5  -4   1    7.13    0.36
  -5  -4   1    7.23    0.39
   5   3  -1    3.61    0.58
   5   3  -1    4.68    0.36
   5   3  -1    4.40    0.29
  -5  -3   1    4.29    0.26
  -5  -3   1    4.52    0.31
  -5  -3   1    4.51    0.28
   5   2  -1    0.87    0.39
   5   2  -1    0.72    0.14
   5   2  -1    0.69    0.17
  -5   2  -1    0.52    0.29
  -5  -2   1    0.65    0.10
  -5  -2   1    0.89    0.15
  -5  -2   1    0.76    0.27
   5   1  -1   55.28    1.18
   5   1  -1   54.54    2.26
   5   1  -1   54.92    1.31
   5  -1   1   54.70    2.24
  -5   1  -1   55.81    1.54
  -5  -1   1   53.93    1.54
  -5  -1   1   54.34    1.18
  -5  -1   1   54.71    1.18
   5   0   1   -0.31    0.29
   5   0   1    0.05    0.08
   5   0  -1    0.40    0.36
   5   0  -1   -0.35    0.11
  -5   0  -1   -0.69    0.27
  -5   0   1    0.17    0.08
  -5   0   1   -0.21    0.31
  -5   0   1    0.11    0.09
   5   1   1   55.19    2.20
   5  -1  -1   55.77    2.29
   5   1   1   53.91    1.11
   5   1   1   53.63    1.27
   5  -1  -1   55.33    1.24
  -5  -1  -1   51.15    1.49
  -5   1   1   51.70    1.50
  -5  -1  -1   55.33    1.12
  -5  -1  -1   55.99    1.12
   5   2   1    0.64    0.15
   5  -2  -1    0.35    0.11
   5   2   1    0.62    0.12
   5   2   1    0.56    0.33
  -5  -2  -1    0.91    0.13
  -5  -2  -1    0.87    0.13
  -5   2   1    0.23    0.31
   5   3   1    4.69    0.33
   5   3   1    3.77    0.56
   5   3   1    4.55    0.28
   5  -3  -1    4.21    0.21
   5   3   1    4.97    0.27
   5  -3  -1    4.38    0.23
  -5  -3  -1    4.26    0.30
  -5  -3  -1    4.43    0.22
   5   4   1    7.07    0.43
   5  -4  -1    6.49    0.19
   5  -4  -1    7.13    0.19
   5  -4  -1    6.63    0.29
   5   4   1    7.16    0.37
   5   4   1    7.82    0.79
  -5  -4  -1    7.40    0.38
  -5   4   1    6.79    0.21
  -5  -4  -1    6.71    0.34
  -5  -4  -1    7.38    0.35
   5  -5  -1    3.06    0.19
   5   5   1    3.04    0.54
   5   5   1    3.50    0.34
   5  -5  -1    3.22    0.18
   5   5   1    3.68    0.38
   5  -5  -1    2.40    0.23
  -5  -5  -1    3.48    0.35
  -5  -5  -1    3.10    0.30
  -5   5   1    3.30    0.20
   5   6   1    9.66    0.50
   5   6   1   10.19    0.95
   5   6   1    8.98    0.55
   5  -6  -1    8.56    0.40
   5  -6  -1    9.11    0.35
   5  -6  -1    8.95    0.33
  -5   6   1    8.86    0.34
  -5  -6  -1    9.35    0.48
  -5  -6  -1    9.81    0.46
   5   7   1    1.86    0.57
   5  -7  -1    1.56    0.28
   5  -7  -1    2.48    0.22
   5  -7  -1    2.51    0.28
   5   7   1    2.01    0.32
   5   7   1    2.32    0.30
  -5   7   1    1.88    0.22
  -5  -7  -1    2.43    0.31
  -5  -7  -1    2.29    0.33
   5   8   1    2.01    0.31
   5   8   1    2.33    0.37
   5  -8  -1    1.75    0.26
   5  -8  -1    1.36    0.21
   5   8   1    1.88    0.60
   5  -8  -1    1.28    0.25
  -5   8   1    1.78    0.25
  -5  -8  -1    2.33    0.34
  -5   8   1    1.60    0.22
  -5  -8  -1    2.15    0.30
   5   9   1    4.53    0.48
   5  -9  -1    3.94    0.37
   5   9   1    4.80    0.55
   5   9   1    3.66    0.74
   5  -9  -1    3.29    0.42
  -5   9   1    3.60    0.34
  -5   9   1    3.28    0.33
  -5  -9  -1    4.61    0.50
  -5  -9  -1    4.71    0.44
   5  10   1    2.84    0.39
   5  10   1    3.26    0.48
   5  10   1    2.27    0.71
  -5 -10  -1    2.95    0.42
  -5  10   1    2.11    0.32
   5  11   1    2.97    0.43
   5  11   1    3.26    0.49
   5  11   1    2.73    0.80
  -5  11   1    3.22    0.38
  -5 -11  -1    3.10    0.45
   5  12   1    2.30    0.48
   5  12   1    1.49    0.77
   5  12   1    2.27    0.43
  -5 -12  -1    2.80    0.48
  -5  12   1    2.88    0.38
   5  13   1    0.66    0.40
   5  13   1    0.16    0.34
  -5 -13  -1   -0.06    0.36
  -5  13   1    0.39    0.29
   5  14   1    2.70    0.56
   5  14   1    2.97    0.50
   5  14   1    1.41    0.84
  -5 -14  -1    3.63    0.54
  -5  14   1    3.64    0.47
   5  15   1   -1.43    0.69
   5  15   1    0.30    0.41
   5  15   1    0.73    0.46
  -5 -15  -1   -0.03    0.40
  -5  15   1    0.49    0.35
   5  16   1   -0.23    0.80
   5  16   1    1.92    0.56
  -5 -16  -1    1.57    0.50
  -5  16   1    1.54    0.43
   6  15  -1    1.26    0.51
  -6 -15   1    1.38    0.49
  -6  15  -1    1.02    0.34
   6  14  -1   -0.02    0.39
  -6  14  -1    0.19    0.28
  -6 -14   1    0.12    0.43
   6  13  -1    0.15    0.38
  -6  13  -1    0.64    0.28
  -6 -13   1    0.30    0.37
   6  12  -1    1.78    0.46
   6  12  -1   -0.56    0.80
  -6 -12   1    1.67    0.42
  -6  12  -1    1.40    0.30
   6  11  -1    0.91    0.38
   6  11  -1   -0.43    0.74
  -6 -11   1    0.54    0.34
  -6  11  -1    0.93    0.25
   6  10  -1    0.69    0.34
   6  10  -1   -0.70    0.67
  -6  10  -1    0.45    0.20
  -6 -10   1    0.45    0.31
   6  -9   1    1.30    0.31
   6   9  -1    1.52    0.40
   6   9  -1    1.38    0.74
  -6  -9   1    1.56    0.35
  -6   9  -1    1.85    0.22
   6   8  -1    5.43    0.52
   6   8  -1    4.40    0.85
   6  -8   1    5.81    0.66
   6   8  -1    5.89    0.62
  -6  -8   1    6.11    0.56
  -6   8  -1    5.44    0.29
   6   7  -1    3.35    0.42
   6   7  -1    2.97    0.35
   6   7  -1    1.97    0.66
   6  -7   1    2.18    0.40
  -6  -7   1    2.83    0.34
   6   6  -1    4.29    0.48
   6   6  -1    3.84    0.39
   6   6  -1    3.63    0.70
   6  -6   1    3.98    0.24
   6  -6   1    4.64    0.69
  -6  -6   1    4.00    0.41
  -6  -6   1    4.25    0.38
   6  -5   1    2.65    0.16
   6   5  -1    3.04    0.29
   6  -5   1    2.10    0.39
   6   5  -1    2.80    0.33
   6   5  -1    2.58    0.62
  -6  -5   1    2.62    0.29
  -6  -5   1    3.05    0.32
   6   4  -1    4.51    0.71
   6  -4   1    5.77    0.71
   6   4  -1    5.00    0.34
   6   4  -1    5.31    0.41
  -6  -4   1    5.07    0.37
  -6  -4   1    5.12    0.34
   6   3  -1    5.71    0.86
   6   3  -1    5.38    0.31
   6   3  -1    5.38    0.39
  -6  -3   1    4.95    0.22
  -6  -3   1    5.43    0.34
  -6  -3   1    4.65    0.53
   6  -2   1   11.59    1.02
   6   2  -1   13.28    1.08
   6   2  -1   12.34    0.50
   6   2  -1   12.14    0.39
  -6  -2   1   12.09    0.40
  -6   2  -1   10.57    0.63
  -6  -2   1   11.86    0.40
  -6  -2   1   10.42    0.69
   6   1  -1    1.64    0.48
   6   1  -1    1.32    0.13
   6   1  -1    1.27    0.18
   6  -1   1    1.48    0.45
  -6  -1   1    1.22    0.39
  -6  -1   1    1.32    0.13
  -6  -1   1    1.48    0.16
  -6   1  -1    1.44    0.38
   6   0  -1    0.83    0.14
   6   0   1    0.78    0.10
   6   0  -1    1.25    0.47
   6   0   1    1.05    0.42
  -6   0  -1    0.72    0.34
  -6   0   1    0.39    0.34
   6   1   1    1.12    0.16
   6  -1  -1    1.26    0.13
   6  -1  -1    1.44    0.49
   6   1   1    1.60    0.45
  -6   1   1    0.93    0.31
  -6  -1  -1    1.13    0.31
   6  -2  -1   10.72    0.33
   6  -2  -1   12.93    1.11
   6   2   1   11.43    0.33
   6   2   1   12.05    0.99
   6  -2  -1   11.49    0.34
   6   2   1   11.58    0.45
  -6  -2  -1   12.25    0.36
  -6   2   1   11.24    0.72
  -6  -2  -1   10.69    0.70
  -6  -2  -1   12.31    0.35
   6   3   1    5.58    0.84
   6   3   1    5.00    0.28
   6  -3  -1    4.43    0.20
   6  -3  -1    4.77    0.21
   6   3   1    4.93    0.35
  -6  -3  -1    5.06    0.29
  -6  -3  -1    4.97    0.30
   6  -4  -1    5.25    0.25
   6   4   1    5.38    0.79
   6   4   1    4.79    0.33
   6  -4  -1    4.71    0.23
   6   4   1    5.06    0.39
  -6  -4  -1    5.30    0.37
  -6  -4  -1    5.10    0.25
   6   5   1    2.54    0.27
   6  -5  -1    2.67    0.22
   6  -5  -1    3.05    0.25
   6   5   1    2.80    0.33
   6   5   1    2.24    0.55
  -6  -5  -1    2.96    0.30
  -6  -5  -1    2.86    0.30
   6   6   1    3.57    0.39
   6   6   1    3.57    0.70
   6  -6  -1    4.36    0.29
   6   6   1    4.21    0.39
  -6   6   1    4.04    0.17
  -6  -6  -1    4.44    0.42
  -6  -6  -1    3.89    0.36
   6  -7  -1    2.38    0.38
   6   7   1    3.20    0.40
   6   7   1    2.62    0.65
   6   7   1    2.83    0.34
  -6  -7  -1    2.67    0.35
  -6   7   1    3.13    0.22
   6  -8  -1    5.60    0.65
   6   8   1    4.25    0.79
   6   8   1    6.21    0.57
  -6  -8  -1    5.26    0.49
   6   9   1    1.08    0.74
   6   9   1    2.02    0.42
  -6  -9  -1    1.38    0.34
   6  10   1    0.24    0.32
   6  10   1   -0.88    0.60
  -6 -10  -1    0.36    0.31
  -6  10   1    0.39    0.21
   6  11   1    1.13    0.39
   6  11   1   -0.74    0.68
  -6  11   1    1.27    0.26
  -6 -11  -1    0.28    0.33
   6  12   1   -0.21    0.77
   6  12   1    1.25    0.42
  -6  12   1    2.15    0.32
  -6 -12  -1    1.21    0.40
   6  13   1    0.36    0.40
  -6  13   1    0.83    0.29
  -6 -13  -1    0.65    0.39
   6  14   1    0.03    0.42
  -6 -14  -1   -0.03    0.37
  -6  14   1    0.50    0.30
   6  15   1    1.12    0.50
  -6  15   1    1.16    0.34
  -6 -15  -1    0.81    0.45
   7  13  -1    0.34    0.41
  -7 -13   1    0.22    0.37
   7  12  -1    0.65    0.45
  -7 -12   1    0.38    0.41
   7  11  -1    0.03    0.34
   7  11  -1   -1.70    0.75
  -7 -11   1    0.39    0.34
   7  10  -1   -0.14    0.30
  -7 -10   1   -0.30    0.31
   7   9  -1   -0.79    0.65
   7   9  -1    0.61    0.36
  -7  -9   1    0.55    0.34
   7   8  -1    2.37    0.42
   7   8  -1    1.97    0.77
   7  -8   1    1.57    0.39
  -7  -8   1    1.45    0.35
   7   7  -1    2.29    0.39
   7   7  -1    2.34    0.74
   7  -7   1    1.95    0.42
  -7  -7   1    2.20    0.35
   7   6  -1    1.51    0.63
   7  -6   1    1.58    0.42
   7   6  -1    1.85    0.34
  -7  -6   1    1.79    0.30
   7   5  -1    0.38    0.25
   7  -5   1    0.54    0.37
   7   5  -1    0.39    0.53
  -7  -5   1    0.72    0.37
  -7  -5   1    0.42    0.22
   7  -4   1    1.12    0.39
   7   4  -1    1.33    0.26
   7   4  -1    1.17    0.54
  -7  -4   1    1.32    0.41
  -7  -4   1    1.13    0.22
   7   3  -1    0.34    0.46
   7  -3   1    0.44    0.44
   7   3  -1    0.44    0.20
  -7  -3   1    0.39    0.16
  -7  -3   1    0.42    0.37
   7   2  -1    2.75    0.31
   7   2  -1    2.14    0.59
   7  -2   1    1.82    0.55
  -7  -2   1    2.07    0.19
  -7  -2   1    1.93    0.18
  -7   2  -1    2.24    0.45
  -7  -2   1    1.97    0.45
   7   1  -1    3.31    0.28
   7  -1   1    2.97    0.61
   7   1  -1    3.12    0.66
  -7  -1   1    2.56    0.49
  -7   1  -1    3.25    0.51
   7   0  -1   -0.07    0.10
   7   0   1   -0.06    0.38
   7   0  -1   -0.03    0.31
  -7   0  -1   -0.07    0.33
  -7   0   1   -0.29    0.23
   7   1   1    2.67    0.59
   7   1   1    3.02    0.21
   7  -1  -1    2.99    0.15
   7  -1  -1    2.80    0.64
  -7  -1  -1    3.09    0.49
  -7   1   1    2.93    0.45
   7  -2  -1    1.82    0.58
   7   2   1    2.07    0.55
   7   2   1    2.07    0.22
  -7   2   1    2.13    0.41
  -7  -2  -1    2.13    0.40
   7   3   1    0.58    0.45
   7  -3  -1    0.84    0.51
   7   3   1    0.28    0.18
  -7  -3  -1    0.32    0.13
  -7  -3  -1    0.13    0.32
   7   4   1    0.96    0.24
   7   4   1    1.41    0.52
  -7  -4  -1    1.42    0.42
  -7  -4  -1    1.32    0.21
   7   5   1    0.54    0.53
   7  -5  -1    0.64    0.10
   7   5   1    0.53    0.25
  -7  -5  -1    0.70    0.22
   7   6   1    2.01    0.35
   7  -6  -1    2.16    0.22
   7   6   1    1.14    0.58
   7  -6  -1    1.58    0.40
  -7  -6  -1    1.61    0.28
   7  -7  -1    2.76    0.28
   7   7   1    2.27    0.38
   7   7   1    2.35    0.74
   7  -7  -1    2.23    0.43
  -7  -7  -1    2.00    0.32
   7   8   1    2.25    0.38
   7   8   1    1.32    0.68
  -7  -8  -1    2.31    0.37
   7   9   1    0.28    0.33
   7   9   1   -1.21    0.68
  -7  -9  -1    0.57    0.33
   7  10   1   -0.10    0.36
  -7 -10  -1   -0.11    0.32
   7  11   1    0.34    0.36
  -7 -11  -1    0.55    0.39
   7  12   1    0.19    0.37
  -7 -12  -1    0.71    0.41
   7  13   1    0.42    0.41
  -7 -13  -1    0.10    0.40
   8  10  -1    0.12    0.38
  -8 -10   1    0.31    0.33
   8   9  -1    0.00    0.34
  -8  -9   1   -0.22    0.30
   8   8  -1    0.22    0.33
   8   8  -1   -0.39    0.70
  -8  -8   1    0.32    0.30
   8   7  -1    0.39    0.32
   8   7  -1   -0.35    0.66
  -8  -7   1    0.08    0.40
  -8  -7   1    0.15    0.25
   8   6  -1    2.23    0.74
   8  -6   1    2.15    0.49
   8   6  -1    1.85    0.37
  -8  -6   1    1.78    0.30
  -8  -6   1    2.38    0.53
   8   5  -1    1.36    0.66
   8  -5   1    1.54    0.48
   8   5  -1    1.29    0.31
  -8  -5   1    1.20    0.24
  -8  -5   1    1.44    0.47
   8   4  -1    0.66    0.56
   8  -4   1    0.69    0.50
   8  -4   1    0.78    0.40
   8   4  -1    0.41    0.24
  -8  -4   1    1.15    0.43
  -8  -4   1    0.56    0.18
   8   3  -1    0.21    0.50
   8  -3   1   -0.18    0.32
   8  -3   1    0.42    0.47
   8   3  -1   -0.07    0.19
  -8  -3   1   -0.03    0.37
   8   2  -1    2.13    0.62
   8   2  -1    1.82    0.22
   8  -2   1    1.73    0.59
  -8  -2   1    2.08    0.50
  -8   2  -1    1.79    0.42
   8  -1   1    1.19    0.52
   8   1  -1    1.68    0.58
  -8   1  -1    0.79    0.41
  -8  -1   1    0.67    0.42
   8   0  -1    0.68    0.52
   8   0   1    0.26    0.45
  -8   0  -1    0.06    0.37
  -8   0   1    0.08    0.40
   8  -1  -1    1.10    0.57
   8   1   1    0.90    0.51
  -8  -1  -1    0.80    0.43
  -8   1   1    0.91    0.44
   8  -2  -1    2.11    0.63
   8   2   1    2.07    0.63
  -8  -2  -1    2.10    0.44
   8   3   1    0.02    0.43
   8  -3  -1    0.18    0.44
   8   3   1    0.03    0.17
  -8  -3  -1   -0.39    0.34
   8   4   1    0.42    0.22
   8   4   1    0.81    0.56
   8  -4  -1    0.54    0.53
  -8  -4  -1    0.58    0.34
   8   5   1    1.30    0.29
   8   5   1    1.05    0.59
   8  -5  -1    1.70    0.64
  -8  -5  -1    1.83    0.49
  -8  -5  -1    1.35    0.22
   8   6   1    1.43    0.33
   8   6   1    1.31    0.65
   8  -6  -1    2.21    0.50
  -8  -6  -1    2.22    0.51
  -8  -6  -1    1.94    0.29
   8   7   1    0.12    0.29
   8   7   1    0.06    0.67
  -8  -7  -1    0.90    0.28
   8   8   1    0.35    0.32
   8   8   1   -1.16    0.62
  -8  -8  -1    0.17    0.28
   8   9   1    0.39    0.35
  -8  -9  -1    0.21    0.31
   8  10   1    0.22    0.36
  -8 -10  -1    0.24    0.33
   9  -6   1    1.93    0.64
   9   6  -1    0.48    0.72
  -9  -6   1    0.74    0.46
   9  -5   1    0.42    0.51
   9   5  -1   -0.31    0.59
   9  -5   1    0.78    0.45
  -9  -5   1   -0.11    0.40
   9   4  -1    1.11    0.64
   9  -4   1    0.65    0.43
   9  -4   1    1.64    0.59
  -9  -4   1    0.07    0.42
   9   3  -1    0.98    0.61
   9  -3   1    0.38    0.41
  -9  -3   1    0.45    0.45
   9  -2   1    0.74    0.55
   9  -2   1    0.17    0.39
   9   2  -1    0.21    0.52
  -9  -2   1    0.42    0.36
   9   1  -1    0.60    0.57
   9  -1   1   -0.26    0.38
   9  -1   1    0.50    0.50
  -9  -1   1   -0.49    0.41
  -9   1  -1   -0.13    0.43
   9   0  -1    1.43    0.62
   9   0   1    1.68    0.61
  -9   0   1    0.60    0.39
  -9   0  -1    0.51    0.37
   9  -1  -1    0.75    0.57
   9   1   1    0.29    0.49
  -9  -1  -1    0.41    0.46
   9   2   1    0.22    0.49
   9  -2  -1    0.78    0.55
  -9  -2  -1   -0.11    0.30
   9   3   1    0.57    0.53
   9  -3  -1    1.00    0.56
  -9  -3  -1    0.33    0.45
   9  -4  -1   -0.14    0.35
   9   4   1    0.41    0.55
   9  -4  -1    1.13    0.59
  -9  -4  -1    0.67    0.46
   9  -5  -1    0.86    0.59
   9   5   1   -0.64    0.59
  -9  -5  -1    0.50    0.37
   9  -6  -1    2.25    0.71
   9   6   1   -0.26    0.68
  -9  -6  -1    1.06    0.50
   0 -19   2    0.55    0.40
   0  19  -2    0.78    0.52
   0  19  -2    0.80    0.56
   0  18  -2   -0.40    0.46
   0  18  -2    0.16    0.45
   0 -18   2   -0.28    0.44
   0 -17   2    1.30    0.50
   0  17  -2    1.97    0.56
   0  17  -2    2.29    0.54
   0 -16   2   19.34    1.07
   0  16  -2   19.28    0.98
   0  16  -2   19.67    1.17
   0  15  -2   16.55    0.88
   0  15  -2   19.98    1.11
   0 -15   2   18.12    1.00
   0  14  -2   13.69    0.91
   0  14  -2   10.61    0.70
   0 -14   2   12.17    0.84
   0  13  -2   -0.24    0.24
   0 -13   2    0.49    0.36
   0  13  -2    1.08    0.37
   0  13  -2    0.19    0.24
   0  12  -2    3.39    0.54
   0  12  -2    3.92    0.47
   0 -12   2    4.05    0.46
   0  12  -2    4.07    0.43
   0  11  -2    4.60    0.48
   0 -11   2    4.70    0.42
   0  11  -2    4.64    0.53
   0  11  -2    4.49    0.51
   0  10  -2    3.08    0.39
   0  10  -2    3.59    0.46
   0  10  -2    3.18    0.36
   0 -10   2    3.14    0.34
   0  10  -2    3.39    0.37
   0  -9   2    3.20    0.33
   0   9  -2    3.01    0.43
   0   9  -2    2.93    0.30
   0  -9   2    2.30    0.31
   0   9  -2    2.95    0.33
   0   9  -2    2.81    0.34
   0  -8   2    3.35    0.32
   0  -8   2    3.32    0.34
   0   8  -2    3.43    0.31
   0   8  -2    3.18    0.34
   0  -8   2    3.37    0.31
   0  -8   2    2.99    0.48
   0   8  -2    3.05    0.33
   0   8  -2    3.14    0.40
   0   7  -2    0.01    0.14
   0   7  -2   -0.03    0.16
   0   7  -2    0.03    0.15
   0   7  -2   -0.10    0.17
   0  -7   2    0.09    0.16
   0   7  -2    0.09    0.24
   0  -7   2   -0.07    0.24
   0  -7   2    0.24    0.19
   0  -7   2   -0.13    0.16
   0  -6   2   52.69    1.27
   0   6  -2   51.43    1.74
   0  -6   2   53.89    1.37
   0   6  -2   49.22    1.34
   0   6  -2   50.48    1.24
   0   6  -2   51.35    1.96
   0   6  -2   51.06    1.26
   0  -6   2   53.67    1.27
   0  -6   2   55.54    2.00
   0   5  -2   33.17    1.17
   0  -5   2   33.31    0.85
   0  -5   2   32.77    0.85
   0   5  -2   31.97    0.83
   0   5  -2   32.18    0.91
   0  -5   2   32.80    0.91
   0  -5   2   32.06    1.32
   0   5  -2   33.17    1.35
   0   5  -2   33.02    0.83
   0  -4   2  110.58    2.46
   0   4  -2  105.30    3.33
   0  -4   2  110.46    2.30
   0  -4   2  107.21    2.29
   0   4  -2  109.98    2.46
   0  -4   2  111.86    3.52
   0   4  -2  109.11    3.51
   0   4  -2  106.91    2.29
   0   4  -2  110.30    2.29
   0   3  -2  244.00    4.95
   0   3  -2  249.67    5.29
   0  -3   2  243.42    4.94
   0  -3   2  252.31    7.42
   0   3  -2  245.58    7.31
   0  -3   2  252.05    5.29
   0   3  -2  254.14    4.95
   0  -3   2  241.46    4.94
   0  -3   2  255.07    7.50
   0   3  -2  248.26    7.49
   0  -2   2  415.41    8.16
   0   2  -2  386.82   12.14
   0   2  -2  403.84    8.14
   0  -2   2  408.31    8.71
   0  -2   2  402.84    7.92
   0   2  -2  387.33   12.08
   0   2  -2  387.80    8.72
   0  -2   2  392.03   12.19
   0   2  -2  414.52    8.15
   0  -2   2  396.01   12.14
   0   1  -2    3.08    0.14
   0   1  -2    3.13    0.21
   0  -1   2    3.04    0.21
   0  -1   2    3.56    0.21
   0   1  -2    3.61    0.22
   0  -1   2    3.09    0.13
   0   1  -2    2.90    0.15
   0  -1   2    3.44    0.15
   0   0   2    4.80    0.16
   0   0  -2    4.34    0.23
   0   0   2    4.65    0.16
   0   0   2    4.07    0.19
   0  -1  -2    3.27    0.19
   0   1   2    3.59    0.15
   0  -1  -2    2.59    0.12
   0  -1  -2    3.60    0.14
   0   1   2    2.95    0.19
   0   2   2  408.76    8.36
   0   2   2  413.88    8.57
   0  -2  -2  408.26   12.34
   0  -2  -2  395.68    8.30
   0  -2  -2  417.27    8.88
   0   2   2  422.73    8.30
   0  -2  -2  405.89    8.30
   0   2   2  403.53   12.34
   0  -3  -2  260.01    5.47
   0   3   2  262.67    5.12
   0   3   2  251.34    5.11
   0  -3  -2  258.67    5.12
   0   3   2  260.39    5.47
   0   3   2  244.13    7.69
   0  -3  -2  262.15    5.12
   0   4   2  109.05    2.32
   0   4   2  107.48    3.32
   0   4   2  112.62    2.34
   0   4   2  111.02    2.50
   0  -4  -2  109.00    2.32
   0  -4  -2  112.11    2.50
   0  -4  -2  112.21    2.33
   0   5   2   31.73    1.10
   0   5   2   32.24    0.84
   0   5   2   32.15    0.85
   0  -5  -2   33.64    0.92
   0  -5  -2   33.31    0.85
   0  -5  -2   33.41    1.29
   0  -5  -2   33.88    0.87
   0   5   2   33.10    0.92
   0   6   2   51.99    1.27
   0   6   2   53.65    1.39
   0   6   2   51.64    1.27
   0  -6  -2   50.99    1.90
   0  -6  -2   52.00    1.37
   0  -6  -2   53.20    1.27
   0  -6  -2   54.39    1.29
   0  -7  -2   -0.29    0.15
   0   7   2   -0.42    0.17
   0  -7  -2    0.15    0.27
   0   7   2   -0.02    0.13
   0   7   2   -0.08    0.14
   0  -7  -2   -0.26    0.18
   0  -7  -2    0.05    0.17
   0  -8  -2    3.24    0.34
   0  -8  -2    3.35    0.29
   0  -8  -2    3.78    0.60
   0   8   2    3.25    0.34
   0   8   2    3.26    0.36
   0  -8  -2    3.25    0.31
   0   8   2    2.58    0.31
   0  -9  -2    2.46    0.33
   0   9   2    2.55    0.38
   0   9   2    2.86    0.32
   0  -9  -2    2.55    0.34
   0  -9  -2    3.06    0.52
   0   9   2    2.32    0.34
   0  10   2    3.21    0.37
   0 -10  -2    3.33    0.39
   0  10   2    3.32    0.41
   0  11   2    4.58    0.50
   0  11   2    4.72    0.46
   0 -11  -2    4.61    0.42
   0 -12  -2    4.20    0.47
   0  12   2    4.17    0.44
   0  12   2    4.18    0.39
   0  12   2    3.62    0.47
   0 -13  -2    0.55    0.35
   0  13   2    1.24    0.39
   0  14   2   11.81    0.67
   0  14   2   14.14    0.85
   0 -14  -2   10.70    0.72
   0  14   2   14.15    0.94
   0  15   2   19.61    1.13
   0  15   2   19.81    1.02
   0 -15  -2   19.98    1.05
   0  16   2   19.85    1.06
   0  16   2   21.38    1.21
   0 -16  -2   19.51    0.99
   0 -17  -2    2.63    0.56
   0  17   2    2.84    0.59
   0  17   2    2.03    0.50
   0  18   2   -0.10    0.42
   0 -18  -2    0.12    0.34
   0  18   2    0.39    0.49
   0  19   2    0.16    0.48
   0 -19  -2    0.16    0.47
   0  19   2   -0.05    0.46
   1  19  -2    0.67    0.51
   1  19  -2    0.73    0.54
   1 -19   2    0.10    0.46
  -1  19  -2   -0.06    0.48
  -1  19  -2    0.42    0.41
  -1 -19   2    0.39    0.52
   1  18  -2    0.20    0.47
   1 -18   2    0.17    0.36
   1  18  -2    1.73    0.58
  -1  18  -2    0.12    0.45
  -1  18  -2    0.53    0.47
  -1 -18   2    0.84    0.51
   1  17  -2    0.41    0.45
   1 -17   2    0.11    0.41
   1  17  -2    0.34    0.47
  -1 -17   2   -0.04    0.43
  -1  17  -2    0.54    0.43
  -1  17  -2    0.91    0.47
   1 -16   2    1.55    0.47
   1  16  -2    1.33    0.50
   1  16  -2    1.15    0.54
  -1  16  -2    1.45    0.49
  -1  16  -2    1.31    0.46
  -1 -16   2    1.33    0.48
   1  15  -2    3.84    0.61
   1 -15   2    3.72    0.54
   1  15  -2    4.10    0.59
  -1  15  -2    3.97    0.55
  -1 -15   2    4.78    0.60
  -1  15  -2    4.77    0.61
   1  14  -2   22.61    1.14
   1  14  -2   21.14    1.02
   1 -14   2   20.09    0.99
  -1  14  -2   20.95    1.08
  -1 -14   2   19.84    1.02
  -1  14  -2   18.68    0.89
   1  13  -2   11.64    0.84
   1  13  -2    7.41    0.82
   1  13  -2   10.85    0.75
   1 -13   2    9.99    0.72
  -1  13  -2   10.25    0.77
  -1  13  -2    7.64    0.58
  -1 -13   2    8.64    0.73
  -1  13  -2    8.53    0.57
   1  12  -2    2.28    0.41
   1 -12   2    1.85    0.36
   1  12  -2    1.36    0.58
   1  12  -2    2.18    0.38
   1  12  -2    1.17    0.34
  -1  12  -2    1.44    0.36
  -1 -12   2    1.58    0.38
  -1  12  -2    1.03    0.20
  -1  12  -2    1.51    0.29
   1  11  -2   11.44    0.84
   1  11  -2   12.85    1.16
   1  11  -2   12.99    0.69
   1  11  -2   12.59    0.67
   1 -11   2   12.94    0.66
  -1 -11   2   11.87    0.67
  -1  11  -2   12.40    0.70
  -1  11  -2   12.17    0.61
  -1  11  -2   11.90    0.62
  -1  11  -2   11.97    0.64
   1 -10   2    4.58    0.44
   1 -10   2    4.13    0.42
   1  10  -2    3.84    0.38
   1  10  -2    4.46    0.43
   1  10  -2    4.77    0.70
  -1  10  -2    4.40    0.43
  -1  10  -2    4.98    0.47
  -1  10  -2    4.42    0.39
  -1 -10   2    3.93    0.41
  -1  10  -2    4.54    0.38
   1  -9   2   10.09    0.51
   1   9  -2    9.21    0.54
   1  -9   2    9.14    0.47
   1   9  -2    9.96    0.59
   1   9  -2   10.68    0.95
  -1   9  -2    9.82    0.49
  -1  -9   2    9.14    0.49
  -1   9  -2    9.26    0.55
  -1   9  -2   10.05    0.52
  -1   9  -2   10.32    0.52
  -1  -9   2    9.50    0.49
   1   8  -2    3.04    0.33
   1  -8   2    2.43    0.49
   1  -8   2    3.26    0.34
   1   8  -2    3.08    0.29
   1   8  -2    3.19    0.33
   1  -8   2    2.94    0.30
   1  -8   2    3.01    0.29
   1   8  -2    3.48    0.56
  -1  -8   2    3.05    0.31
  -1   8  -2    3.10    0.35
  -1  -8   2    2.87    0.31
  -1   8  -2    3.45    0.32
  -1   8  -2    2.62    0.28
  -1   8  -2    3.22    0.31
  -1  -8   2    2.23    0.30
  -1  -8   2    2.62    0.46
   1  -7   2    9.16    0.77
   1  -7   2    9.20    0.43
   1  -7   2    8.75    0.43
   1   7  -2    8.29    0.49
   1   7  -2    8.65    0.46
   1   7  -2    9.17    0.71
   1  -7   2    9.43    0.40
   1   7  -2    8.64    0.44
  -1   7  -2    9.60    0.48
  -1  -7   2    8.79    0.48
  -1  -7   2    8.54    0.42
  -1  -7   2    9.11    0.45
  -1   7  -2    9.88    0.43
  -1   7  -2    9.18    0.47
  -1   7  -2    9.60    0.44
  -1  -7   2    9.90    0.80
   1  -6   2   16.76    0.55
   1   6  -2   15.94    0.54
   1   6  -2   16.54    0.56
   1  -6   2   17.31    0.59
   1  -6   2   16.92    0.69
   1   6  -2   16.62    0.63
   1  -6   2   16.96    0.93
   1   6  -2   16.40    0.96
   1  -6   2   17.32    0.55
  -1   6  -2   15.83    0.52
  -1  -6   2   16.52    0.60
  -1  -6   2   15.41    0.55
  -1  -6   2   17.67    0.96
  -1   6  -2   16.04    0.54
  -1  -6   2   15.74    0.55
  -1   6  -2   16.45    0.67
  -1   6  -2   16.38    0.58
   1  -5   2    5.91    0.31
   1  -5   2    6.25    0.38
   1  -5   2    6.40    0.58
   1  -5   2    5.94    0.29
   1   5  -2    5.85    0.34
   1   5  -2    6.14    0.53
   1   5  -2    5.79    0.29
   1  -5   2    5.80    0.29
   1   5  -2    5.63    0.32
  -1   5  -2    5.53    0.28
  -1  -5   2    5.82    0.34
  -1  -5   2    5.69    0.49
  -1   5  -2    5.65    0.31
  -1   5  -2    5.97    0.30
  -1   5  -2    5.86    0.35
  -1  -5   2    5.57    0.29
  -1  -5   2    5.81    0.29
   1   4  -2   42.75    1.61
   1  -4   2   42.08    1.06
   1   4  -2   44.20    1.02
   1  -4   2   42.88    0.99
   1   4  -2   41.18    1.01
   1  -4   2   42.78    1.41
   1  -4   2   43.42    0.99
   1   4  -2   43.25    1.11
   1  -4   2   42.00    1.56
  -1   4  -2   42.60    0.99
  -1  -4   2   43.18    1.02
  -1  -4   2   43.63    1.60
  -1  -4   2   43.04    1.02
  -1   4  -2   41.87    0.99
  -1   4  -2   42.14    1.06
  -1   4  -2   42.71    1.40
  -1  -4   2   43.43    1.10
   1  -3   2  144.87    3.21
   1  -3   2  146.64    3.00
   1   3  -2  150.74    3.26
   1   3  -2  152.05    4.64
   1  -3   2  156.02    3.01
   1   3  -2  150.51    3.04
   1   3  -2  149.78    3.04
   1  -3   2  145.90    4.44
  -1   3  -2  147.82    3.00
  -1   3  -2  150.64    4.45
  -1   3  -2  144.20    3.20
  -1  -3   2  151.21    3.04
  -1  -3   2  152.79    3.05
  -1  -3   2  152.65    3.26
  -1  -3   2  138.56    4.60
  -1   3  -2  147.10    3.00
   1  -2   2  128.08    2.52
   1  -2   2  123.26    2.69
   1  -2   2  122.35    3.77
   1  -2   2  126.94    2.52
   1   2  -2  126.15    2.74
   1  -2   2  127.86    2.53
   1   2  -2  125.93    3.90
   1   2  -2  128.81    2.56
  -1  -2   2  126.82    2.55
  -1  -2   2  116.29    3.87
  -1   2  -2  126.43    2.52
  -1  -2   2  125.32    2.73
  -1  -2   2  126.17    2.55
  -1   2  -2  126.11    3.77
  -1   2  -2  123.56    2.69
   1   1  -2  103.32    3.34
   1  -1   2  102.94    3.26
   1  -1   2  108.55    2.30
   1  -1   2  108.13    2.15
   1   1  -2  107.49    2.34
   1   1  -2  109.95    2.19
  -1  -1   2  108.42    2.34
  -1  -1   2  110.12    2.19
  -1  -1   2  104.07    3.34
  -1   1  -2  112.22    2.18
  -1   1  -2  108.87    2.15
  -1   1  -2  108.39    3.27
   1   0  -2   27.90    0.62
   1   0  -2   26.68    0.98
   1   0   2   26.50    0.59
   1   0  -2   26.52    0.61
   1   0  -2   26.58    0.65
   1   0   2   26.35    0.63
   1   0   2   27.76    0.96
  -1   0   2   27.61    0.61
  -1   0  -2   27.12    0.59
  -1   0  -2   25.31    0.94
  -1   0   2   26.86    0.62
  -1   0   2   25.46    0.96
  -1   0   2   26.90    0.65
   1   1   2  106.44    2.20
   1   1   2  109.39    3.35
   1   1   2  106.63    3.25
   1  -1  -2  107.87    3.28
   1  -1  -2  113.13    2.21
   1   1   2  113.69    2.21
   1  -1  -2  107.78    2.21
   1   1   2  109.79    2.36
  -1  -1  -2  111.45    2.21
  -1  -1  -2  108.34    3.25
  -1  -1  -2  110.98    2.21
  -1  -1  -2  108.36    2.35
  -1   1   2  109.28    2.21
   1  -2  -2  125.11    2.53
   1   2   2  122.98    3.76
   1   2   2  130.37    2.72
   1  -2  -2  128.19    2.54
   1  -2  -2  123.94    3.70
   1  -2  -2  124.88    2.71
   1   2   2  118.46    2.54
   1   2   2  127.58    2.54
  -1   2   2  125.88    2.53
  -1  -2  -2  128.77    2.54
  -1  -2  -2  119.52    3.75
  -1  -2  -2  124.77    2.54
  -1   2   2  126.42    2.53
  -1  -2  -2  125.25    2.71
   1  -3  -2  154.14    3.05
   1   3   2  151.91    3.06
   1  -3  -2  148.60    3.04
   1  -3  -2  146.02    4.48
   1   3   2  144.93    3.05
   1   3   2  146.45    4.54
   1  -3  -2  149.30    3.25
   1   3   2  155.65    3.28
  -1  -3  -2  152.85    4.55
  -1  -3  -2  153.58    3.06
  -1  -3  -2  150.85    3.27
  -1   3   2  152.50    3.04
  -1   3   2  147.96    3.25
  -1  -3  -2  143.74    3.05
  -1   3   2  151.31    3.05
   1  -4  -2   41.25    1.31
   1   4   2   42.73    1.11
   1  -4  -2   43.47    1.02
   1   4   2   43.88    1.54
   1   4   2   45.10    1.04
   1  -4  -2   43.64    1.10
   1  -4  -2   43.83    1.02
   1   4   2   44.84    1.05
  -1  -4  -2   43.55    1.54
  -1   4   2   43.64    1.10
  -1   4   2   43.33    1.02
  -1  -4  -2   43.75    1.04
  -1  -4  -2   44.49    1.04
  -1  -4  -2   44.07    1.11
  -1   4   2   44.00    1.02
   1   5   2    5.16    0.31
   1   5   2    5.75    0.33
   1  -5  -2    5.12    0.27
   1  -5  -2    5.65    0.31
   1   5   2    5.83    0.53
   1   5   2    5.74    0.31
   1  -5  -2    5.25    0.31
  -1  -5  -2    6.05    0.32
  -1   5   2    5.96    0.32
  -1  -5  -2    6.24    0.33
  -1   5   2    5.50    0.31
  -1  -5  -2    6.04    0.33
  -1  -5  -2    6.14    0.51
  -1   5   2    5.66    0.30
   1  -6  -2   17.10    0.56
   1   6   2   17.37    0.60
   1   6   2   17.19    0.88
   1   6   2   16.58    0.57
   1  -6  -2   17.07    0.57
   1   6   2   18.01    0.65
   1  -6  -2   16.66    0.59
  -1  -6  -2   16.93    0.62
  -1  -6  -2   16.18    0.87
  -1   6   2   17.19    0.61
  -1  -6  -2   17.47    0.58
  -1   6   2   16.72    0.57
  -1  -6  -2   16.11    0.56
  -1   6   2   16.74    0.56
   1   7   2    8.32    0.51
   1  -7  -2    9.08    0.47
   1   7   2    8.57    0.47
   1   7   2    8.49    0.44
   1   7   2    9.64    0.70
   1  -7  -2    9.02    0.41
   1  -7  -2    8.90    0.43
  -1  -7  -2    9.08    0.42
  -1  -7  -2    8.69    0.44
  -1   7   2    8.50    0.48
  -1   7   2    8.19    0.44
  -1   7   2    8.70    0.43
  -1  -7  -2    9.06    0.48
  -1  -7  -2    8.70    0.71
   1   8   2    2.60    0.34
   1  -8  -2    2.57    0.30
   1  -8  -2    3.29    0.32
   1   8   2    3.15    0.34
   1   8   2    3.09    0.28
   1  -8  -2    2.92    0.33
  -1   8   2    3.00    0.33
  -1   8   2    3.39    0.28
  -1  -8  -2    2.87    0.48
  -1  -8  -2    3.01    0.35
  -1  -8  -2    2.87    0.30
  -1  -8  -2    2.83    0.33
  -1   8   2    2.93    0.29
   1  -9  -2   10.27    0.55
   1   9   2    9.16    0.59
   1   9   2   10.07    0.56
   1  -9  -2    9.73    0.53
  -1   9   2    9.48    0.52
  -1   9   2    9.78    0.57
  -1  -9  -2    8.60    0.85
  -1   9   2    9.93    0.50
  -1  -9  -2   10.13    0.52
  -1  -9  -2    9.02    0.55
   1 -10  -2    4.57    0.45
   1  10   2    4.62    0.44
   1  10   2    4.03    0.41
   1 -10  -2    5.43    0.44
  -1  10   2    4.93    0.49
  -1 -10  -2    4.41    0.47
  -1  10   2    4.18    0.44
  -1  10   2    5.06    0.37
   1 -11  -2   12.39    0.67
   1  11   2   12.79    0.68
   1  11   2   14.59    0.79
  -1 -11  -2   11.35    0.62
  -1  11   2   12.16    0.61
  -1  11   2   13.44    0.73
   1  12   2    1.50    0.33
   1  12   2    2.09    0.38
   1 -12  -2    1.56    0.36
  -1  12   2    2.19    0.40
  -1  12   2    1.44    0.29
  -1 -12  -2    1.88    0.38
   1  13   2   11.92    0.77
   1  13   2   11.48    0.85
   1 -13  -2   11.09    0.75
  -1  13   2   11.48    0.83
  -1  13   2    9.97    0.72
  -1 -13  -2   10.45    0.67
   1  14   2   18.94    0.91
   1  14   2   19.98    1.02
   1 -14  -2   20.09    0.99
  -1  14   2   21.21    1.08
  -1 -14  -2   21.62    1.04
  -1  14   2   21.73    1.00
   1  15   2    4.29    0.56
   1  15   2    4.48    0.63
   1 -15  -2    4.70    0.57
  -1  15   2    3.49    0.52
  -1 -15  -2    4.25    0.57
  -1  15   2    7.11    0.80
   1  16   2    0.94    0.37
   1 -16  -2    1.25    0.37
   1  16   2    1.22    0.41
  -1  16   2    1.05    0.44
  -1  16   2    1.94    0.46
  -1 -16  -2    1.38    0.48
   1  17   2    0.33    0.48
   1  17   2    0.65    0.43
   1 -17  -2    0.23    0.42
  -1 -17  -2    0.19    0.33
  -1  17   2    0.81    0.47
  -1  17   2    0.01    0.38
   1 -18  -2    0.47    0.43
   1  18   2    0.69    0.52
   1  18   2    0.89    0.48
  -1  18   2    1.03    0.41
  -1  18   2    0.92    0.47
  -1 -18  -2    0.78    0.50
   1  19   2    0.18    0.44
   1 -19  -2    1.04    0.51
   1  19   2    1.00    0.45
  -1 -19  -2    0.39    0.48
  -1  19   2    0.24    0.47
  -1  19   2   -0.20    0.48
   2  19  -2    0.36    0.50
  -2  19  -2    0.18    0.48
  -2 -19   2   -0.23    0.51
   2  18  -2   -0.11    0.45
   2 -18   2   -0.07    0.45
   2  18  -2    0.23    0.40
  -2  18  -2    0.56    0.46
  -2 -18   2   -0.14    0.46
   2 -17   2    1.25    0.47
   2  17  -2    1.49    0.46
   2  17  -2    1.05    0.50
  -2 -17   2    1.18    0.52
  -2  17  -2    0.92    0.47
  -2  17  -2    1.84    0.48
   2  16  -2    3.45    0.57
   2  16  -2    3.37    0.56
   2 -16   2    3.25    0.54
  -2 -16   2    3.87    0.61
  -2  16  -2    3.40    0.56
  -2  16  -2    3.64    0.55
   2  15  -2    0.40    0.41
   2 -15   2    0.62    0.38
   2  15  -2    0.42    0.36
  -2  15  -2    0.77    0.38
  -2  15  -2    0.54    0.38
  -2 -15   2   -0.28    0.40
   2  14  -2   -0.14    0.58
   2  14  -2    0.76    0.40
   2  14  -2    0.32    0.30
   2 -14   2    0.08    0.31
  -2 -14   2    0.22    0.39
  -2  14  -2    0.04    0.34
  -2  14  -2    0.47    0.35
   2  13  -2   16.60    0.97
   2  13  -2   17.17    0.89
   2 -13   2   15.27    0.81
   2  13  -2   15.80    1.48
  -2  13  -2   16.48    0.84
  -2  13  -2   16.29    0.93
  -2 -13   2   15.56    0.89
   2  12  -2    0.64    0.34
   2  12  -2    0.63    0.33
   2 -12   2    0.48    0.30
   2  12  -2    0.53    0.48
  -2  12  -2    0.62    0.30
  -2  12  -2    0.44    0.30
  -2  12  -2    0.49    0.26
  -2 -12   2    0.20    0.33
   2  11  -2    0.39    0.30
   2 -11   2    0.03    0.22
   2  11  -2    0.92    0.58
   2 -11   2    0.31    0.25
   2  11  -2    0.65    0.29
  -2  11  -2    0.22    0.25
  -2  11  -2    0.20    0.21
  -2  11  -2    0.20    0.25
  -2 -11   2    0.31    0.29
  -2  11  -2    0.14    0.10
   2 -10   2    1.63    0.29
   2 -10   2    1.50    0.29
   2  10  -2    1.77    0.33
   2  10  -2    1.76    0.31
   2  10  -2    1.56    0.58
  -2  10  -2    1.35    0.27
  -2 -10   2    1.72    0.32
  -2  10  -2    1.84    0.23
  -2  10  -2    1.86    0.31
  -2  10  -2    1.44    0.25
   2  -9   2   16.97    0.65
   2   9  -2   16.80    1.21
   2   9  -2   17.04    0.77
   2   9  -2   16.09    0.66
   2  -9   2   16.18    0.68
  -2   9  -2   16.34    0.64
  -2   9  -2   15.52    0.66
  -2  -9   2   15.97    0.66
  -2   9  -2   16.99    0.69
  -2  -9   2   16.16    0.68
  -2   9  -2   16.20    0.62
   2   8  -2    7.73    0.48
   2   8  -2    7.63    0.52
   2   8  -2    9.34    0.91
   2  -8   2    7.49    0.44
   2  -8   2    6.98    0.41
   2  -8   2    7.73    0.45
  -2   8  -2    7.55    0.40
  -2   8  -2    7.61    0.41
  -2   8  -2    7.75    0.47
  -2  -8   2    7.42    0.45
  -2   8  -2    8.03    0.43
  -2  -8   2    6.91    0.46
   2  -7   2    0.12    0.13
   2   7  -2    0.24    0.15
   2   7  -2    0.13    0.28
   2   7  -2   -0.08    0.16
   2  -7   2   -0.24    0.13
   2   7  -2   -0.12    0.18
   2  -7   2   -0.27    0.16
   2  -7   2   -0.17    0.14
  -2  -7   2   -0.08    0.16
  -2  -7   2   -0.08    0.18
  -2   7  -2   -0.01    0.13
  -2  -7   2   -0.10    0.12
  -2  -7   2   -0.13    0.20
  -2   7  -2   -0.22    0.14
  -2   7  -2   -0.15    0.16
  -2   7  -2    0.13    0.10
   2  -6   2    3.49    0.31
   2  -6   2    3.19    0.26
   2   6  -2    3.02    0.29
   2  -6   2    3.01    0.26
   2   6  -2    2.65    0.27
   2  -6   2    3.01    0.26
   2   6  -2    3.23    0.50
   2   6  -2    2.97    0.34
  -2   6  -2    3.04    0.26
  -2  -6   2    3.29    0.51
  -2   6  -2    2.61    0.26
  -2   6  -2    3.49    0.29
  -2  -6   2    3.02    0.31
  -2  -6   2    2.76    0.29
  -2   6  -2    3.19    0.28
  -2  -6   2    3.12    0.31
   2  -5   2   11.20    0.54
   2   5  -2   11.15    0.44
   2   5  -2   11.80    0.80
   2   5  -2   10.66    0.46
   2  -5   2   11.63    0.40
   2  -5   2   10.45    0.37
   2   5  -2   11.31    0.45
   2  -5   2   10.31    0.41
  -2  -5   2   11.26    0.45
  -2   5  -2   10.41    0.39
  -2  -5   2   11.13    0.44
  -2  -5   2   11.34    0.48
  -2   5  -2   11.52    0.53
  -2   5  -2   10.88    0.38
  -2   5  -2   10.30    0.41
  -2  -5   2   10.96    0.72
   2  -4   2   13.07    0.44
   2  -4   2   13.14    0.40
   2  -4   2   13.05    0.40
   2   4  -2   13.31    0.46
   2  -4   2   13.36    0.61
   2   4  -2   12.85    0.50
   2   4  -2   12.36    0.44
   2   4  -2   14.25    0.81
  -2   4  -2   12.56    0.42
  -2  -4   2   12.35    0.44
  -2   4  -2   13.82    0.60
  -2   4  -2   12.79    0.39
  -2  -4   2   13.80    0.50
  -2   4  -2   12.67    0.40
  -2  -4   2   13.34    0.75
  -2  -4   2   13.74    0.46
   2  -3   2    8.64    0.34
   2  -3   2   10.65    0.54
   2   3  -2   12.02    0.40
   2   3  -2   11.14    0.39
   2   3  -2   10.42    0.63
   2  -3   2   10.20    0.32
   2   3  -2   11.60    0.44
   2  -3   2    9.11    0.31
  -2  -3   2   10.29    0.39
  -2  -3   2   10.78    0.39
  -2  -3   2   11.08    0.65
  -2  -3   2   10.94    0.41
  -2   3  -2    8.52    0.32
   2   2  -2  260.32    7.79
   2   2  -2  237.77    5.07
   2   2  -2  262.01    5.44
   2  -2   2  242.39    5.49
   2  -2   2  255.51    5.12
   2  -2   2  254.76    5.10
   2  -2   2  268.71    7.60
  -2   2  -2  264.76    5.14
  -2  -2   2  267.86    5.43
  -2  -2   2  255.43    7.77
  -2  -2   2  254.96    5.08
  -2   2  -2  248.18    5.16
  -2  -2   2  260.32    5.08
  -2   2  -2  238.99    5.51
   2   1  -2   53.39    1.19
   2   1  -2   54.15    1.83
   2  -1   2   52.37    1.73
   2  -1   2   45.22    1.10
   2  -1   2   48.29    1.03
   2   1  -2   51.68    1.10
  -2   1  -2   50.44    1.07
  -2  -1   2   52.66    1.10
  -2   1  -2   50.42    1.16
  -2   1  -2   47.50    1.03
  -2  -1   2   50.93    1.10
  -2   1  -2   45.07    1.07
  -2  -1   2   52.16    1.80
  -2  -1   2   52.48    1.18
   2   0   2  110.40    2.19
   2   0  -2  111.84    2.39
   2   0  -2  114.81    3.55
   2   0  -2  109.79    2.23
  -2   0  -2  111.05    2.32
  -2   0   2  106.89    2.32
  -2   0   2  110.14    2.23
  -2   0  -2  107.92    2.19
  -2   0  -2  106.81    2.32
  -2   0   2  112.13    2.38
   2   1   2   51.36    1.69
   2   1   2   51.29    1.08
   2  -1  -2   50.79    1.09
   2  -1  -2   51.60    1.18
   2   1   2   51.25    1.09
   2   1   2   51.48    1.17
  -2  -1  -2   50.96    1.09
  -2   1   2   51.21    1.20
  -2   1   2   49.94    1.10
  -2  -1  -2   52.61    1.15
   2  -2  -2  268.32    5.23
   2   2   2  261.18    5.24
   2   2   2  258.18    7.91
   2   2   2  270.72    5.25
   2   2   2  270.76    5.61
   2  -2  -2  265.96    5.23
  -2  -2  -2  255.51    5.24
  -2   2   2  269.34    5.23
  -2  -2  -2  263.78    5.24
  -2  -2  -2  265.98    5.59
  -2  -2  -2  260.13    7.91
   2  -3  -2   10.53    0.39
   2  -3  -2   10.82    0.35
   2   3   2   11.39    0.59
   2  -3  -2   11.15    0.37
   2   3   2   10.41    0.41
   2   3   2   10.63    0.38
   2   3   2   11.19    0.37
  -2   3   2   11.78    0.37
  -2  -3  -2   11.29    0.41
  -2  -3  -2   10.77    0.38
  -2  -3  -2   11.29    0.40
  -2  -3  -2   10.49    0.55
  -2   3   2   10.40    0.36
   2  -4  -2   13.12    0.46
   2  -4  -2   12.62    0.43
   2   4   2   12.90    0.49
   2   4   2   14.38    0.72
   2  -4  -2   13.99    0.44
   2   4   2   13.32    0.45
   2   4   2   13.67    0.46
  -2   4   2   13.22    0.43
  -2  -4  -2   13.86    0.48
  -2  -4  -2   13.21    0.45
  -2  -4  -2   13.23    0.65
  -2  -4  -2   13.29    0.46
  -2   4   2   13.27    0.42
   2   5   2   11.29    0.43
   2  -5  -2   10.63    0.40
   2  -5  -2   11.75    0.46
   2  -5  -2   11.70    0.42
   2  -5  -2   11.19    0.43
   2   5   2   11.02    0.43
   2   5   2   11.28    0.49
   2   5   2   11.42    0.68
  -2   5   2   11.06    0.42
  -2  -5  -2   10.61    0.42
  -2  -5  -2   10.78    0.43
  -2   5   2   10.85    0.43
  -2   5   2   10.68    0.43
  -2  -5  -2   11.22    0.47
  -2  -5  -2   10.44    0.63
   2   6   2    3.97    0.58
   2   6   2    3.05    0.32
   2  -6  -2    2.90    0.28
   2   6   2    2.86    0.28
   2  -6  -2    3.26    0.26
   2   6   2    3.20    0.25
   2  -6  -2    3.10    0.28
  -2   6   2    3.24    0.28
  -2   6   2    2.86    0.26
  -2   6   2    2.87    0.26
  -2  -6  -2    2.77    0.28
  -2  -6  -2    2.79    0.25
  -2  -6  -2    3.08    0.47
  -2  -6  -2    2.96    0.30
   2  -7  -2    0.04    0.16
   2   7   2    0.13    0.29
   2  -7  -2   -0.01    0.15
   2   7   2   -0.08    0.14
   2   7   2   -0.02    0.12
   2  -7  -2   -0.11    0.16
   2   7   2   -0.15    0.14
  -2  -7  -2   -0.18    0.16
  -2   7   2   -0.03    0.15
  -2   7   2   -0.32    0.16
  -2  -7  -2    0.13    0.25
  -2  -7  -2   -0.14    0.15
  -2   7   2   -0.06    0.15
  -2  -7  -2   -0.22    0.18
   2   8   2    7.15    0.52
   2  -8  -2    7.30    0.43
   2   8   2    7.78    0.44
   2  -8  -2    6.67    0.43
   2   8   2    7.35    0.74
  -2   8   2    6.67    0.43
  -2  -8  -2    7.43    0.48
  -2   8   2    6.90    0.45
  -2   8   2    7.53    0.44
  -2  -8  -2    7.41    0.70
  -2  -8  -2    7.44    0.44
   2   9   2   16.49    0.77
   2   9   2   16.04    0.66
   2   9   2   16.16    1.08
   2  -9  -2   16.18    0.66
   2  -9  -2   16.53    0.70
  -2   9   2   17.68    0.68
  -2   9   2   16.85    0.64
  -2  -9  -2   17.24    0.72
  -2  -9  -2   15.75    1.05
  -2  -9  -2   17.55    0.69
  -2   9   2   17.55    0.74
   2  10   2    1.57    0.48
   2 -10  -2    1.80    0.30
   2 -10  -2    1.82    0.30
   2  10   2    1.95    0.34
   2  10   2    1.73    0.31
  -2  10   2    1.77    0.32
  -2  10   2    1.90    0.27
  -2 -10  -2    1.93    0.34
  -2  10   2    1.44    0.25
   2 -11  -2    0.54    0.27
   2  11   2    0.64    0.32
   2  11   2    0.37    0.29
   2 -11  -2    0.17    0.23
   2  11   2   -0.14    0.44
  -2 -11  -2    0.28    0.28
  -2  11   2    0.52    0.24
  -2  11   2    0.23    0.25
  -2  11   2    0.54    0.29
   2  12   2    0.83    0.27
   2  12   2    0.48    0.26
   2 -12  -2    0.98    0.32
  -2  12   2    0.37    0.31
  -2 -12  -2    0.71    0.35
  -2  12   2    0.52    0.24
   2 -13  -2   15.94    0.83
   2  13   2   15.42    0.88
   2  13   2   16.88    0.98
  -2  13   2   15.72    0.82
  -2 -13  -2   16.64    0.91
  -2  13   2   17.46    0.92
   2  14   2    0.43    0.29
   2  14   2    0.50    0.39
   2 -14  -2    0.44    0.34
  -2  14   2    0.18    0.34
  -2  14   2    0.86    0.38
  -2 -14  -2    0.40    0.30
   2  15   2    0.60    0.40
   2  15   2    0.45    0.44
   2 -15  -2   -0.02    0.35
  -2 -15  -2    0.62    0.44
  -2  15   2    0.54    0.37
  -2  15   2    0.50    0.39
   2  16   2    3.34    0.49
   2  16   2    3.92    0.65
   2 -16  -2    3.84    0.54
  -2  16   2    3.07    0.51
  -2  16   2    4.03    0.58
  -2 -16  -2    3.27    0.51
   2  17   2    1.07    0.47
   2  17   2    1.91    0.50
   2 -17  -2    0.79    0.35
  -2  17   2    1.08    0.47
  -2  17   2    1.03    0.45
  -2 -17  -2    1.69    0.52
   2  18   2    0.39    0.36
   2  18   2    0.09    0.48
   2 -18  -2    0.40    0.43
  -2 -18  -2   -0.03    0.45
  -2  18   2    0.16    0.32
   2  19   2    0.40    0.49
  -2 -19  -2    0.08    0.37
  -2  19   2    0.19    0.45
   3  18  -2    0.83    0.51
   3  18  -2    1.12    0.56
  -3  18  -2    0.38    0.45
  -3 -18   2    0.28    0.50
   3  17  -2    1.26    0.55
   3  17  -2    1.56    0.52
  -3  17  -2    1.25    0.45
  -3 -17   2    1.20    0.51
   3  16  -2    0.58    0.72
   3  16  -2    1.19    0.47
   3  16  -2    0.80    0.47
  -3  16  -2    0.54    0.39
  -3 -16   2    0.59    0.44
   3  15  -2    3.02    0.91
   3  15  -2    4.27    0.65
   3  15  -2    3.82    0.57
   3 -15   2    3.62    0.50
  -3  15  -2    4.33    0.55
  -3  15  -2    4.21    0.54
  -3 -15   2    4.53    0.55
   3  14  -2    2.75    0.51
   3  14  -2    2.17    0.81
   3  14  -2    3.86    0.60
   3 -14   2    2.85    0.45
  -3 -14   2    3.11    0.46
  -3  14  -2    3.57    0.50
  -3  14  -2    3.50    0.49
   3  13  -2    3.33    0.54
   3  13  -2    3.87    0.48
   3  13  -2    3.01    0.85
   3 -13   2    3.48    0.45
  -3  13  -2    3.49    0.45
  -3 -13   2    3.54    0.46
  -3  13  -2    3.38    0.45
   3 -12   2   10.30    0.64
   3  12  -2   10.80    0.66
   3  12  -2   12.26    0.86
   3  12  -2   10.06    1.38
   3 -12   2   10.16    0.68
  -3  12  -2   10.08    0.67
  -3  12  -2   11.94    0.72
  -3  12  -2   10.49    0.59
  -3 -12   2    9.37    0.64
   3  11  -2   27.54    1.01
   3  11  -2   30.82    1.84
   3 -11   2   28.64    1.04
   3 -11   2   29.02    1.00
   3  11  -2   31.28    1.20
  -3  11  -2   27.80    1.03
  -3  11  -2   29.46    0.99
  -3  11  -2   27.65    0.93
  -3 -11   2   27.11    1.01
   3  10  -2    5.05    0.51
   3 -10   2    4.45    0.41
   3  10  -2    4.93    0.79
   3  10  -2    4.45    0.47
   3 -10   2    4.78    0.42
   3 -10   2    4.45    0.38
  -3  10  -2    5.07    0.39
  -3 -10   2    4.48    0.42
  -3  10  -2    4.89    0.48
  -3  10  -2    4.11    0.42
   3   9  -2    0.52    0.53
   3   9  -2    0.45    0.27
   3   9  -2    0.86    0.27
   3  -9   2    0.47    0.20
   3  -9   2    0.44    0.17
   3  -9   2    0.39    0.21
  -3   9  -2    0.28    0.18
  -3  -9   2    0.37    0.18
  -3   9  -2    0.61    0.19
  -3  -9   2    0.55    0.25
  -3   9  -2    0.50    0.21
   3   8  -2    1.46    0.54
   3   8  -2    1.29    0.26
   3  -8   2    1.24    0.23
   3  -8   2    0.87    0.21
   3  -8   2    1.08    0.19
   3   8  -2    1.08    0.27
  -3  -8   2    1.28    0.25
  -3   8  -2    1.19    0.19
  -3   8  -2    1.21    0.22
  -3  -8   2    1.15    0.26
  -3   8  -2    1.37    0.24
   3  -7   2    5.80    0.33
   3  -7   2    5.43    0.37
   3   7  -2    5.45    0.81
   3  -7   2    5.85    0.35
   3  -7   2    5.92    0.44
   3   7  -2    5.48    0.45
   3   7  -2    5.99    0.41
  -3   7  -2    5.45    0.35
  -3  -7   2    5.54    0.39
  -3  -7   2    6.19    0.42
  -3   7  -2    5.29    0.35
  -3   7  -2    5.77    0.31
   3  -6   2    2.72    0.23
   3   6  -2    2.14    0.28
   3   6  -2    2.19    0.49
   3  -6   2    2.45    0.26
   3   6  -2    2.61    0.27
   3  -6   2    3.44    0.38
   3   6  -2    2.42    0.27
   3  -6   2    2.96    0.26
  -3   6  -2    2.43    0.24
  -3   6  -2    2.95    0.26
  -3  -6   2    2.51    0.27
  -3  -6   2    2.69    0.44
  -3   6  -2    2.76    0.24
  -3  -6   2    2.76    0.30
  -3  -6   2    2.64    0.28
   3   5  -2   19.89    1.08
   3  -5   2   21.46    0.57
   3   5  -2   19.44    0.71
   3  -5   2   21.25    0.91
   3  -5   2   19.25    0.61
   3   5  -2   21.05    0.66
   3  -5   2   19.91    0.55
   3   5  -2   20.03    0.65
  -3  -5   2   20.64    0.66
  -3  -5   2   20.63    0.70
  -3  -5   2   20.22    1.07
  -3   5  -2   19.95    0.55
  -3  -5   2   20.96    0.66
  -3   5  -2   21.13    0.57
   3  -4   2   30.13    0.79
   3  -4   2   32.20    1.24
   3   4  -2   31.44    0.84
   3  -4   2   30.63    0.72
   3  -4   2   32.06    0.73
   3   4  -2   30.55    0.90
   3   4  -2   32.11    0.83
   3   4  -2   31.36    1.42
  -3   4  -2   29.83    0.74
  -3  -4   2   31.16    1.37
  -3   4  -2   30.85    0.73
  -3  -4   2   30.26    0.82
  -3  -4   2   31.36    0.83
  -3  -4   2   31.18    0.89
   3   3  -2   65.45    2.39
   3  -3   2   63.32    1.34
   3  -3   2   62.44    1.45
   3  -3   2   65.37    2.24
   3   3  -2   66.55    1.60
   3  -3   2   65.58    1.35
   3   3  -2   65.63    1.47
  -3  -3   2   66.86    1.47
  -3  -3   2   68.10    1.48
  -3  -3   2   68.12    1.58
  -3   3  -2   63.44    1.35
  -3  -3   2   66.83    2.38
   3  -2   2   48.24    0.96
   3   2  -2   50.00    1.87
   3   2  -2   48.06    1.09
   3   2  -2   47.12    1.18
   3  -2   2   45.82    0.96
   3  -2   2   50.16    1.76
   3  -2   2   45.68    1.05
  -3  -2   2   49.67    1.10
  -3  -2   2   46.42    1.80
  -3  -2   2   48.11    1.09
  -3   2  -2   47.52    1.20
  -3   2  -2   45.58    0.96
  -3  -2   2   49.91    1.17
   3   1  -2    6.87    0.30
   3   1  -2    6.87    0.28
   3   1  -2    6.00    0.53
  -3   1  -2    6.17    0.36
  -3  -1   2    6.54    0.38
  -3  -1   2    7.36    0.28
  -3  -1   2    6.93    0.27
  -3  -1   2    6.95    0.27
   3   0  -2   15.91    0.42
   3   0   2   14.44    0.40
   3   0   2   14.77    0.34
   3   0  -2   15.27    0.86
   3   0  -2   16.18    0.47
  -3   0  -2   14.26    0.35
  -3   0   2   16.40    0.57
  -3   0  -2   14.98    0.35
   3   1   2    6.34    0.50
   3  -1  -2    6.49    0.24
   3   1   2    6.85    0.23
   3  -1  -2    6.44    0.27
   3   1   2    6.68    0.23
   3   1   2    6.86    0.27
  -3  -1  -2    6.43    0.23
  -3  -1  -2    6.69    0.21
  -3  -1  -2    6.89    0.22
  -3   1   2    6.51    0.39
   3   2   2   48.56    1.76
   3   2   2   49.51    1.19
   3   2   2   49.66    1.09
   3   2   2   50.66    1.10
   3  -2  -2   49.62    1.07
   3  -2  -2   49.77    1.07
  -3  -2  -2   49.84    1.16
  -3  -2  -2   49.38    1.10
  -3  -2  -2   49.18    1.09
   3  -3  -2   68.19    1.43
   3   3   2   64.89    1.59
   3   3   2   67.97    2.31
   3   3   2   66.88    1.47
   3  -3  -2   66.94    1.43
   3  -3  -2   66.00    1.54
   3   3   2   68.59    1.48
  -3  -3  -2   66.00    1.47
  -3  -3  -2   67.65    1.47
  -3  -3  -2   68.23    1.57
  -3  -3  -2   65.70    2.28
   3   4   2   33.30    0.83
   3   4   2   31.48    1.29
   3  -4  -2   31.43    0.77
   3  -4  -2   31.45    0.77
   3   4   2   32.18    0.84
   3  -4  -2   31.35    0.84
   3   4   2   29.67    0.89
  -3   4   2   32.16    0.78
  -3  -4  -2   31.34    1.27
  -3  -4  -2   30.93    0.82
  -3   4   2   30.77    0.78
  -3  -4  -2   31.47    0.83
  -3  -4  -2   31.76    0.88
   3  -5  -2   21.02    0.60
   3   5   2   21.23    0.67
   3  -5  -2   21.12    0.61
   3   5   2   20.25    0.64
   3   5   2   21.50    1.04
   3   5   2   20.18    0.72
   3  -5  -2   20.42    0.66
  -3  -5  -2   21.87    0.71
  -3  -5  -2   21.21    0.65
  -3  -5  -2   21.08    0.67
  -3  -5  -2   21.01    0.98
  -3   5   2   20.50    0.61
  -3   5   2   20.19    0.60
   3   6   2    2.77    0.29
   3  -6  -2    2.67    0.26
   3   6   2    2.22    0.29
   3  -6  -2    2.74    0.28
   3   6   2    2.80    0.29
   3   6   2    2.47    0.42
   3  -6  -2    2.11    0.24
  -3  -6  -2    2.86    0.30
  -3   6   2    2.54    0.24
  -3  -6  -2    3.07    0.43
  -3  -6  -2    2.91    0.33
  -3   6   2    2.26    0.24
  -3  -6  -2    3.09    0.33
   3  -7  -2    5.64    0.31
   3  -7  -2    4.75    0.28
   3   7   2    6.11    0.42
   3  -7  -2    5.45    0.36
   3  -7  -2    5.98    0.36
   3   7   2    6.02    0.71
   3   7   2    5.83    0.45
   3  -7  -2    5.81    0.37
  -3  -7  -2    5.79    0.35
  -3   7   2    6.41    0.38
  -3   7   2    5.38    0.36
  -3  -7  -2    5.58    0.61
  -3  -7  -2    6.20    0.42
  -3   7   2    5.44    0.38
   3   8   2    1.49    0.28
   3   8   2    1.06    0.43
   3  -8  -2    1.06    0.22
   3   8   2    1.50    0.27
   3  -8  -2    1.24    0.22
  -3  -8  -2    1.38    0.25
  -3  -8  -2    1.30    0.36
  -3   8   2    1.29    0.23
  -3   8   2    1.19    0.23
  -3   8   2    1.31    0.24
  -3  -8  -2    1.23    0.27
   3  -9  -2    0.50    0.20
   3   9   2    0.84    0.29
   3  -9  -2    0.57    0.21
   3   9   2    0.66    0.45
   3   9   2    0.47    0.25
  -3   9   2    0.52    0.22
  -3   9   2    0.80    0.21
  -3  -9  -2    0.36    0.25
  -3   9   2    0.51    0.20
  -3  -9  -2    0.48    0.22
   3 -10  -2    4.29    0.42
   3  10   2    5.19    0.56
   3  10   2    5.90    0.52
   3  10   2    5.73    0.89
   3 -10  -2    5.58    0.45
  -3 -10  -2    4.87    0.51
  -3  10   2    4.39    0.39
  -3  10   2    4.84    0.50
  -3  10   2    4.66    0.49
   3  11   2   30.30    1.68
   3  11   2   28.29    1.02
   3  11   2   29.83    1.18
   3 -11  -2   29.17    1.06
   3 -11  -2   28.96    0.99
  -3  11   2   29.31    0.97
  -3  11   2   30.50    1.08
  -3  11   2   30.13    1.02
  -3 -11  -2   28.81    1.04
   3  12   2   11.61    0.75
   3 -12  -2    9.62    0.65
   3 -12  -2    9.70    0.63
   3  12   2   11.12    1.17
   3  12   2   11.42    0.83
  -3  12   2   10.70    0.61
  -3  12   2   10.54    0.66
  -3  12   2   11.05    0.70
  -3 -12  -2   10.92    0.75
   3  13   2    3.48    0.49
   3  13   2    3.22    0.73
   3 -13  -2    3.73    0.45
   3  13   2    3.45    0.56
  -3  13   2    3.44    0.45
  -3 -13  -2    4.04    0.52
  -3  13   2    4.25    0.50
   3 -14  -2    3.29    0.46
   3  14   2    3.19    0.58
   3  14   2    2.77    0.49
  -3 -14  -2    3.63    0.54
  -3  14   2    3.18    0.47
  -3  14   2    3.48    0.48
   3  15   2    4.60    0.67
   3 -15  -2    3.72    0.50
   3  15   2    3.63    0.55
  -3  15   2    3.87    0.53
  -3 -15  -2    4.53    0.60
  -3  15   2    3.97    0.54
   3  16   2    0.53    0.41
   3  16   2    0.60    0.38
  -3  16   2    0.50    0.39
  -3 -16  -2    0.69    0.45
   3  17   2    1.47    0.48
   3  17   2    1.57    0.55
  -3  17   2    1.28    0.45
  -3 -17  -2    1.05    0.49
   3  18   2    0.80    0.54
   3  18   2    1.15    0.50
  -3  18   2    0.92    0.46
  -3 -18  -2    0.60    0.50
   4  17  -2    0.69    0.48
   4  17  -2    0.89    0.50
   4  17  -2   -0.53    0.81
  -4  17  -2    1.13    0.42
  -4 -17   2    0.89    0.51
   4  16  -2   -1.51    0.74
   4  16  -2    0.66    0.45
   4  16  -2    0.51    0.46
  -4  16  -2   -0.40    0.33
  -4 -16   2    0.34    0.44
   4  15  -2    1.10    0.45
   4  15  -2   -0.02    0.77
   4  15  -2    1.17    0.48
  -4  15  -2    1.37    0.43
  -4 -15   2    1.13    0.47
   4  14  -2    0.48    0.42
   4  14  -2    1.45    0.44
   4  14  -2   -0.76    0.73
  -4 -14   2    0.80    0.42
  -4  14  -2    0.60    0.33
   4  13  -2    1.31    0.41
   4  13  -2    1.98    0.49
   4  13  -2    0.23    0.77
  -4 -13   2    1.38    0.43
  -4  13  -2    1.48    0.37
   4  12  -2   -0.52    0.66
   4  12  -2    1.04    0.36
   4  12  -2    0.99    0.41
   4 -12   2    0.37    0.28
  -4  12  -2    0.59    0.31
  -4 -12   2    0.51    0.35
  -4  12  -2    0.68    0.26
   4  11  -2    2.60    0.78
   4 -11   2    2.40    0.35
   4  11  -2    3.61    0.45
   4  11  -2    4.29    0.52
   4 -11   2    3.40    0.35
  -4 -11   2    3.81    0.44
  -4  11  -2    3.48    0.40
  -4  11  -2    3.06    0.36
  -4  11  -2    3.49    0.36
   4 -10   2    0.48    0.19
   4 -10   2    0.79    0.25
   4  10  -2    0.89    0.67
   4 -10   2    0.66    0.22
   4  10  -2    1.47    0.29
   4  10  -2    1.21    0.36
  -4  10  -2    0.72    0.23
  -4  10  -2    0.96    0.23
  -4  10  -2    0.64    0.24
  -4 -10   2    1.31    0.29
   4  -9   2    1.12    0.23
   4   9  -2    1.96    0.32
   4   9  -2    1.68    0.65
   4  -9   2    1.41    0.26
   4   9  -2    1.56    0.34
   4  -9   2    1.56    0.26
  -4   9  -2    1.67    0.24
  -4   9  -2    1.73    0.27
  -4   9  -2    1.52    0.24
  -4  -9   2    1.33    0.31
  -4  -9   2    1.88    0.30
   4  -8   2    0.15    0.16
   4  -8   2    0.14    0.17
   4   8  -2    0.40    0.22
   4  -8   2    0.04    0.16
   4   8  -2    0.35    0.41
   4   8  -2    0.31    0.25
  -4  -8   2    0.28    0.21
  -4   8  -2    0.09    0.12
  -4   8  -2    0.11    0.15
  -4  -8   2    0.25    0.23
  -4   8  -2    0.32    0.18
   4   7  -2    4.47    0.39
   4  -7   2    3.74    0.28
   4  -7   2    4.30    0.48
   4  -7   2    4.17    0.31
   4  -7   2    3.99    0.32
   4   7  -2    4.21    0.43
   4   7  -2    4.03    0.67
  -4   7  -2    2.88    0.23
  -4  -7   2    4.61    0.38
  -4   7  -2    4.10    0.30
  -4   7  -2    3.81    0.28
  -4  -7   2    4.24    0.40
   4   6  -2   23.67    0.85
   4  -6   2   23.14    1.06
   4  -6   2   22.52    0.61
   4   6  -2   22.53    0.75
   4  -6   2   21.94    0.68
   4  -6   2   23.23    0.63
   4   6  -2   22.62    1.36
  -4   6  -2   21.43    0.60
  -4  -6   2   22.56    0.75
  -4   6  -2   22.69    0.63
  -4  -6   2   22.59    0.75
   4  -5   2    6.70    0.27
   4   5  -2    8.35    0.84
   4  -5   2    7.76    0.62
   4  -5   2    6.86    0.28
   4  -5   2    6.19    0.32
   4   5  -2    6.90    0.40
   4   5  -2    7.55    0.46
  -4  -5   2    6.66    0.39
  -4  -5   2    6.88    0.43
  -4   5  -2    6.10    0.29
   4  -4   2    8.32    0.25
   4   4  -2    8.69    0.48
   4  -4   2    8.10    0.31
   4   4  -2    8.77    0.42
   4  -4   2    9.87    0.67
   4  -4   2    8.32    0.24
   4   4  -2    8.59    0.73
  -4   4  -2    7.87    0.26
  -4  -4   2    8.15    0.42
  -4  -4   2    7.63    0.38
  -4  -4   2    8.07    0.40
   4   3  -2   15.16    0.57
   4  -3   2   13.41    0.39
   4   3  -2   16.32    1.02
   4  -3   2   15.93    0.91
   4   3  -2   14.44    0.51
  -4  -3   2   15.45    0.53
  -4   3  -2   17.88    0.67
  -4  -3   2   15.89    0.92
  -4  -3   2   15.00    0.51
  -4  -3   2   15.31    0.51
   4   2  -2   12.04    0.43
   4   2  -2   12.45    0.49
   4   2  -2   14.21    0.94
  -4   2  -2   12.66    0.57
  -4  -2   2   12.40    0.43
  -4  -2   2   12.15    0.43
  -4  -2   2   12.18    0.44
  -4  -2   2   12.48    0.55
   4   1  -2    3.33    0.23
   4   1  -2    4.43    0.63
   4   1  -2    3.34    0.28
  -4   1  -2    3.73    0.37
  -4  -1   2    3.75    0.23
  -4  -1   2    3.91    0.40
  -4  -1   2    3.64    0.25
   4   0   2    2.56    0.15
   4   0  -2    2.11    0.44
   4   0   2    1.94    0.35
   4   0  -2    2.01    0.22
   4   0  -2    1.74    0.18
  -4   0  -2    2.45    0.30
  -4   0   2    2.29    0.36
  -4   0   2    1.76    0.19
  -4   0  -2    2.51    0.08
  -4   0  -2    2.78    0.08
   4  -1  -2    5.39    0.67
   4  -1  -2    4.15    0.24
   4   1   2    4.28    0.23
   4   1   2    3.82    0.49
   4  -1  -2    4.54    0.21
   4   1   2    4.19    0.17
   4   1   2    3.21    0.18
   4  -1  -2    3.94    0.20
  -4  -1  -2    4.12    0.19
  -4   1   2    3.55    0.39
  -4   1   2    4.33    0.22
  -4  -1  -2    4.09    0.18
   4  -2  -2   12.45    0.41
   4  -2  -2   12.45    0.35
   4   2   2   12.01    0.75
   4   2   2   11.57    0.37
   4   2   2   11.01    0.43
   4  -2  -2   12.70    0.35
   4   2   2   11.05    0.38
  -4   2   2   12.89    0.36
  -4   2   2   10.97    0.54
  -4  -2  -2   11.75    0.38
  -4  -2  -2   12.15    0.36
   4   3   2   17.47    0.91
   4   3   2   15.56    0.49
   4  -3  -2   15.39    0.43
   4  -3  -2   14.95    0.49
   4   3   2   15.79    0.48
   4  -3  -2   16.27    0.44
   4   3   2   15.41    0.55
  -4  -3  -2   16.23    0.50
  -4  -3  -2   15.75    0.51
  -4  -3  -2   16.57    0.51
  -4   3   2   15.36    0.44
   4   4   2    8.97    0.39
   4  -4  -2    8.38    0.37
   4   4   2    8.57    0.46
   4  -4  -2    8.67    0.33
   4  -4  -2    8.65    0.33
   4   4   2    9.71    0.77
   4   4   2    9.05    0.41
  -4  -4  -2    9.40    0.66
  -4  -4  -2    9.66    0.43
  -4  -4  -2    9.49    0.41
  -4  -4  -2    9.80    0.42
   4  -5  -2    7.37    0.33
   4   5   2    7.34    0.44
   4  -5  -2    6.72    0.36
   4   5   2    7.92    0.42
   4   5   2    9.05    0.78
   4  -5  -2    6.85    0.32
  -4  -5  -2    7.51    0.44
  -4  -5  -2    7.94    0.42
  -4  -5  -2    8.12    0.67
  -4   5   2    7.27    0.34
  -4  -5  -2    7.75    0.41
   4   6   2   24.45    1.30
   4  -6  -2   22.47    0.74
   4  -6  -2   23.38    0.67
   4   6   2   23.93    0.76
   4  -6  -2   22.98    0.66
   4   6   2   22.39    0.83
  -4  -6  -2   24.48    1.20
  -4   6   2   23.01    0.68
  -4  -6  -2   24.20    0.78
  -4   6   2   22.14    0.66
  -4  -6  -2   23.97    0.76
   4   7   2    4.99    0.76
   4   7   2    4.26    0.43
   4  -7  -2    3.96    0.34
   4  -7  -2    4.20    0.32
   4   7   2    4.00    0.38
  -4  -7  -2    4.86    0.57
  -4  -7  -2    4.22    0.40
  -4   7   2    3.97    0.33
  -4   7   2    4.33    0.32
  -4  -7  -2    4.81    0.37
   4  -8  -2    0.10    0.17
   4   8   2    0.08    0.21
   4  -8  -2    0.27    0.19
   4   8   2    0.14    0.47
   4  -8  -2    0.04    0.11
   4   8   2    0.13    0.25
  -4   8   2    0.48    0.18
  -4  -8  -2    0.20    0.20
  -4   8   2    0.07    0.16
  -4  -8  -2    0.36    0.24
   4   9   2    1.57    0.56
   4  -9  -2    1.74    0.27
   4   9   2    1.84    0.34
   4  -9  -2    1.83    0.29
   4  -9  -2    1.30    0.18
   4   9   2    1.40    0.30
   4  -9  -2    1.64    0.16
  -4   9   2    1.77    0.26
  -4   9   2    1.70    0.29
  -4  -9  -2    1.70    0.29
  -4  -9  -2    1.64    0.33
   4 -10  -2    1.00    0.26
   4  10   2    1.12    0.61
   4  10   2    1.15    0.33
   4  10   2    1.42    0.32
   4 -10  -2    1.29    0.28
  -4 -10  -2    1.61    0.35
  -4 -10  -2    0.97    0.29
  -4  10   2    1.08    0.30
  -4  10   2    1.06    0.25
  -4  10   2    0.97    0.23
   4  11   2    3.26    0.43
   4  11   2    3.13    0.48
   4 -11  -2    3.21    0.38
   4  11   2    3.03    0.70
  -4  11   2    4.38    0.47
  -4  11   2    3.84    0.39
  -4  11   2    3.28    0.40
  -4 -11  -2    3.79    0.47
   4  12   2    0.69    0.34
   4  12   2    0.39    0.37
   4  12   2    0.12    0.56
   4 -12  -2    0.57    0.26
  -4  12   2    0.69    0.26
  -4 -12  -2    0.28    0.35
  -4  12   2    0.44    0.28
   4  13   2    0.88    0.64
   4  13   2    0.82    0.42
   4  13   2    1.01    0.39
  -4  13   2    1.20    0.34
  -4 -13  -2    1.18    0.42
   4  14   2    0.56    0.44
   4  14   2    0.27    0.63
   4  14   2    0.62    0.40
  -4 -14  -2    0.56    0.40
  -4  14   2    0.41    0.32
   4  15   2    0.75    0.49
   4  15   2    1.10    0.45
   4  15   2    0.67    0.69
  -4  15   2    0.90    0.37
  -4 -15  -2    1.12    0.46
   4  16   2    0.37    0.35
   4  16   2    0.23    0.40
  -4  16   2    0.17    0.36
  -4 -16  -2   -0.26    0.39
   4  17   2    0.94    0.52
   4  17   2    0.26    0.43
  -4 -17  -2    1.15    0.51
  -4  17   2    0.84    0.42
   5  16  -2    0.06    0.46
  -5  16  -2   -0.36    0.34
  -5 -16   2   -0.57    0.41
   5  15  -2   -0.72    0.87
   5  15  -2    1.23    0.52
   5  15  -2    2.06    0.50
  -5  15  -2    1.58    0.39
  -5 -15   2    1.63    0.49
   5  14  -2    0.71    0.45
   5  14  -2    0.63    0.40
   5  14  -2   -1.40    0.80
  -5  14  -2    0.25    0.33
  -5 -14   2    0.03    0.38
   5  13  -2    1.70    0.48
   5  13  -2    1.41    0.41
   5  13  -2   -0.08    0.83
  -5  13  -2    1.67    0.35
  -5 -13   2    1.84    0.44
   5  12  -2    0.49    0.38
   5  12  -2    0.38    0.33
   5  12  -2   -1.37    0.69
  -5 -12   2    0.65    0.36
  -5  12  -2    0.27    0.26
   5  11  -2    0.98    0.79
   5  11  -2    2.24    0.47
   5  11  -2    2.60    0.42
  -5  11  -2    1.69    0.33
  -5 -11   2    2.38    0.43
   5 -10   2    6.82    0.59
   5  10  -2    8.55    0.71
   5  10  -2    5.63    0.96
   5  10  -2    7.44    0.60
  -5  10  -2    6.07    0.46
  -5 -10   2    7.37    0.62
   5  -9   2    7.01    0.63
   5   9  -2    8.01    1.25
   5   9  -2    7.10    0.63
   5   9  -2    7.48    0.57
  -5   9  -2    6.61    0.45
  -5  -9   2    6.99    0.53
  -5  -9   2    7.16    0.58
  -5   9  -2    6.43    0.39
   5   8  -2   18.67    0.86
   5   8  -2   20.04    0.81
   5  -8   2   18.64    0.59
   5  -8   2   17.79    0.66
   5  -8   2   19.39    1.00
   5   8  -2   18.40    1.34
  -5  -8   2   19.19    0.76
  -5  -8   2   18.59    0.77
  -5   8  -2   18.87    0.61
   5   7  -2    0.76    0.27
   5  -7   2    0.68    0.26
   5   7  -2    0.99    0.27
   5  -7   2    0.85    0.15
   5   7  -2    0.80    0.55
   5  -7   2    0.73    0.15
   5  -7   2    0.57    0.17
  -5  -7   2    0.65    0.27
  -5  -7   2    0.89    0.23
  -5   7  -2    0.61    0.16
   5   6  -2    6.64    0.93
   5  -6   2    5.72    0.24
   5  -6   2    5.74    0.31
   5   6  -2    6.04    0.44
   5   6  -2    6.11    0.51
   5  -6   2    5.63    0.23
   5  -6   2    6.06    0.64
  -5   6  -2    5.57    0.26
  -5  -6   2    6.54    0.43
  -5  -6   2    5.96    0.45
   5  -5   2   12.62    0.43
   5   5  -2   14.27    0.65
   5   5  -2   14.30    1.13
   5  -5   2   14.50    0.89
   5   5  -2   14.05    0.56
  -5  -5   2   15.05    0.57
  -5  -5   2   14.26    0.58
   5   4  -2    1.62    0.49
   5  -4   2    1.55    0.32
   5   4  -2    1.51    0.25
   5  -4   2    1.69    0.14
   5   4  -2    1.58    0.22
  -5  -4   2    1.78    0.23
  -5  -4   2    1.84    0.23
   5   3  -2    5.49    0.38
   5   3  -2    5.32    0.30
   5  -3   2    5.11    0.62
   5   3  -2    5.06    0.76
  -5  -3   2    5.95    0.33
  -5   3  -2    4.77    0.45
  -5  -3   2    5.04    0.33
  -5  -3   2    5.24    0.30
   5   2  -2    2.00    0.22
   5   2  -2    2.05    0.22
   5   2  -2    1.82    0.48
  -5  -2   2    2.34    0.37
  -5  -2   2    2.24    0.20
  -5   2  -2    2.29    0.36
  -5  -2   2    2.66    0.26
   5   1  -2    0.69    0.17
   5   1  -2    0.53    0.39
   5   1  -2    0.56    0.13
  -5   1  -2    0.54    0.27
  -5  -1   2    0.71    0.14
  -5  -1   2    0.70    0.30
  -5  -1   2    0.53    0.13
   5   0   2    3.84    0.59
   5   0  -2    4.95    0.75
   5   0  -2    3.46    0.28
   5   0  -2    3.78    0.21
  -5   0   2    4.08    0.23
  -5   0   2    4.79    0.48
  -5   0  -2    4.31    0.44
  -5   0   2    4.12    0.23
   5  -1  -2    0.64    0.09
   5  -1  -2    0.30    0.14
   5   1   2    0.69    0.32
   5  -1  -2    0.96    0.41
   5  -1  -2    0.32    0.09
  -5  -1  -2    0.54    0.08
  -5   1   2    0.33    0.10
  -5   1   2    0.17    0.24
  -5  -1  -2    0.58    0.09
  -5  -1  -2    0.72    0.26
  -5   1   2    0.40    0.11
   5   2   2    2.27    0.24
   5   2   2    1.54    0.38
   5   2   2    2.17    0.18
   5  -2  -2    1.60    0.13
   5  -2  -2    2.03    0.18
   5   2   2    2.06    0.17
   5  -2  -2    1.83    0.13
  -5   2   2    1.85    0.16
  -5  -2  -2    2.39    0.19
  -5  -2  -2    2.46    0.21
  -5   2   2    1.87    0.37
   5  -3  -2    4.80    0.19
   5   3   2    4.77    0.62
   5  -3  -2    4.92    0.27
   5   3   2    5.19    0.27
   5   3   2    5.69    0.35
   5  -3  -2    4.80    0.28
   5   3   2    5.28    0.28
   5  -3  -2    5.07    0.19
  -5  -3  -2    5.17    0.30
  -5   3   2    5.12    0.22
  -5  -3  -2    5.25    0.24
   5   4   2    1.77    0.22
   5  -4  -2    2.12    0.17
   5   4   2    1.67    0.24
   5   4   2    2.01    0.42
   5  -4  -2    1.99    0.22
   5  -4  -2    2.00    0.16
   5  -4  -2    1.96    0.20
  -5  -4  -2    2.10    0.23
  -5   4   2    1.92    0.18
  -5  -4  -2    1.59    0.20
  -5  -4  -2    2.10    0.23
   5   5   2   15.70    1.07
   5   5   2   14.55    0.55
   5  -5  -2   14.01    0.51
   5  -5  -2   13.92    0.43
   5  -5  -2   13.93    0.42
   5   5   2   14.99    0.64
  -5   5   2   14.49    0.44
  -5  -5  -2   14.67    0.57
  -5  -5  -2   14.62    0.54
   5  -6  -2    5.51    0.35
   5  -6  -2    6.07    0.30
   5   6   2    5.80    0.45
   5   6   2    5.64    0.39
   5  -6  -2    6.29    0.31
   5   6   2    6.29    0.80
  -5  -6  -2    5.86    0.40
  -5  -6  -2    5.80    0.45
   5   7   2    0.79    0.25
   5   7   2    0.61    0.46
   5   7   2    0.85    0.28
   5  -7  -2    0.89    0.20
   5  -7  -2    0.74    0.17
  -5  -7  -2    0.79    0.25
  -5  -7  -2    0.56    0.25
  -5   7   2    0.28    0.11
   5  -8  -2   18.49    0.72
   5  -8  -2   19.09    0.65
   5   8   2   18.95    0.76
   5  -8  -2   18.78    0.91
   5   8   2   19.99    1.37
   5   8   2   20.33    0.87
  -5   8   2   18.51    0.63
  -5  -8  -2   20.69    0.78
  -5  -8  -2   20.54    0.82
  -5   8   2   18.81    0.65
   5  -9  -2    6.27    0.42
   5   9   2    7.93    0.58
   5   9   2    8.25    0.68
   5  -9  -2    6.37    0.49
   5   9   2    7.53    1.18
  -5  -9  -2    7.91    0.55
  -5   9   2    6.77    0.43
  -5   9   2    6.52    0.48
  -5  -9  -2    8.69    0.63
   5  10   2    7.95    0.68
   5  10   2    8.08    0.64
   5  10   2    7.04    1.14
  -5 -10  -2    8.54    0.68
  -5  10   2    7.06    0.52
   5  11   2    1.87    0.43
   5  11   2    2.34    0.39
   5  11   2    1.71    0.71
  -5 -11  -2    2.73    0.46
  -5  11   2    2.27    0.35
   5  12   2    0.08    0.36
   5  12   2    0.00    0.31
   5  12   2   -0.63    0.61
  -5 -12  -2    0.07    0.35
  -5  12   2    0.39    0.29
   5  13   2    0.50    0.72
   5  13   2    2.14    0.50
   5  13   2    0.98    0.38
  -5  13   2    1.54    0.32
  -5 -13  -2    0.77    0.40
   5  14   2   -1.18    0.62
   5  14   2   -0.23    0.40
   5  14   2    0.27    0.37
  -5  14   2    0.12    0.33
  -5 -14  -2    0.24    0.38
   5  15   2    0.01    0.81
   5  15   2    1.53    0.52
  -5 -15  -2    1.18    0.47
  -5  15   2    1.74    0.42
   5  16   2    0.29    0.47
   5  16   2   -0.94    0.67
  -5 -16  -2    0.39    0.45
  -5  16   2    0.59    0.38
  -6  15  -2   -0.03    0.30
  -6 -15   2   -0.57    0.38
   6  14  -2    0.80    0.48
  -6  14  -2    1.28    0.32
  -6 -14   2    0.73    0.43
   6  13  -2   -0.31    0.35
  -6 -13   2   -0.38    0.33
  -6  13  -2    0.10    0.25
   6  12  -2   -0.07    0.35
  -6  12  -2   -0.02    0.23
  -6 -12   2    0.09    0.37
   6  11  -2    0.07    0.34
   6  11  -2   -1.60    0.70
  -6  11  -2    0.05    0.20
  -6 -11   2   -0.05    0.32
   6  10  -2    0.63    0.77
   6  10  -2    2.64    0.45
  -6 -10   2    2.80    0.41
  -6  10  -2    2.12    0.26
   6  -9   2    4.94    0.63
   6   9  -2    6.13    0.63
   6   9  -2    3.77    0.87
  -6   9  -2    5.06    0.34
  -6  -9   2    4.09    0.48
   6  -8   2    7.25    0.76
   6   8  -2    6.54    0.98
   6   8  -2    6.83    0.52
   6   8  -2    7.57    0.63
  -6  -8   2    6.58    0.58
  -6   8  -2    6.31    0.30
   6   7  -2    1.61    0.33
   6   7  -2    0.84    0.60
   6   7  -2    1.25    0.29
   6  -7   2    1.14    0.35
  -6  -7   2    1.29    0.28
   6   6  -2    1.31    0.59
   6  -6   2    0.83    0.31
   6  -6   2    1.31    0.14
   6   6  -2    1.47    0.32
   6   6  -2    1.59    0.27
  -6  -6   2    1.55    0.29
   6   5  -2    4.68    0.47
   6   5  -2    4.63    0.37
   6  -5   2    4.97    0.75
   6   5  -2    4.01    0.73
   6  -5   2    4.22    0.18
  -6  -5   2    4.56    0.37
  -6  -5   2    4.85    0.42
   6   4  -2    2.48    0.60
   6   4  -2    2.72    0.32
   6  -4   2    2.00    0.43
   6   4  -2    2.57    0.26
  -6  -4   2    2.48    0.43
  -6  -4   2    2.72    0.28
  -6  -4   2    2.93    0.29
   6   3  -2    1.12    0.49
   6   3  -2    0.98    0.18
   6  -3   2    0.97    0.35
   6   3  -2    1.41    0.24
  -6  -3   2    1.31    0.37
  -6   3  -2    1.26    0.35
  -6  -3   2    1.07    0.20
  -6  -3   2    1.13    0.15
   6   2  -2    2.63    0.58
   6   2  -2    3.16    0.33
   6   2  -2    2.88    0.24
  -6  -2   2    3.41    0.27
  -6   2  -2    2.80    0.44
  -6  -2   2    2.85    0.44
  -6  -2   2    3.65    0.26
   6  -1   2    0.92    0.40
   6   1  -2    0.81    0.18
   6   1  -2    0.81    0.47
   6   1  -2    0.87    0.13
  -6  -1   2    0.74    0.36
  -6  -1   2    0.66    0.13
  -6   1  -2    1.15    0.30
  -6  -1   2    0.82    0.14
   6   0  -2   12.70    0.32
   6   0  -2   12.85    0.46
   6   0  -2   13.76    1.14
   6   0   2   12.77    1.01
   6   0  -2   12.28    0.33
  -6   0  -2   13.44    0.73
  -6   0   2   12.89    0.35
  -6   0   2   13.27    0.75
  -6   0   2   12.70    0.35
   6   1   2    0.69    0.14
   6   1   2    0.90    0.39
   6  -1  -2    1.39    0.50
   6  -1  -2    0.86    0.15
  -6   1   2    0.48    0.35
  -6  -1  -2    0.92    0.36
   6   2   2    2.78    0.53
   6  -2  -2    2.92    0.57
   6  -2  -2    2.81    0.23
   6   2   2    2.79    0.28
  -6  -2  -2    3.33    0.46
  -6   2   2    2.27    0.38
  -6  -2  -2    3.36    0.20
  -6  -2  -2    3.15    0.18
   6   3   2    0.89    0.15
   6  -3  -2    1.20    0.14
   6  -3  -2    1.27    0.16
   6   3   2    1.09    0.21
   6   3   2    1.34    0.43
  -6  -3  -2    1.25    0.16
  -6  -3  -2    1.12    0.17
   6   4   2    2.16    0.28
   6  -4  -2    2.58    0.23
   6   4   2    2.28    0.23
   6   4   2    2.52    0.51
   6  -4  -2    2.53    0.24
  -6  -4  -2    3.02    0.32
  -6  -4  -2    2.85    0.19
   6   5   2    4.55    0.44
   6  -5  -2    4.65    0.15
   6   5   2    4.75    0.36
   6   5   2    4.81    0.78
   6  -5  -2    3.99    0.14
   6  -5  -2    4.89    0.30
   6  -5  -2    5.13    0.33
  -6  -5  -2    5.10    0.41
  -6   5   2    4.51    0.19
  -6  -5  -2    4.62    0.36
   6  -6  -2    1.79    0.18
   6   6   2    1.48    0.26
   6   6   2    1.73    0.31
   6   6   2    0.99    0.52
  -6   6   2    1.35    0.14
  -6  -6  -2    1.48    0.28
   6   7   2    1.55    0.29
   6   7   2    1.76    0.34
   6   7   2    1.13    0.54
  -6   7   2    1.41    0.18
  -6  -7  -2    1.32    0.30
   6   8   2    5.34    0.84
   6   8   2    7.17    0.64
   6  -8  -2    6.54    0.66
  -6  -8  -2    7.35    0.57
   6   9   2    2.43    0.78
   6   9   2    4.25    0.49
  -6  -9  -2    5.78    0.59
   6  10   2    2.43    0.44
   6  10   2    0.67    0.68
  -6  10   2    2.17    0.28
  -6 -10  -2    2.34    0.42
   6  11   2    0.06    0.36
   6  11   2   -1.17    0.62
  -6 -11  -2   -0.79    0.28
  -6  11   2    0.12    0.22
   6  12   2   -0.04    0.34
  -6  12   2    0.36    0.26
  -6 -12  -2    0.15    0.34
   6  13   2    0.08    0.40
  -6 -13  -2    0.12    0.41
  -6  13   2    0.35    0.27
   6  14   2    0.78    0.46
   6  14   2   -1.19    0.76
  -6 -14  -2    0.79    0.41
  -6  14   2    1.33    0.35
  -6 -15  -2   -0.22    0.38
  -6  15   2    0.31    0.32
  -7 -13   2   -0.48    0.33
   7  12  -2    0.15    0.41
  -7 -12   2   -0.22    0.37
   7  11  -2    0.60    0.38
  -7 -11   2    0.36    0.33
   7  10  -2   -1.27    0.75
   7  10  -2    0.82    0.36
  -7 -10   2    0.53    0.36
   7   9  -2    0.42    0.32
   7   9  -2    0.23    0.75
  -7  -9   2    0.47    0.31
   7   8  -2    1.64    0.39
   7   8  -2    1.03    0.76
   7  -8   2    1.72    0.41
  -7  -8   2    1.74    0.35
   7   7  -2    4.03    0.87
   7   7  -2    3.86    0.46
   7  -7   2    5.28    0.74
  -7  -7   2    4.32    0.43
   7   6  -2    1.09    0.65
   7  -6   2    1.23    0.41
   7   6  -2    1.92    0.35
  -7  -6   2    1.40    0.28
   7  -5   2    1.38    0.43
   7   5  -2    1.41    0.30
   7   5  -2    1.23    0.60
  -7  -5   2    1.63    0.27
  -7  -5   2    1.61    0.38
   7   4  -2    2.20    0.32
   7  -4   2    1.40    0.43
   7   4  -2    2.04    0.66
  -7  -4   2    1.81    0.46
  -7  -4   2    2.17    0.27
   7   3  -2    0.38    0.21
   7  -3   2    0.06    0.40
   7  -3   2    0.79    0.39
   7   3  -2    0.63    0.51
  -7  -3   2    0.38    0.18
  -7  -3   2    0.44    0.36
   7   2  -2    0.62    0.20
   7  -2   2    0.48    0.37
   7  -2   2    0.74    0.44
   7   2  -2    0.80    0.49
  -7  -2   2    0.37    0.14
  -7  -2   2    0.46    0.30
  -7   2  -2    0.46    0.35
   7  -1   2    4.03    0.69
   7   1  -2    5.03    0.34
   7   1  -2    4.35    0.75
  -7   1  -2    4.82    0.57
  -7  -1   2    4.95    0.59
  -7  -1   2    4.51    0.19
  -7  -1   2    4.84    0.19
   7   0  -2    0.37    0.15
   7   0  -2    0.53    0.48
   7   0   2    0.52    0.42
  -7   0  -2    0.40    0.36
  -7   0   2    0.46    0.37
   7  -1  -2    4.47    0.27
   7  -1  -2    4.76    0.79
   7   1   2    5.58    0.81
  -7   1   2    4.63    0.58
  -7  -1  -2    4.53    0.56
   7   2   2    0.62    0.44
   7  -2  -2    0.57    0.40
   7   2   2    0.42    0.15
   7  -2  -2    0.42    0.11
  -7  -2  -2    0.06    0.36
   7  -3  -2    0.63    0.11
   7   3   2    0.42    0.19
   7  -3  -2    0.56    0.41
   7   3   2    0.86    0.47
  -7  -3  -2    0.38    0.36
  -7  -3  -2    0.65    0.13
   7  -4  -2    2.46    0.66
   7   4   2    1.96    0.29
   7   4   2    2.18    0.55
   7  -4  -2    2.30    0.20
  -7  -4  -2    1.91    0.39
  -7  -4  -2    2.06    0.22
   7   5   2    1.17    0.29
   7  -5  -2    1.67    0.17
   7   5   2    1.30    0.53
  -7  -5  -2    1.82    0.26
   7   6   2    1.40    0.58
   7   6   2    1.28    0.30
   7  -6  -2    1.63    0.20
  -7  -6  -2    2.11    0.30
   7  -7  -2    5.45    0.75
   7   7   2    5.30    0.56
   7   7   2    4.03    0.82
   7  -7  -2    4.98    0.37
  -7  -7  -2    5.17    0.47
   7   8   2    1.88    0.39
   7   8   2    0.83    0.65
  -7  -8  -2    2.18    0.35
   7   9   2   -0.95    0.68
   7   9   2    0.45    0.35
  -7  -9  -2    0.46    0.30
   7  10   2    0.23    0.36
  -7 -10  -2    0.19    0.32
   7  11   2   -0.08    0.33
  -7 -11  -2    0.54    0.37
   7  12   2    0.02    0.37
  -7 -12  -2   -0.03    0.37
  -7 -13  -2    0.07    0.40
   8  10  -2    0.11    0.36
  -8 -10   2    0.00    0.32
   8   9  -2   -0.66    0.75
   8   9  -2    0.93    0.39
  -8  -9   2    0.24    0.31
   8   8  -2   -0.81    0.67
   8   8  -2    0.24    0.30
  -8  -8   2   -0.27    0.26
   8   7  -2    3.09    0.43
   8   7  -2    2.09    0.82
  -8  -7   2    3.13    0.38
  -8  -7   2    3.31    0.55
   8  -6   2    1.09    0.42
   8   6  -2    0.92    0.32
   8   6  -2    0.43    0.65
  -8  -6   2    1.47    0.47
  -8  -6   2    0.97    0.27
   8   5  -2    0.92    0.65
   8   5  -2    1.32    0.31
   8  -5   2    1.03    0.42
  -8  -5   2    1.03    0.25
  -8  -5   2    1.17    0.48
   8   4  -2    4.09    0.45
   8  -4   2    2.95    0.67
   8  -4   2    3.44    0.63
   8   4  -2    3.11    0.79
  -8  -4   2    4.27    0.35
  -8  -4   2    4.30    0.62
   8   3  -2    0.85    0.56
   8   3  -2    0.65    0.23
   8  -3   2    0.15    0.36
   8  -3   2    0.42    0.41
  -8  -3   2    0.72    0.44
   8  -2   2    0.55    0.43
   8   2  -2    0.28    0.18
   8  -2   2   -0.07    0.37
   8   2  -2    0.56    0.52
  -8   2  -2    0.41    0.39
  -8  -2   2   -0.07    0.37
   8   1  -2    2.81    0.69
   8  -1   2    2.48    0.61
   8   1  -2    1.89    0.21
   8  -1   2    1.45    0.52
  -8  -1   2    1.65    0.49
  -8   1  -2    2.17    0.50
   8   0   2    0.83    0.47
   8   0  -2    0.45    0.52
  -8   0  -2   -0.02    0.28
  -8   0   2    0.67    0.34
   8   1   2    2.13    0.62
   8  -1  -2    2.24    0.60
  -8   1   2    1.68    0.48
  -8  -1  -2    1.92    0.50
   8  -2  -2    0.60    0.50
   8   2   2   -0.02    0.41
  -8  -2  -2   -0.58    0.35
   8   3   2    0.41    0.17
   8  -3  -2    0.61    0.54
   8   3   2    0.43    0.47
  -8  -3  -2   -0.05    0.30
   8   4   2    3.93    0.40
   8   4   2    2.88    0.67
   8  -4  -2    4.35    0.86
  -8  -4  -2    3.03    0.57
   8   5   2    0.62    0.58
   8   5   2    0.86    0.27
   8  -5  -2    2.01    0.65
  -8  -5  -2    0.93    0.20
  -8  -5  -2    0.95    0.45
   8   6   2    0.80    0.59
   8   6   2    1.17    0.31
  -8  -6  -2    0.98    0.24
   8   7   2    3.41    0.44
   8   7   2    2.37    0.76
  -8  -7  -2    4.59    0.46
   8   8   2   -0.17    0.29
  -8  -8  -2    0.09    0.27
   8   9   2    0.05    0.34
  -8  -9  -2    0.52    0.30
   8  10   2   -0.31    0.33
  -8 -10  -2    0.21    0.32
   9   5  -2    0.15    0.65
   9  -5   2    0.94    0.44
   9  -5   2    1.62    0.59
  -9  -5   2    0.63    0.47
   9  -4   2    1.33    0.52
   9  -4   2    2.11    0.67
   9   4  -2    0.86    0.66
  -9  -4   2    0.65    0.44
   9  -3   2    0.21    0.41
   9   3  -2    0.80    0.60
   9  -3   2    0.67    0.52
  -9  -3   2   -0.10    0.40
   9  -2   2   -0.02    0.40
   9   2  -2    0.24    0.55
   9  -2   2    1.14    0.53
  -9  -2   2   -0.25    0.43
   9  -1   2    0.60    0.49
   9   1  -2    0.00    0.54
   9  -1   2    0.19    0.46
  -9  -1   2   -0.12    0.30
  -9   1  -2   -0.26    0.40
   9   0   2    0.80    0.51
   9   0  -2    0.58    0.59
   9   0   2    0.25    0.46
  -9   0   2   -0.22    0.42
  -9   0  -2    0.15    0.43
   9   1   2   -0.02    0.44
   9   1   2    0.47    0.49
   9  -1  -2    0.49    0.56
  -9  -1  -2    0.17    0.34
   9  -2  -2    0.94    0.61
   9   2   2    0.58    0.52
  -9  -2  -2    0.07    0.44
   9  -3  -2    1.30    0.63
   9   3   2    0.16    0.53
  -9  -3  -2    0.15    0.42
   9  -4  -2    1.80    0.63
   9   4   2    0.95    0.59
  -9  -4  -2    1.24    0.51
   9   5   2    0.44    0.60
   9  -5  -2    1.59    0.67
  -9  -5  -2    0.85    0.49
  -9  -6  -2    0.41    0.46
   0 -19   3   -0.80    0.45
   0  19  -3    0.10    0.49
   0  19  -3   -0.63    0.46
   0  18  -3   -0.12    0.48
   0  18  -3    0.97    0.50
   0 -18   3    0.13    0.46
   0  17  -3    1.84    0.55
   0  17  -3    1.30    0.51
   0 -17   3    1.92    0.53
   0 -16   3    6.56    0.70
   0  16  -3    7.70    0.88
   0  16  -3    5.33    0.67
   0 -15   3    0.91    0.44
   0  15  -3    0.70    0.42
   0  15  -3    1.27    0.46
   0  14  -3    8.04    0.73
   0 -14   3    6.50    0.65
   0  14  -3    7.82    0.69
   0  13  -3   -0.17    0.24
   0 -13   3   -0.89    0.30
   0  13  -3   -0.07    0.33
   0  13  -3   -0.32    0.24
   0  12  -3    4.41    0.60
   0 -12   3    5.11    0.50
   0  12  -3    4.42    0.47
   0  12  -3    4.58    0.52
   0  11  -3    1.82    0.36
   0  11  -3    1.63    0.32
   0 -11   3    1.58    0.28
   0  11  -3    1.10    0.29
   0  10  -3    1.45    0.27
   0  10  -3    1.70    0.26
   0 -10   3    1.65    0.30
   0  10  -3    0.99    0.26
   0  -9   3   -0.16    0.13
   0   9  -3    0.23    0.32
   0   9  -3    0.05    0.20
   0   9  -3   -0.17    0.18
   0   9  -3    0.00    0.22
   0  -9   3    0.04    0.15
   0   9  -3    0.49    0.21
   0   8  -3   37.95    1.45
   0   8  -3   37.01    1.06
   0  -8   3   39.27    1.08
   0  -8   3   37.49    1.15
   0   8  -3   37.09    1.07
   0   8  -3   39.00    1.17
   0  -8   3   35.80    1.04
   0  -8   3   38.12    1.73
   0   8  -3   38.25    1.71
   0  -7   3   60.14    1.48
   0   7  -3   62.14    1.61
   0   7  -3   61.73    2.32
   0  -7   3   61.70    2.33
   0   7  -3   61.26    2.08
   0  -7   3   59.58    1.58
   0   7  -3   60.68    1.47
   0  -7   3   62.10    1.48
   0   7  -3   57.22    1.46
   0   6  -3  185.15    6.12
   0   6  -3  204.01    5.91
   0   6  -3  196.44    4.04
   0  -6   3  191.80    4.32
   0  -6   3  192.76    6.14
   0  -6   3  195.57    4.04
   0   6  -3  194.95    4.33
   0   6  -3  194.82    4.04
   0  -6   3  197.76    4.04
   0  -5   3   24.42    1.12
   0  -5   3   23.99    0.74
   0  -5   3   23.82    0.68
   0   5  -3   23.68    0.95
   0   5  -3   23.70    0.68
   0   5  -3   24.26    0.69
   0   5  -3   23.99    1.11
   0  -5   3   23.14    0.67
   0   5  -3   24.00    0.74
   0   4  -3   11.18    0.57
   0  -4   3   11.12    0.42
   0  -4   3   11.30    0.40
   0  -4   3   11.16    0.57
   0   4  -3   12.36    0.71
   0  -4   3   13.18    0.72
   0  -4   3   11.32    0.40
   0   4  -3   10.45    0.43
   0   4  -3   11.00    0.40
   0   4  -3   10.90    0.39
   0  -3   3   16.54    0.75
   0   3  -3   14.21    0.47
   0   3  -3   14.86    0.45
   0   3  -3   15.88    0.75
   0  -3   3   14.78    0.48
   0   3  -3   14.35    0.65
   0  -3   3   14.71    0.45
   0  -3   3   14.44    0.44
   0  -3   3   15.01    0.67
   0  -2   3   30.83    1.12
   0  -2   3   31.60    0.75
   0   2  -3   33.06    0.82
   0  -2   3   32.20    0.81
   0  -2   3   32.30    1.14
   0   2  -3   32.61    1.15
   0   2  -3   30.27    1.11
   0   2  -3   32.87    0.76
   0  -1   3    7.70    0.41
   0  -1   3    7.23    0.35
   0   1  -3    7.32    0.27
   0  -1   3    7.06    0.26
   0   1  -3    7.23    0.36
   0  -1   3    7.33    0.26
   0   1  -3    7.53    0.39
   0   1  -3    7.47    0.26
   0   0  -3    0.04    0.06
   0   0  -3   -0.02    0.07
   0   0  -3    0.10    0.08
   0   0   3   -0.11    0.06
   0   0   3   -0.03    0.05
   0   0   3   -0.10    0.05
   0   0   3    0.04    0.07
   0   0  -3   -0.03    0.05
   0   1   3    7.47    0.37
   0  -1  -3    7.34    0.37
   0  -1  -3    7.16    0.25
   0  -1  -3    7.35    0.28
   0   1   3    7.26    0.26
   0  -1  -3    7.33    0.26
   0   2   3   33.23    0.77
   0   2   3   31.64    1.09
   0  -2  -3   32.78    0.77
   0  -2  -3   31.53    0.81
   0  -2  -3   31.09    1.09
   0  -2  -3   32.86    0.77
   0   2   3   32.18    0.76
   0  -3  -3   14.00    0.57
   0  -3  -3   14.27    0.43
   0  -3  -3   14.55    0.43
   0   3   3   14.56    0.48
   0   3   3   13.91    0.58
   0   3   3   14.85    0.45
   0  -3  -3   14.76    0.48
   0   3   3   14.49    0.44
   0  -4  -3   11.09    0.41
   0   4   3   10.73    0.42
   0  -4  -3   11.05    0.43
   0   4   3   11.22    0.41
   0   4   3   10.77    0.49
   0  -4  -3   10.59    0.48
   0   4   3   11.00    0.39
   0  -4  -3   11.44    0.41
   0  -5  -3   23.06    0.68
   0  -5  -3   23.80    0.73
   0   5   3   23.86    0.68
   0   5   3   24.52    0.76
   0  -5  -3   24.88    0.70
   0   5   3   23.42    0.88
   0   5   3   24.58    0.70
   0   6   3  202.31    4.11
   0   6   3  196.41    5.90
   0  -6  -3  200.19    4.12
   0   6   3  204.41    4.42
   0   6   3  193.33    4.11
   0  -6  -3  192.57    4.39
   0  -6  -3  197.64    4.11
   0  -7  -3   62.48    2.22
   0  -7  -3   59.70    1.49
   0   7   3   60.05    1.97
   0   7   3   62.21    1.62
   0   7   3   59.12    1.48
   0  -7  -3   60.61    1.59
   0   7   3   59.68    1.47
   0  -7  -3   62.15    1.49
   0   8   3   38.51    1.07
   0  -8  -3   38.32    1.07
   0  -8  -3   37.53    1.06
   0  -8  -3   38.30    1.61
   0   8   3   36.80    1.32
   0   8   3   36.73    1.08
   0   8   3   36.85    1.14
   0  -8  -3   37.38    1.13
   0   9   3   -0.29    0.15
   0   9   3   -0.16    0.12
   0   9   3    0.28    0.21
   0   9   3   -0.34    0.22
   0  -9  -3   -0.03    0.33
   0  -9  -3    0.01    0.19
   0  -9  -3    0.16    0.23
   0  10   3    1.15    0.19
   0 -10  -3    1.43    0.31
   0  10   3    1.52    0.33
   0  10   3    1.51    0.26
   0  11   3    1.75    0.29
   0  11   3    1.72    0.36
   0 -11  -3    1.27    0.32
   0  11   3    1.01    0.19
   0  12   3    4.79    0.54
   0  12   3    4.61    0.46
   0  12   3    5.40    0.44
   0 -12  -3    4.85    0.50
   0  13   3    0.06    0.16
   0 -13  -3   -0.27    0.33
   0  13   3    0.12    0.32
   0  13   3    0.32    0.36
   0  14   3    8.15    0.82
   0  14   3    8.10    0.55
   0  14   3    8.40    0.74
   0 -14  -3    6.91    0.62
   0 -15  -3    1.49    0.45
   0  15   3    1.13    0.48
   0  15   3    1.31    0.37
   0  16   3    5.52    0.65
   0 -16  -3    8.96    0.83
   0  16   3    7.01    0.74
   0  17   3    2.40    0.60
   0  17   3    1.54    0.49
   0 -17  -3    2.03    0.50
   0  18   3    0.53    0.45
   0  18   3    0.75    0.42
   0 -18  -3    0.41    0.46
   0 -19  -3    0.20    0.48
   0  19   3   -0.27    0.43
   0  19   3   -0.16    0.49
   1  19  -3    0.11    0.38
   1  19  -3    0.55    0.54
   1 -19   3   -0.66    0.44
  -1  19  -3   -0.19    0.46
  -1 -19   3   -0.06    0.50
  -1  19  -3   -0.37    0.45
   1  18  -3   -0.33    0.47
   1 -18   3    0.00    0.45
   1  18  -3   -0.06    0.35
  -1  18  -3    0.35    0.47
  -1  18  -3   -0.06    0.42
  -1 -18   3   -0.36    0.44
   1  17  -3    1.54    0.42
   1  17  -3    2.06    0.58
   1 -17   3    1.83    0.52
  -1  17  -3    1.34    0.50
  -1  17  -3    1.30    0.50
  -1 -17   3    1.49    0.53
   1  16  -3    0.11    0.32
   1  16  -3    0.16    0.46
   1 -16   3    0.15    0.41
  -1  16  -3   -0.03    0.40
  -1  16  -3    0.24    0.41
  -1 -16   3   -0.16    0.41
   1 -15   3    3.85    0.55
   1  15  -3    4.29    0.59
   1  15  -3    4.65    0.60
  -1  15  -3    3.79    0.55
  -1 -15   3    3.84    0.52
  -1  15  -3    4.44    0.61
   1  14  -3    4.33    0.57
   1 -14   3    4.27    0.55
   1  14  -3    3.84    0.60
  -1  14  -3    4.04    0.49
  -1  14  -3    3.62    0.56
  -1 -14   3    4.23    0.52
   1 -13   3    1.50    0.41
   1  13  -3    1.40    0.44
   1  13  -3    1.63    0.48
  -1 -13   3    2.31    0.40
  -1  13  -3    2.26    0.46
  -1  13  -3    1.82    0.28
  -1  13  -3    1.78    0.36
   1  12  -3    1.72    0.40
   1  12  -3    2.49    0.58
   1 -12   3    2.41    0.39
   1  12  -3    1.79    0.42
   1  12  -3    2.23    0.40
  -1  12  -3    2.20    0.37
  -1 -12   3    1.87    0.40
  -1  12  -3    2.09    0.40
  -1  12  -3    1.88    0.27
   1  11  -3    6.51    0.72
   1  11  -3    7.47    0.50
   1  11  -3    6.55    0.53
   1 -11   3    7.36    0.48
   1  11  -3    7.79    1.03
  -1  11  -3    6.71    0.44
  -1  11  -3    7.72    0.55
  -1  11  -3    7.48    0.53
  -1  11  -3    7.13    0.58
  -1 -11   3    8.00    0.58
   1 -10   3    7.14    0.49
   1  10  -3    6.52    0.68
   1  10  -3    6.45    0.78
   1  10  -3    6.65    0.56
   1 -10   3    6.16    0.48
   1  10  -3    6.82    0.52
  -1  10  -3    6.94    0.45
  -1 -10   3    6.73    0.46
  -1  10  -3    6.64    0.48
  -1  10  -3    6.62    0.49
  -1  10  -3    6.38    0.46
   1  -9   3    1.09    0.25
   1   9  -3    1.08    0.47
   1   9  -3    0.37    0.27
   1   9  -3    1.14    0.23
   1   9  -3    1.14    0.25
   1  -9   3    0.66    0.23
  -1   9  -3    0.73    0.18
  -1   9  -3    1.02    0.26
  -1  -9   3    0.70    0.25
  -1   9  -3    0.79    0.22
  -1   9  -3    0.98    0.24
   1  -8   3   20.14    0.69
   1   8  -3   18.65    0.67
   1   8  -3   19.25    0.72
   1   8  -3   20.33    1.21
   1   8  -3   19.25    0.98
   1  -8   3   19.48    0.74
   1  -8   3   19.53    0.69
   1   8  -3   19.34    0.79
   1  -8   3   18.65    1.17
  -1  -8   3   19.90    0.71
  -1   8  -3   19.84    0.68
  -1   8  -3   19.76    0.85
  -1  -8   3   19.92    0.75
  -1  -8   3   19.71    1.19
  -1  -8   3   19.42    0.72
  -1   8  -3   18.45    0.65
  -1   8  -3   18.43    0.70
   1   7  -3   34.27    1.56
   1   7  -3   34.48    0.96
   1  -7   3   31.95    0.98
   1  -7   3   32.73    0.91
   1  -7   3   34.56    1.25
   1   7  -3   31.58    1.02
   1   7  -3   34.37    1.37
   1  -7   3   34.09    0.94
   1   7  -3   33.06    0.96
   1  -7   3   32.88    1.47
  -1  -7   3   32.59    0.94
  -1  -7   3   33.00    1.49
  -1   7  -3   33.97    0.92
  -1  -7   3   35.01    1.05
  -1   7  -3   33.98    1.24
  -1   7  -3   32.79    0.91
  -1   7  -3   33.15    1.00
  -1  -7   3   32.78    0.94
   1   6  -3    5.88    0.32
   1   6  -3    6.24    0.53
   1  -6   3    5.88    0.55
   1  -6   3    7.34    0.36
   1  -6   3    6.74    0.46
   1   6  -3    6.07    0.38
   1  -6   3    5.58    0.33
   1  -6   3    6.19    0.33
   1   6  -3    6.00    0.40
   1   6  -3    6.79    0.70
  -1   6  -3    6.16    0.34
  -1  -6   3    6.69    0.39
  -1   6  -3    6.26    0.35
  -1   6  -3    6.04    0.36
  -1  -6   3    6.37    0.36
  -1  -6   3    5.94    0.33
  -1   6  -3    6.15    0.42
  -1  -6   3    6.11    0.56
   1   5  -3    1.08    0.17
   1  -5   3    0.90    0.16
   1   5  -3    0.97    0.22
   1  -5   3    1.04    0.16
   1  -5   3    1.13    0.16
   1   5  -3    1.52    0.36
   1   5  -3    1.08    0.19
   1  -5   3    1.05    0.31
   1   5  -3    1.27    0.18
   1  -5   3    0.95    0.18
  -1  -5   3    1.06    0.16
  -1  -5   3    1.08    0.30
  -1   5  -3    0.98    0.16
  -1  -5   3    0.97    0.18
  -1  -5   3    1.09    0.18
  -1   5  -3    0.80    0.15
  -1   5  -3    1.07    0.16
  -1   5  -3    1.28    0.16
   1  -4   3   34.75    0.85
   1   4  -3   35.03    0.88
   1  -4   3   34.85    0.91
   1   4  -3   35.88    0.96
   1   4  -3   34.93    0.88
   1   4  -3   36.07    1.32
   1  -4   3   35.64    1.36
   1  -4   3   34.71    1.24
   1   4  -3   32.16    1.35
   1  -4   3   34.82    0.84
  -1   4  -3   33.49    0.84
  -1  -4   3   33.84    0.86
  -1  -4   3   32.71    1.34
  -1   4  -3   34.03    0.90
  -1  -4   3   33.54    0.93
  -1   4  -3   34.60    0.85
  -1  -4   3   35.91    0.89
  -1   4  -3   35.18    1.23
   1   3  -3   66.02    2.15
   1  -3   3   66.14    2.10
   1  -3   3   63.61    1.50
   1  -3   3   63.91    1.40
   1   3  -3   65.47    1.55
   1  -3   3   67.65    2.17
   1  -3   3   64.28    1.40
   1   3  -3   62.04    1.43
   1   3  -3   64.34    2.22
  -1   3  -3   63.34    1.50
  -1  -3   3   64.22    2.20
  -1   3  -3   63.12    2.08
  -1  -3   3   65.65    1.54
  -1  -3   3   66.25    1.44
  -1  -3   3   65.88    1.44
  -1   3  -3   62.36    1.40
   1  -2   3   82.60    1.86
   1   2  -3   84.76    1.78
   1  -2   3   82.41    2.64
   1   2  -3   83.57    1.90
   1  -2   3   86.07    1.74
   1  -2   3   83.82    1.71
   1   2  -3   86.07    2.67
   1  -2   3   83.84    2.63
   1   2  -3   80.59    2.70
  -1  -2   3   84.93    1.77
  -1  -2   3   84.60    1.90
  -1   2  -3   82.51    1.74
  -1  -2   3   82.11    2.70
  -1   2  -3   83.28    1.86
  -1   2  -3   83.25    2.62
   1   1  -3  118.93    2.37
   1   1  -3  116.18    3.55
   1   1  -3  115.50    3.61
   1  -1   3  117.11    2.50
   1  -1   3  109.95    3.53
   1   1  -3  116.07    2.54
   1  -1   3  116.86    2.34
  -1   1  -3  117.00    2.32
  -1  -1   3  116.03    2.34
  -1   1  -3  113.62    2.34
  -1  -1   3  111.25    2.53
  -1  -1   3  114.74    3.60
  -1  -1   3  117.40    2.37
  -1   1  -3  115.73    3.54
  -1   1  -3  116.31    2.50
   1   0  -3   11.25    0.54
   1   0   3   11.64    0.35
   1   0  -3   11.30    0.52
   1   0  -3   11.87    0.38
   1   0   3   12.29    0.56
   1   0   3   12.20    0.34
   1   0  -3   12.16    0.36
   1   0  -3   12.24    0.33
  -1   0  -3   11.54    0.53
  -1   0   3   11.74    0.35
  -1   0  -3   11.84    0.33
  -1   0   3   11.95    0.38
  -1   0   3   11.45    0.53
  -1   0   3   11.30    0.54
  -1   0  -3   11.25    0.35
   1   1   3  116.50    2.36
   1  -1  -3  112.27    3.51
   1   1   3  121.78    2.37
   1  -1  -3  116.41    2.54
   1   1   3  111.84    3.56
   1  -1  -3  120.06    2.37
  -1  -1  -3  115.95    2.36
  -1  -1  -3  110.41    3.55
  -1  -1  -3  116.92    2.52
  -1   1   3  116.90    3.52
  -1   1   3  115.89    2.37
  -1  -1  -3  115.72    2.36
   1   2   3   83.20    1.76
   1   2   3   83.17    1.76
   1   2   3   84.75    1.90
   1  -2  -3   82.43    2.57
   1  -2  -3   86.00    1.77
   1   2   3   84.04    2.52
   1   2   3   81.02    2.65
   1  -2  -3   85.47    1.77
  -1  -2  -3   79.17    1.76
  -1  -2  -3   85.13    2.66
  -1  -2  -3   82.51    2.52
  -1   2   3   83.04    2.57
  -1   2   3   84.48    1.77
  -1   2   3   84.90    1.77
  -1  -2  -3   85.26    1.89
  -1  -2  -3   86.17    1.77
   1   3   3   67.00    1.55
   1   3   3   64.18    1.44
   1  -3  -3   63.94    2.02
   1  -3  -3   65.74    1.54
   1   3   3   66.75    2.15
   1   3   3   66.77    1.44
   1   3   3   65.46    2.06
   1  -3  -3   67.91    1.44
   1  -3  -3   62.72    1.42
  -1  -3  -3   62.87    1.53
  -1   3   3   64.28    2.02
  -1   3   3   64.95    1.43
  -1  -3  -3   65.81    2.06
  -1   3   3   65.39    1.43
  -1  -3  -3   64.25    1.44
  -1  -3  -3   66.50    1.44
   1  -4  -3   35.44    0.88
   1  -4  -3   34.45    0.93
   1  -4  -3   33.28    1.12
   1   4   3   34.39    0.88
   1   4   3   34.00    0.88
   1   4   3   35.59    0.96
   1  -4  -3   36.48    0.88
   1   4   3   34.71    1.28
  -1  -4  -3   34.35    1.25
  -1  -4  -3   35.66    0.95
  -1   4   3   36.03    0.88
  -1  -4  -3   36.27    0.89
  -1   4   3   36.10    0.88
  -1   4   3   35.13    0.94
  -1   4   3   34.72    1.13
  -1  -4  -3   33.26    0.87
   1   5   3    0.88    0.17
   1  -5  -3    1.02    0.17
   1  -5  -3    0.91    0.13
   1  -5  -3    1.01    0.17
   1   5   3    0.70    0.17
   1   5   3    0.76    0.18
   1  -5  -3    1.02    0.15
   1   5   3    1.00    0.16
  -1   5   3    1.29    0.17
  -1   5   3    1.00    0.17
  -1  -5  -3    1.04    0.16
  -1  -5  -3    1.05    0.25
  -1  -5  -3    1.00    0.18
  -1   5   3    1.20    0.18
  -1   5   3    0.94    0.17
  -1  -5  -3    1.06    0.18
   1  -6  -3    6.06    0.37
   1   6   3    5.85    0.36
   1   6   3    5.98    0.41
   1  -6  -3    5.92    0.34
   1  -6  -3    5.63    0.32
   1   6   3    6.02    0.38
  -1  -6  -3    5.80    0.35
  -1   6   3    6.68    0.39
  -1  -6  -3    5.73    0.32
  -1  -6  -3    6.69    0.59
  -1  -6  -3    5.78    0.34
  -1   6   3    6.21    0.28
  -1   6   3    5.47    0.35
  -1   6   3    5.78    0.36
   1  -7  -3   33.91    0.96
   1  -7  -3   33.58    0.94
   1  -7  -3   32.17    1.00
   1   7   3   32.85    0.95
   1   7   3   34.62    0.96
   1   7   3   33.22    1.04
  -1   7   3   34.65    0.95
  -1  -7  -3   33.30    0.94
  -1   7   3   35.06    1.04
  -1   7   3   33.72    0.96
  -1  -7  -3   33.04    1.01
  -1   7   3   32.57    1.05
  -1  -7  -3   34.78    1.43
  -1  -7  -3   33.12    0.95
   1   8   3   20.91    0.75
   1  -8  -3   20.29    0.71
   1   8   3   19.83    0.71
   1  -8  -3   19.99    0.72
   1   8   3   20.44    0.81
   1  -8  -3   20.11    0.76
  -1   8   3   19.25    0.65
  -1   8   3   19.51    0.72
  -1   8   3   20.60    0.78
  -1  -8  -3   20.06    0.74
  -1  -8  -3   20.30    0.78
  -1  -8  -3   19.53    1.09
  -1   8   3   19.25    0.67
  -1  -8  -3   21.33    0.73
   1  -9  -3    1.09    0.25
   1   9   3    1.09    0.30
   1   9   3    0.74    0.26
   1  -9  -3    1.09    0.22
  -1  -9  -3    1.03    0.21
  -1   9   3    1.01    0.23
  -1  -9  -3    0.29    0.39
  -1   9   3    1.09    0.27
  -1   9   3    0.59    0.07
  -1   9   3    0.69    0.24
  -1  -9  -3    1.00    0.27
   1 -10  -3    6.54    0.44
   1  10   3    6.14    0.51
   1  10   3    6.99    0.58
   1 -10  -3    6.79    0.49
  -1  10   3    6.52    0.46
  -1  10   3    6.49    0.53
  -1 -10  -3    7.05    0.53
  -1  10   3    6.26    0.50
   1  11   3    7.69    0.57
   1 -11  -3    7.39    0.55
   1  11   3    7.64    0.57
  -1  11   3    6.67    0.55
  -1 -11  -3    8.07    0.60
  -1  11   3    8.18    0.61
   1  12   3    2.14    0.40
   1 -12  -3    2.38    0.40
   1  12   3    2.08    0.38
  -1  12   3    2.35    0.43
  -1  12   3    2.53    0.41
  -1 -12  -3    1.63    0.39
   1 -13  -3    2.16    0.38
   1  13   3    3.75    0.51
   1  13   3    1.44    0.46
   1  13   3    2.38    0.44
  -1 -13  -3    2.43    0.40
  -1  13   3    1.35    0.40
  -1  13   3    2.41    0.49
   1 -14  -3    4.04    0.55
   1  14   3    4.57    0.56
   1  14   3    5.71    0.60
   1  14   3    4.22    0.49
  -1 -14  -3    4.42    0.57
  -1  14   3    3.51    0.51
  -1  14   3    3.91    0.54
   1  15   3    5.79    0.62
   1  15   3    4.14    0.64
   1 -15  -3    3.64    0.55
   1  15   3    3.78    0.56
  -1  15   3    4.56    0.63
  -1  15   3    4.20    0.51
  -1 -15  -3    4.30    0.58
   1  16   3    0.21    0.39
   1  16   3    0.57    0.46
   1 -16  -3   -0.13    0.38
  -1  16   3    0.27    0.41
  -1  16   3   -0.04    0.42
  -1 -16  -3   -0.10    0.30
   1  17   3    1.08    0.46
   1 -17  -3    1.71    0.49
   1  17   3    1.60    0.55
  -1  17   3    1.25    0.47
  -1  17   3    2.14    0.48
  -1 -17  -3    2.16    0.54
   1  18   3   -0.07    0.42
   1  18   3    0.68    0.50
   1 -18  -3    0.20    0.43
  -1  18   3    0.13    0.42
  -1  18   3    0.36    0.45
  -1 -18  -3    0.10    0.34
   1  19   3    0.45    0.47
   1 -19  -3   -0.06    0.44
   1  19   3    0.66    0.53
  -1 -19  -3    0.31    0.49
  -1  19   3    0.10    0.36
  -1  19   3    0.34    0.47
   2  19  -3    0.51    0.50
  -2 -19   3    0.15    0.40
  -2  19  -3    0.17    0.50
   2  18  -3    2.78    0.53
   2  18  -3    3.62    0.70
  -2  18  -3    3.49    0.61
  -2 -18   3    3.12    0.54
   2 -17   3    1.26    0.45
   2  17  -3    1.91    0.58
   2  17  -3    1.55    0.45
  -2  17  -3    1.65    0.51
  -2  17  -3    1.26    0.48
  -2 -17   3    1.68    0.44
   2  16  -3    0.71    0.37
   2 -16   3    0.26    0.30
   2  16  -3    0.48    0.49
  -2 -16   3    1.02    0.38
  -2  16  -3    0.73    0.42
  -2  16  -3    0.66    0.43
   2  15  -3    2.01    0.54
   2 -15   3    1.75    0.43
   2  15  -3    2.17    0.82
   2  15  -3    1.55    0.48
  -2  15  -3    2.34    0.49
  -2 -15   3    2.00    0.43
  -2  15  -3    2.08    0.46
   2  14  -3   -0.05    0.47
   2 -14   3   -0.25    0.31
   2  14  -3   -0.62    0.36
   2  14  -3   -0.05    0.37
  -2 -14   3   -0.13    0.27
  -2  14  -3    0.09    0.35
  -2  14  -3    0.21    0.33
   2  13  -3    4.14    0.52
   2  13  -3    3.73    0.52
   2  13  -3    3.87    0.84
   2 -13   3    4.25    0.45
  -2  13  -3    4.04    0.49
  -2  13  -3    3.45    0.51
  -2 -13   3    3.55    0.53
   2  12  -3    6.23    0.69
   2  12  -3    4.50    0.75
   2  12  -3    5.13    0.54
   2 -12   3    5.02    0.53
  -2  12  -3    5.92    0.42
  -2  12  -3    5.52    0.55
  -2  12  -3    5.83    0.49
  -2  12  -3    5.66    0.64
  -2 -12   3    6.05    0.64
   2  11  -3    4.02    0.76
   2  11  -3    3.90    0.48
   2  11  -3    3.36    0.43
   2 -11   3    3.80    0.42
   2 -11   3    3.62    0.40
  -2  11  -3    3.63    0.44
  -2  11  -3    3.83    0.38
  -2  11  -3    3.38    0.39
  -2  11  -3    3.70    0.34
  -2 -11   3    3.19    0.43
   2  10  -3   13.70    1.23
   2  10  -3   13.04    0.62
   2 -10   3   13.38    0.65
   2  10  -3   12.00    0.66
   2 -10   3   12.64    0.61
  -2  10  -3   13.04    0.65
  -2  10  -3   12.38    0.57
  -2 -10   3   12.15    0.61
  -2  10  -3   12.68    0.60
  -2  10  -3   11.96    0.61
   2  -9   3   13.84    0.69
   2   9  -3   14.93    0.73
   2  -9   3   13.25    0.63
   2   9  -3   13.75    0.65
   2  -9   3   13.69    0.58
   2   9  -3   13.41    1.14
  -2   9  -3   13.43    0.56
  -2  -9   3   13.30    0.64
  -2   9  -3   13.28    0.62
  -2  -9   3   12.80    0.59
  -2   9  -3   12.99    0.58
  -2   9  -3   13.52    0.65
   2  -8   3   12.77    0.57
   2   8  -3   12.36    0.64
   2  -8   3   12.76    0.53
   2  -8   3   12.66    0.65
   2   8  -3   13.00    0.59
   2   8  -3   12.74    1.06
  -2  -8   3   11.76    0.54
  -2   8  -3   12.67    0.57
  -2   8  -3   12.16    0.61
  -2   8  -3   11.96    0.50
  -2  -8   3   12.73    0.58
  -2   8  -3   11.94    0.52
   2  -7   3   12.82    0.51
   2  -7   3   12.76    0.64
   2  -7   3   11.95    0.47
   2  -7   3   13.07    0.91
   2   7  -3   11.68    0.87
   2   7  -3   12.01    0.52
   2  -7   3   12.56    0.53
   2   7  -3   12.01    0.50
   2   7  -3   12.91    0.61
  -2  -7   3   11.56    0.81
  -2  -7   3   12.73    0.56
  -2   7  -3   12.26    0.52
  -2  -7   3   12.37    0.54
  -2   7  -3   12.02    0.49
  -2   7  -3   12.77    0.61
  -2   7  -3   12.26    0.48
  -2  -7   3   12.21    0.55
   2   6  -3    5.97    0.42
   2  -6   3    6.10    0.35
   2   6  -3    5.14    0.33
   2   6  -3    5.80    0.72
   2  -6   3    6.04    0.46
   2   6  -3    5.96    0.37
   2  -6   3    5.90    0.34
   2  -6   3    5.84    0.31
  -2  -6   3    6.07    0.40
  -2  -6   3    6.31    0.38
  -2   6  -3    6.15    0.33
  -2  -6   3    5.67    0.38
  -2  -6   3    5.52    0.61
  -2   6  -3    5.99    0.33
  -2   6  -3    6.15    0.35
  -2   6  -3    5.94    0.42
   2  -5   3    2.69    0.23
   2   5  -3    3.06    0.27
   2   5  -3    2.76    0.29
   2  -5   3    2.72    0.23
   2  -5   3    2.66    0.22
   2  -5   3    2.96    0.35
   2   5  -3    3.00    0.46
   2   5  -3    2.79    0.31
  -2   5  -3    2.27    0.30
  -2  -5   3    2.68    0.29
  -2  -5   3    2.02    0.36
  -2  -5   3    2.54    0.28
  -2   5  -3    2.87    0.24
  -2   5  -3    2.52    0.22
  -2  -5   3    2.51    0.27
  -2   5  -3    2.65    0.23
   2   4  -3   20.58    0.68
   2  -4   3   20.69    0.56
   2   4  -3   21.42    0.63
   2   4  -3   20.06    1.00
   2  -4   3   20.94    0.57
   2  -4   3   20.65    0.61
   2  -4   3   21.29    0.88
   2   4  -3   21.29    0.62
  -2  -4   3   21.37    1.01
  -2   4  -3   20.38    0.56
  -2  -4   3   20.39    0.67
  -2  -4   3   21.24    0.63
  -2  -4   3   21.13    0.63
  -2   4  -3   20.22    0.59
  -2   4  -3   21.53    0.87
   2   3  -3   89.52    2.06
   2   3  -3   88.41    1.91
   2  -3   3   87.18    1.83
   2  -3   3   90.36    2.83
   2   3  -3   92.33    3.00
   2  -3   3   85.77    1.96
   2  -3   3   88.69    1.83
  -2  -3   3   89.86    2.05
  -2  -3   3   88.42    1.91
  -2   3  -3   91.51    2.83
  -2   3  -3   88.52    1.84
  -2  -3   3   88.03    2.96
  -2   3  -3   74.32    1.93
  -2  -3   3   90.56    1.91
   2  -2   3  141.69    4.34
   2  -2   3  136.39    3.01
   2   2  -3  141.99    4.48
   2  -2   3  139.91    2.82
   2   2  -3  139.45    2.89
   2   2  -3  139.37    3.10
  -2   2  -3  136.98    2.82
  -2  -2   3  141.58    4.47
  -2  -2   3  140.33    3.09
  -2  -2   3  136.82    2.89
  -2  -2   3  141.94    2.89
  -2   2  -3  143.17    4.34
  -2   2  -3  146.69    2.91
   2  -1   3  106.81    2.34
   2  -1   3  110.51    3.43
   2   1  -3  105.50    3.51
   2  -1   3  108.24    2.18
   2   1  -3  107.26    2.25
   2   1  -3  106.87    2.41
  -2  -1   3  111.00    3.52
  -2  -1   3  107.79    2.29
  -2   1  -3  111.00    2.28
  -2   1  -3  107.71    2.19
  -2  -1   3  108.11    2.40
  -2  -1   3  108.04    2.25
   2   0  -3    2.02    0.20
   2   0   3    1.97    0.16
   2   0  -3    2.77    0.42
   2   0   3    2.89    0.35
   2   0  -3    1.93    0.18
  -2   0  -3    2.45    0.16
  -2   0   3    2.59    0.23
  -2   0   3    1.90    0.18
  -2   0   3    2.00    0.18
  -2   0  -3    2.26    0.16
  -2   0  -3    1.78    0.13
   2  -1  -3  109.43    2.24
   2   1   3  106.30    3.46
   2   1   3  111.83    2.22
   2   1   3  109.40    2.38
   2   1   3  107.19    3.32
   2  -1  -3  106.38    2.40
   2   1   3  109.48    2.22
  -2  -1  -3  109.09    2.36
  -2   1   3  108.11    2.24
  -2  -1  -3  110.39    2.22
  -2  -1  -3  110.81    2.22
  -2  -1  -3  104.30    2.36
   2   2   3  140.73    2.86
   2  -2  -3  140.96    2.86
   2   2   3  134.47    4.38
   2  -2  -3  137.25    2.85
   2   2   3  142.41    4.26
   2   2   3  147.67    2.87
   2   2   3  139.75    3.07
  -2  -2  -3  139.03    2.86
  -2  -2  -3  139.31    2.86
  -2  -2  -3  143.59    3.06
  -2  -2  -3  139.50    4.25
  -2   2   3  137.93    2.86
   2   3   3   92.29    1.96
   2   3   3   92.36    1.96
   2  -3  -3   89.80    2.84
   2  -3  -3   93.05    1.94
   2   3   3   89.27    2.88
   2  -3  -3   89.98    2.08
   2  -3  -3   91.80    1.94
   2   3   3   94.52    2.12
  -2  -3  -3   92.93    2.09
  -2  -3  -3   87.19    2.86
  -2   3   3   92.84    1.94
  -2  -3  -3   93.02    1.96
  -2  -3  -3   91.39    1.96
  -2   3   3   93.50    1.95
   2  -4  -3   20.93    0.65
   2  -4  -3   20.90    0.80
   2  -4  -3   21.79    0.61
   2  -4  -3   21.55    0.61
   2   4   3   21.09    0.62
   2   4   3   21.84    0.90
   2   4   3   22.39    0.64
   2   4   3   20.73    0.68
  -2  -4  -3   21.85    0.63
  -2   4   3   21.60    0.62
  -2  -4  -3   21.99    0.68
  -2  -4  -3   21.91    0.63
  -2   4   3   21.44    0.60
  -2  -4  -3   21.09    0.87
   2   5   3    2.73    0.26
   2  -5  -3    2.71    0.24
   2   5   3    2.58    0.30
   2   5   3    2.47    0.25
   2  -5  -3    2.73    0.25
   2  -5  -3    2.82    0.28
   2   5   3    3.47    0.46
   2  -5  -3    2.66    0.24
  -2  -5  -3    2.75    0.26
  -2   5   3    2.17    0.22
  -2  -5  -3    2.79    0.27
  -2  -5  -3    2.69    0.29
  -2   5   3    2.95    0.25
  -2  -5  -3    2.74    0.38
   2   6   3    6.18    0.37
   2  -6  -3    5.65    0.27
   2  -6  -3    5.40    0.36
   2   6   3    6.45    0.60
   2  -6  -3    5.77    0.35
   2   6   3    6.31    0.39
   2   6   3    5.42    0.36
   2  -6  -3    6.36    0.35
  -2  -6  -3    5.86    0.51
  -2  -6  -3    5.85    0.37
  -2  -6  -3    6.32    0.36
  -2   6   3    5.90    0.35
  -2   6   3    6.26    0.36
  -2  -6  -3    6.35    0.40
  -2   6   3    6.06    0.34
   2  -7  -3   12.90    0.56
   2   7   3   12.25    0.55
   2   7   3   12.86    0.51
   2  -7  -3   12.07    0.51
   2  -7  -3   12.53    0.50
   2   7   3   12.41    0.61
   2   7   3   12.75    0.84
  -2  -7  -3   11.72    0.50
  -2   7   3   12.08    0.50
  -2  -7  -3   11.98    0.77
  -2   7   3   13.20    0.55
  -2  -7  -3   11.62    0.55
  -2  -7  -3   12.26    0.56
  -2   7   3   12.28    0.52
   2  -8  -3   11.94    0.54
   2   8   3   12.57    0.59
   2  -8  -3   11.71    0.56
   2   8   3   12.98    0.90
   2   8   3   12.33    0.65
  -2  -8  -3   12.27    0.56
  -2   8   3   11.94    0.58
  -2  -8  -3   11.99    0.58
  -2   8   3   11.51    0.52
  -2   8   3   12.47    0.52
  -2  -8  -3   12.04    0.84
   2   9   3   12.51    0.59
   2   9   3   14.12    0.72
   2   9   3   13.47    0.95
   2  -9  -3   13.30    0.63
   2  -9  -3   13.45    0.61
  -2  -9  -3   12.52    0.93
  -2   9   3   13.45    0.59
  -2  -9  -3   14.01    0.62
  -2  -9  -3   13.16    0.60
  -2   9   3   13.82    0.65
  -2   9   3   14.36    0.62
   2  10   3   12.72    0.62
   2  10   3   13.86    0.75
   2 -10  -3   12.83    0.63
   2 -10  -3   12.52    0.64
  -2 -10  -3   11.87    0.61
  -2  10   3   12.80    0.67
  -2  10   3   13.43    0.64
  -2  10   3   12.92    0.60
   2  11   3    3.50    0.43
   2 -11  -3    4.05    0.42
   2 -11  -3    4.30    0.46
   2  11   3    3.65    0.40
  -2  11   3    3.85    0.36
  -2  11   3    3.60    0.42
  -2  11   3    4.17    0.45
  -2 -11  -3    4.11    0.46
   2 -12  -3    6.68    0.58
   2  12   3    5.24    0.53
   2  12   3    6.57    0.70
  -2 -12  -3    5.74    0.57
  -2  12   3    6.55    0.63
  -2  12   3    6.07    0.58
   2  13   3    4.32    0.52
   2 -13  -3    4.49    0.50
   2  13   3    4.48    0.58
  -2  13   3    4.11    0.53
  -2  13   3    3.51    0.48
  -2 -13  -3    4.05    0.53
   2 -14  -3   -0.54    0.30
   2  14   3    0.06    0.35
   2  14   3    0.41    0.32
  -2 -14  -3    0.26    0.30
  -2  14   3   -0.63    0.32
  -2  14   3   -0.33    0.34
   2 -15  -3    1.79    0.44
   2  15   3    2.03    0.55
   2  15   3    2.26    0.49
  -2  15   3    1.76    0.45
  -2  15   3    2.39    0.50
  -2 -15  -3    2.17    0.51
   2  16   3    0.99    0.44
   2 -16  -3    0.85    0.40
   2  16   3    0.41    0.35
   2  16   3    0.79    0.30
  -2  16   3    1.19    0.45
  -2  16   3    0.04    0.36
  -2 -16  -3    0.39    0.43
   2  17   3    1.33    0.54
   2  17   3    1.63    0.43
   2 -17  -3    1.66    0.49
  -2 -17  -3    1.66    0.51
  -2  17   3    1.86    0.48
  -2  17   3    1.75    0.50
   2  18   3    3.05    0.59
   2 -18  -3    3.17    0.55
   2  18   3    3.86    0.68
  -2 -18  -3    2.99    0.59
  -2  18   3    3.49    0.59
   2  19   3    0.18    0.47
  -2 -19  -3   -0.05    0.48
   3  18  -3    1.14    0.53
   3  18  -3    0.86    0.56
  -3 -18   3    1.36    0.56
  -3  18  -3    1.12    0.49
   3  17  -3    2.16    0.61
   3  17  -3    0.59    0.85
   3  17  -3    1.65    0.53
  -3  17  -3    1.68    0.48
  -3 -17   3    1.19    0.52
   3  16  -3    0.76    0.47
   3  16  -3    0.48    0.77
   3  16  -3    0.71    0.49
  -3  16  -3    0.73    0.41
  -3 -16   3    0.79    0.48
   3 -15   3    1.06    0.41
   3  15  -3    1.73    0.52
   3  15  -3    1.12    0.45
   3  15  -3    0.25    0.75
  -3 -15   3    1.41    0.49
  -3  15  -3    1.03    0.41
   3  14  -3   -0.30    0.69
   3  14  -3    0.08    0.31
   3  14  -3   -0.40    0.35
   3 -14   3   -0.01    0.30
  -3  14  -3   -0.17    0.32
  -3 -14   3    0.07    0.39
  -3  14  -3    0.12    0.34
   3  13  -3    0.32    0.73
   3  13  -3    1.30    0.36
   3  13  -3    1.34    0.46
   3 -13   3    1.08    0.34
  -3 -13   3    1.13    0.43
  -3  13  -3    1.13    0.37
  -3  13  -3    1.29    0.37
   3 -12   3    0.42    0.27
   3 -12   3    0.08    0.27
   3  12  -3    0.24    0.40
   3  12  -3    0.32    0.68
   3  12  -3    0.31    0.27
  -3 -12   3    0.07    0.27
  -3  12  -3    0.04    0.28
  -3  12  -3    0.63    0.28
  -3  12  -3    0.17    0.29
   3 -11   3    1.00    0.29
   3 -11   3    1.16    0.30
   3  11  -3    1.11    0.40
   3  11  -3    2.02    0.60
   3  11  -3    1.51    0.38
  -3  11  -3    1.09    0.31
  -3  11  -3    1.01    0.31
  -3 -11   3    1.51    0.33
  -3  11  -3    1.59    0.29
   3  10  -3    0.08    0.44
   3  10  -3   -0.01    0.27
   3 -10   3   -0.13    0.18
   3 -10   3   -0.26    0.18
   3  10  -3   -0.14    0.28
   3 -10   3   -0.18    0.20
  -3  10  -3    0.06    0.18
  -3  10  -3   -0.37    0.20
  -3 -10   3   -0.21    0.27
  -3  10  -3   -0.28    0.22
   3   9  -3    1.41    0.30
   3  -9   3    1.56    0.26
   3   9  -3    1.57    0.59
   3  -9   3    1.56    0.25
   3   9  -3    1.36    0.32
   3  -9   3    1.11    0.23
  -3   9  -3    1.42    0.25
  -3  -9   3    1.16    0.29
  -3   9  -3    1.34    0.24
  -3  -9   3    1.96    0.31
  -3   9  -3    1.46    0.25
   3  -8   3    8.95    0.45
   3  -8   3    8.81    0.58
   3   8  -3    8.77    0.58
   3  -8   3    8.84    0.48
   3   8  -3    8.80    0.52
   3   8  -3    9.47    1.04
  -3  -8   3    8.63    0.46
  -3   8  -3    8.63    0.46
  -3   8  -3    8.81    0.44
  -3   8  -3    8.38    0.40
  -3  -8   3    8.35    0.51
   3   7  -3    2.67    0.30
   3  -7   3    2.66    0.28
   3   7  -3    2.26    0.54
   3  -7   3    2.52    0.38
   3  -7   3    2.26    0.26
   3   7  -3    1.97    0.30
   3  -7   3    2.35    0.23
  -3   7  -3    2.41    0.25
  -3   7  -3    2.36    0.24
  -3  -7   3    3.36    0.36
  -3  -7   3    2.53    0.27
  -3   7  -3    2.88    0.28
   3  -6   3   49.81    1.74
   3  -6   3   49.57    1.14
   3   6  -3   47.30    1.35
   3  -6   3   47.90    1.13
   3  -6   3   46.72    1.23
   3   6  -3   45.64    1.98
   3   6  -3   47.79    1.25
  -3   6  -3   46.29    1.13
  -3   6  -3   47.35    1.14
  -3  -6   3   47.93    1.25
  -3   6  -3   47.45    1.20
  -3  -6   3   48.17    1.24
   3   5  -3   75.33    1.91
   3  -5   3   74.00    1.78
   3  -5   3   77.27    1.66
   3   5  -3   75.88    1.76
   3  -5   3   76.18    2.56
   3   5  -3   78.54    1.78
   3   5  -3   76.24    2.84
   3  -5   3   75.39    1.65
  -3   5  -3   76.41    1.66
  -3  -5   3   76.93    1.77
  -3  -5   3   77.64    1.90
  -3  -5   3   77.46    2.79
  -3  -5   3   77.57    1.78
   3   4  -3   20.78    0.71
   3  -4   3   20.49    0.54
   3  -4   3   20.11    0.53
   3   4  -3   20.00    1.07
   3  -4   3   21.25    0.95
   3  -4   3   19.85    0.59
   3   4  -3   21.26    0.65
  -3  -4   3   21.30    0.65
  -3  -4   3   20.13    1.04
  -3  -4   3   20.54    0.64
  -3  -4   3   21.18    0.68
  -3   4  -3   20.65    0.54
  -3   4  -3   18.21    0.54
   3  -3   3    9.71    0.63
   3  -3   3    9.32    0.33
   3  -3   3    9.10    0.29
   3   3  -3   10.29    0.46
   3   3  -3   10.11    0.75
   3  -3   3    9.45    0.29
   3   3  -3   10.12    0.41
  -3   3  -3    9.06    0.30
  -3   3  -3    8.71    0.27
  -3  -3   3    9.89    0.40
  -3  -3   3   10.37    0.71
  -3  -3   3    9.66    0.39
  -3  -3   3    9.72    0.41
   3  -2   3    1.81    0.16
   3   2  -3    2.13    0.22
   3   2  -3    2.32    0.21
   3   2  -3    2.49    0.40
   3  -2   3    2.47    0.39
   3  -2   3    1.75    0.13
   3  -2   3    1.83    0.13
  -3  -2   3    2.51    0.24
  -3  -2   3    2.00    0.19
  -3   2  -3    2.20    0.25
  -3   2  -3    1.69    0.14
  -3  -2   3    2.24    0.24
  -3  -2   3    2.81    0.44
   3  -1   3   25.82    0.64
   3  -1   3   26.66    0.59
   3   1  -3   26.91    0.69
   3  -1   3   27.40    1.18
   3   1  -3   26.51    1.24
   3   1  -3   26.47    0.74
  -3  -1   3   27.21    0.69
  -3   1  -3   26.24    0.59
  -3   1  -3   26.03    0.78
  -3  -1   3   26.67    0.72
  -3  -1   3   26.97    0.68
  -3   1  -3   26.98    0.59
  -3  -1   3   26.74    0.80
   3   0  -3   -0.09    0.25
   3   0  -3   -0.04    0.11
   3   0   3    0.11    0.15
   3   0   3    0.02    0.07
   3   0  -3   -0.05    0.11
  -3   0   3    0.03    0.10
  -3   0   3    0.03    0.10
  -3   0  -3    0.12    0.05
  -3   0  -3    0.19    0.05
  -3   0  -3    0.06    0.07
  -3   0  -3    0.06    0.07
  -3   0   3   -0.24    0.17
   3   1   3   27.20    0.64
   3   1   3   27.25    0.64
   3  -1  -3   26.96    1.23
   3  -1  -3   27.22    0.73
   3  -1  -3   27.34    0.67
   3   1   3   26.78    0.70
   3   1   3   27.52    1.07
  -3   1   3   27.95    0.81
  -3  -1  -3   27.18    0.64
  -3  -1  -3   28.02    0.66
  -3  -1  -3   22.68    0.65
  -3   1   3   27.42    0.67
   3   2   3    2.24    0.22
   3  -2  -3    2.09    0.19
   3   2   3    2.19    0.21
   3   2   3    2.63    0.34
   3  -2  -3    2.78    0.21
   3  -2  -3    2.78    0.23
   3   2   3    2.45    0.19
  -3   2   3    2.48    0.20
  -3  -2  -3    2.52    0.21
  -3  -2  -3    2.38    0.19
  -3  -2  -3    2.34    0.19
   3   3   3   10.12    0.59
   3  -3  -3    9.57    0.38
   3   3   3    9.54    0.36
   3   3   3    9.17    0.38
   3  -3  -3   10.15    0.36
   3   3   3    9.57    0.41
   3  -3  -3    9.98    0.36
  -3   3   3   10.06    0.36
  -3  -3  -3    9.76    0.37
  -3  -3  -3    9.83    0.39
  -3  -3  -3    9.25    0.56
  -3  -3  -3    9.54    0.37
   3  -4  -3   22.11    0.61
   3   4   3   21.91    0.64
   3  -4  -3   21.17    0.61
   3   4   3   22.14    0.98
   3  -4  -3   20.96    0.66
   3   4   3   21.49    0.65
   3   4   3   21.06    0.72
  -3  -4  -3   20.80    0.64
  -3  -4  -3   21.17    0.64
  -3   4   3   22.37    0.62
  -3   4   3   20.83    0.60
  -3  -4  -3   20.65    0.66
  -3  -4  -3   21.33    0.95
   3  -5  -3   80.09    1.74
   3   5   3   77.47    1.93
   3   5   3   78.17    1.77
   3  -5  -3   76.56    1.87
   3  -5  -3   77.40    1.73
   3   5   3   80.83    1.80
   3   5   3   76.73    2.66
  -3  -5  -3   76.77    2.65
  -3  -5  -3   78.59    1.91
  -3  -5  -3   77.31    1.78
  -3  -5  -3   77.98    1.78
  -3   5   3   79.14    1.74
  -3   5   3   77.77    1.74
   3   6   3   46.86    1.82
   3  -6  -3   47.52    1.57
   3   6   3   49.16    1.24
   3  -6  -3   46.46    1.17
   3   6   3   48.08    1.34
   3  -6  -3   47.55    1.17
   3  -6  -3   46.50    1.26
  -3   6   3   48.07    1.18
  -3  -6  -3   47.73    1.31
  -3  -6  -3   47.40    1.22
  -3   6   3   47.59    1.17
  -3  -6  -3   49.10    1.24
  -3  -6  -3   45.50    1.78
   3   7   3    2.24    0.43
   3  -7  -3    2.17    0.27
   3   7   3    2.17    0.30
   3  -7  -3    2.65    0.28
   3  -7  -3    2.47    0.24
   3   7   3    2.66    0.28
  -3  -7  -3    2.47    0.29
  -3   7   3    2.07    0.24
  -3  -7  -3    2.55    0.41
  -3  -7  -3    3.08    0.31
  -3   7   3    2.32    0.25
   3  -8  -3    8.53    0.45
   3   8   3    8.68    0.82
   3   8   3    9.72    0.58
   3   8   3    8.94    0.52
   3  -8  -3    8.88    0.49
  -3  -8  -3    8.48    0.74
  -3   8   3    9.59    0.50
  -3   8   3    9.23    0.47
  -3  -8  -3    8.09    0.44
  -3   8   3    8.63    0.45
  -3  -8  -3    9.37    0.53
   3   9   3    1.34    0.30
   3   9   3    1.09    0.27
   3  -9  -3    1.05    0.25
   3  -9  -3    1.54    0.26
   3   9   3    1.37    0.45
  -3   9   3    1.81    0.26
  -3  -9  -3    1.55    0.39
  -3  -9  -3    1.44    0.25
  -3   9   3    1.20    0.25
  -3   9   3    1.27    0.26
  -3  -9  -3    1.19    0.30
   3  10   3    0.12    0.26
   3  10   3    0.25    0.43
   3 -10  -3    0.02    0.21
   3  10   3   -0.25    0.26
   3 -10  -3   -0.28    0.20
  -3  10   3   -0.12    0.23
  -3 -10  -3   -0.06    0.27
  -3  10   3   -0.27    0.21
  -3  10   3    0.15    0.20
   3  11   3    2.06    0.39
   3 -11  -3    1.70    0.32
   3  11   3    2.15    0.42
   3 -11  -3    1.60    0.32
   3  11   3    1.51    0.54
  -3  11   3    1.05    0.31
  -3  11   3    1.54    0.34
  -3 -11  -3    1.22    0.36
  -3  11   3    1.54    0.30
   3  12   3    0.65    0.56
   3 -12  -3    0.95    0.30
   3 -12  -3    0.54    0.31
   3  12   3    0.52    0.37
   3  12   3    0.42    0.34
  -3  12   3    0.29    0.34
  -3  12   3    0.52    0.29
  -3  12   3    0.66    0.33
  -3 -12  -3    0.85    0.38
   3 -13  -3    1.09    0.35
   3  13   3    1.63    0.47
   3  13   3    1.58    0.41
  -3  13   3    1.09    0.37
  -3  13   3    1.24    0.37
  -3 -13  -3    1.56    0.44
   3 -14  -3    0.03    0.30
   3  14   3    0.38    0.43
   3  14   3    0.10    0.28
  -3  14   3    0.37    0.35
  -3 -14  -3    0.15    0.38
  -3  14   3    0.31    0.35
   3 -15  -3    1.41    0.40
   3  15   3    1.16    0.48
   3  15   3    1.02    0.43
  -3 -15  -3    1.14    0.45
  -3  15   3    1.16    0.41
  -3  15   3    1.11    0.41
   3  16   3    1.08    0.51
   3  16   3    0.42    0.40
  -3 -16  -3    0.56    0.35
  -3  16   3    0.68    0.40
   3  17   3    2.53    0.61
   3  17   3    1.83    0.51
  -3 -17  -3    1.54    0.52
  -3  17   3    1.25    0.44
   3  18   3    0.81    0.52
   3  18   3    0.80    0.47
  -3 -18  -3    0.67    0.40
  -3  18   3    0.98    0.45
   4  17  -3    1.01    0.55
   4  17  -3    0.35    0.91
   4  17  -3    1.88    0.55
  -4  17  -3    1.64    0.46
  -4 -17   3    0.77    0.40
   4  16  -3    1.08    0.52
   4  16  -3    0.77    0.37
   4  16  -3   -1.34    0.75
  -4 -16   3    0.26    0.34
  -4  16  -3    0.65    0.43
   4  15  -3    1.55    0.52
   4  15  -3    1.22    0.37
   4  15  -3   -0.71    0.81
  -4  15  -3    0.66    0.40
  -4 -15   3    0.68    0.35
   4  14  -3   -1.15    0.74
   4  14  -3    0.48    0.30
   4  14  -3    0.04    0.41
  -4 -14   3   -0.12    0.28
  -4  14  -3   -0.32    0.29
   4  13  -3   -0.01    0.58
   4  13  -3    1.14    0.33
   4  13  -3    0.53    0.39
  -4 -13   3    0.53    0.30
  -4  13  -3    0.63    0.31
   4  12  -3    0.31    0.74
   4 -12   3    1.81    0.33
   4  12  -3    2.09    0.37
   4  12  -3    1.93    0.45
  -4 -12   3    1.94    0.38
  -4  12  -3    1.47    0.33
  -4  12  -3    1.85    0.37
   4  11  -3    3.29    0.51
   4  11  -3    2.68    0.83
   4 -11   3    2.12    0.29
   4  11  -3    3.47    0.46
   4 -11   3    3.05    0.37
  -4 -11   3    3.30    0.46
  -4  11  -3    2.88    0.36
  -4  11  -3    2.87    0.38
   4 -10   3    5.85    0.45
   4  10  -3    5.91    0.94
   4 -10   3    5.69    0.55
   4 -10   3    4.82    0.44
   4  10  -3    5.60    0.56
   4  10  -3    5.76    0.63
  -4  10  -3    5.03    0.44
  -4  10  -3    5.57    0.44
  -4 -10   3    6.16    0.57
  -4  10  -3    5.61    0.42
   4   9  -3    8.02    0.56
   4   9  -3    8.14    0.62
   4  -9   3    6.99    0.47
   4   9  -3    7.26    0.96
   4  -9   3    7.65    0.59
   4  -9   3    7.63    0.44
  -4   9  -3    6.45    0.42
  -4  -9   3    7.18    0.55
  -4   9  -3    7.35    0.46
  -4  -9   3    7.91    0.54
  -4   9  -3    7.01    0.41
   4  -8   3    3.92    0.49
   4  -8   3    2.94    0.31
   4   8  -3    3.93    0.42
   4  -8   3    3.24    0.34
   4   8  -3    3.29    0.70
   4   8  -3    3.35    0.41
  -4  -8   3    3.34    0.37
  -4   8  -3    3.06    0.32
  -4   8  -3    2.95    0.29
  -4   8  -3    2.75    0.26
  -4  -8   3    3.50    0.36
   4  -7   3    9.91    0.42
   4   7  -3   10.53    0.53
   4  -7   3    9.85    0.46
   4   7  -3   10.33    0.60
   4  -7   3   10.54    0.69
   4   7  -3   10.58    0.95
  -4  -7   3   10.52    0.52
  -4  -7   3   10.26    0.54
  -4   7  -3   10.00    0.43
   4   6  -3    9.75    0.55
   4   6  -3    8.64    0.47
   4  -6   3    8.64    0.40
   4   6  -3    8.81    0.85
   4  -6   3   10.04    0.69
   4  -6   3    8.55    0.34
   4  -6   3    8.75    0.36
  -4  -6   3    9.56    0.47
  -4   6  -3    8.60    0.37
  -4   6  -3    7.88    0.32
  -4  -6   3    8.23    0.47
   4  -5   3   35.05    0.82
   4  -5   3   35.38    0.82
   4   5  -3   34.10    1.65
   4  -5   3   35.91    1.48
   4  -5   3   34.58    0.91
   4   5  -3   35.38    1.08
   4   5  -3   35.92    0.98
  -4  -5   3   36.31    0.99
  -4   5  -3   32.75    0.78
  -4   5  -3   34.64    0.83
  -4  -5   3   34.67    0.97
   4   4  -3   51.26    2.19
   4  -4   3   52.55    1.26
   4  -4   3   52.30    1.14
   4   4  -3   55.49    1.45
   4   4  -3   54.76    1.32
   4  -4   3   55.56    1.15
   4  -4   3   55.66    2.05
  -4  -4   3   55.94    1.41
  -4  -4   3   55.54    1.33
  -4   4  -3   52.46    1.15
  -4  -4   3   53.65    1.32
   4  -3   3   67.21    1.34
   4  -3   3   62.15    1.33
   4   3  -3   67.76    1.54
   4   3  -3   67.70    1.68
   4  -3   3   64.72    1.49
   4  -3   3   68.41    2.44
   4   3  -3   68.93    2.61
  -4  -3   3   68.07    1.63
  -4  -3   3   68.17    1.54
  -4  -3   3   70.10    1.55
  -4   3  -3   68.33    1.68
  -4   3  -3   62.93    1.35
   4   2  -3    1.86    0.39
   4  -2   3    1.62    0.30
   4   2  -3    1.77    0.22
   4  -2   3    1.35    0.11
   4   2  -3    1.58    0.19
  -4  -2   3    1.78    0.20
  -4  -2   3    2.06    0.21
  -4  -2   3    1.79    0.30
  -4  -2   3    1.95    0.20
  -4   2  -3    1.72    0.29
   4  -1   3    3.90    0.52
   4   1  -3    4.06    0.64
   4   1  -3    3.21    0.28
   4   1  -3    2.91    0.25
  -4  -1   3    2.81    0.24
  -4  -1   3    3.11    0.35
  -4  -1   3    3.09    0.24
  -4  -1   3    3.27    0.25
  -4   1  -3    3.58    0.35
   4   0  -3   -0.11    0.13
   4   0  -3   -0.20    0.11
   4   0   3    0.06    0.22
   4   0  -3    0.24    0.25
  -4   0   3   -0.06    0.22
  -4   0   3   -0.10    0.10
  -4   0  -3   -0.08    0.20
  -4   0  -3    0.26    0.07
   4  -1  -3    3.31    0.22
   4   1   3    3.12    0.23
   4  -1  -3    3.47    0.27
   4   1   3    4.02    0.18
   4   1   3    3.01    0.43
   4  -1  -3    3.08    0.50
  -4  -1  -3    3.31    0.10
  -4   1   3    3.22    0.32
  -4  -1  -3    4.08    0.20
  -4  -1  -3    3.70    0.18
  -4  -1  -3    3.76    0.11
   4   2   3    1.48    0.32
   4   2   3    1.67    0.16
   4  -2  -3    1.67    0.16
   4  -2  -3    1.71    0.19
   4   2   3    2.14    0.19
   4  -2  -3    1.85    0.19
   4   2   3    1.86    0.20
  -4  -2  -3    2.33    0.18
  -4  -2  -3    2.29    0.21
   4   3   3   67.33    1.66
   4   3   3   68.62    2.44
   4  -3  -3   68.18    1.49
   4   3   3   69.28    1.53
   4  -3  -3   66.33    1.62
   4  -3  -3   70.09    1.49
   4   3   3   69.26    1.52
  -4  -3  -3   69.74    1.53
  -4  -3  -3   69.71    1.61
  -4  -3  -3   68.38    1.52
   4  -4  -3   55.52    1.26
   4  -4  -3   54.89    1.38
   4   4   3   55.75    1.31
   4   4   3   56.82    2.09
   4   4   3   57.33    1.45
   4   4   3   56.84    1.33
   4  -4  -3   55.69    1.27
  -4  -4  -3   54.80    1.31
  -4  -4  -3   56.40    1.39
  -4   4   3   51.41    1.25
  -4  -4  -3   57.00    1.33
  -4  -4  -3   55.71    2.05
   4   5   3   35.64    0.97
   4   5   3   35.62    1.53
   4  -5  -3   36.53    0.91
   4  -5  -3   34.59    0.99
   4   5   3   36.39    1.09
   4  -5  -3   35.66    0.91
  -4  -5  -3   36.57    1.51
  -4  -5  -3   37.37    1.04
  -4  -5  -3   36.10    0.99
  -4  -5  -3   36.22    0.98
  -4   5   3   35.92    0.91
   4  -6  -3    9.28    0.46
   4   6   3    9.90    0.51
   4   6   3    9.63    0.80
   4   6   3    9.14    0.53
   4  -6  -3    9.79    0.42
  -4  -6  -3    9.94    0.49
  -4  -6  -3    8.97    0.45
  -4   6   3    9.56    0.42
  -4   6   3    9.52    0.43
  -4  -6  -3    9.18    0.69
   4  -7  -3   10.53    0.52
   4  -7  -3   10.73    0.47
   4   7   3   10.43    0.53
   4   7   3   11.17    0.96
   4   7   3   10.96    0.63
  -4   7   3   10.29    0.47
  -4  -7  -3   10.70    0.51
  -4  -7  -3   10.92    0.58
  -4   7   3   10.74    0.48
  -4  -7  -3   11.26    0.80
   4   8   3    3.54    0.61
   4   8   3    3.30    0.36
   4  -8  -3    3.02    0.34
   4  -8  -3    3.78    0.37
   4   8   3    3.36    0.41
   4  -8  -3    3.59    0.35
  -4  -8  -3    4.00    0.43
  -4  -8  -3    3.87    0.41
  -4  -8  -3    3.68    0.54
  -4   8   3    3.31    0.34
  -4   8   3    3.49    0.37
   4   9   3    7.42    0.53
   4  -9  -3    6.55    0.49
   4   9   3    7.54    0.93
   4  -9  -3    7.28    0.30
   4  -9  -3    7.45    0.45
   4   9   3    7.35    0.59
   4  -9  -3    7.06    0.30
  -4  -9  -3    8.52    0.57
  -4   9   3    8.01    0.47
  -4   9   3    7.63    0.50
  -4  -9  -3    8.33    0.52
   4  10   3    4.49    0.72
   4  10   3    6.57    0.63
   4 -10  -3    6.42    0.52
   4  10   3    6.25    0.54
   4 -10  -3    6.40    0.46
  -4  10   3    5.71    0.48
  -4 -10  -3    5.83    0.50
  -4 -10  -3    5.46    0.55
  -4  10   3    6.15    0.43
   4  11   3    3.48    0.45
   4  11   3    3.86    0.52
   4  11   3    3.45    0.69
   4 -11  -3    3.11    0.37
  -4 -11  -3    3.33    0.46
  -4  11   3    3.04    0.38
   4 -12  -3    1.55    0.32
   4  12   3    1.29    0.38
   4  12   3    1.74    0.44
   4  12   3    1.65    0.62
  -4  12   3    1.49    0.38
  -4 -12  -3    1.28    0.41
  -4  12   3    1.76    0.32
   4  13   3    0.12    0.55
   4  13   3    1.02    0.39
   4  13   3    0.40    0.41
  -4  13   3    0.43    0.31
  -4 -13  -3    0.87    0.41
   4  14   3   -0.32    0.62
   4  14   3    0.04    0.37
   4  14   3    0.15    0.43
  -4 -14  -3   -0.46    0.36
  -4  14   3    0.07    0.30
   4  15   3    0.41    0.32
   4  15   3    1.14    0.50
  -4  15   3    0.54    0.37
  -4 -15  -3    0.70    0.35
   4  16   3    0.42    0.42
   4  16   3    0.32    0.47
  -4  16   3    0.46    0.36
  -4 -16  -3    1.04    0.47
   4  17   3    2.22    0.59
   4  17   3    1.54    0.51
  -4  17   3    0.89    0.41
  -4 -17  -3    1.86    0.53
   5  16  -3    0.74    0.41
   5  16  -3   -1.10    0.92
  -5 -16   3    1.41    0.42
  -5  16  -3    0.69    0.40
   5  15  -3    0.10    0.42
   5  15  -3   -0.03    0.39
  -5 -15   3    0.12    0.40
  -5  15  -3    0.76    0.33
   5  14  -3    0.09    0.42
   5  14  -3    0.50    0.39
  -5 -14   3    0.06    0.39
  -5  14  -3    0.27    0.33
   5  13  -3   -0.71    0.77
   5  13  -3    0.74    0.43
   5  13  -3    0.67    0.38
  -5  13  -3    1.12    0.32
  -5 -13   3    1.33    0.43
   5  12  -3    0.57    0.34
   5  12  -3    0.54    0.40
   5  12  -3   -0.77    0.76
  -5 -12   3    0.27    0.34
  -5  12  -3    0.42    0.29
   5  11  -3    2.25    0.89
   5  11  -3    3.17    0.52
   5  11  -3    3.36    0.46
  -5  11  -3    2.28    0.34
  -5 -11   3    3.69    0.49
   5 -10   3    2.70    0.37
   5  10  -3    3.19    0.87
   5  10  -3    4.24    0.47
   5  10  -3    3.99    0.52
  -5  10  -3    3.68    0.36
  -5 -10   3    5.39    0.57
   5   9  -3   19.03    0.83
   5   9  -3   19.93    0.94
   5  -9   3   18.81    1.03
   5   9  -3   20.95    1.64
  -5   9  -3   18.83    0.68
  -5  -9   3   19.54    0.84
  -5  -9   3   19.29    0.81
   5   8  -3   10.43    1.27
   5  -8   3    9.34    0.41
   5  -8   3    9.65    0.75
   5   8  -3    9.74    0.58
   5   8  -3    9.73    0.66
   5  -8   3    8.32    0.46
  -5  -8   3    9.08    0.55
  -5  -8   3    9.78    0.59
  -5   8  -3    8.76    0.44
   5  -7   3    0.90    0.16
   5  -7   3    0.93    0.19
   5   7  -3    0.80    0.24
   5   7  -3    1.11    0.48
   5   7  -3    1.21    0.32
   5  -7   3    0.93    0.29
  -5  -7   3    1.28    0.30
  -5  -7   3    1.18    0.28
  -5   7  -3    0.84    0.17
   5  -6   3    1.74    0.15
   5   6  -3    1.63    0.32
   5   6  -3    1.81    0.57
   5  -6   3    1.70    0.19
   5   6  -3    1.71    0.28
   5  -6   3    1.75    0.16
   5  -6   3    1.53    0.34
  -5   6  -3    1.47    0.16
  -5  -6   3    2.13    0.30
  -5  -6   3    1.86    0.27
   5  -5   3    6.17    0.64
   5   5  -3    5.67    0.87
   5  -5   3    5.13    0.26
   5   5  -3    5.44    0.39
   5   5  -3    5.06    0.47
   5  -5   3    4.87    0.15
   5  -5   3    4.40    0.14
  -5  -5   3    4.91    0.36
  -5   5  -3    4.18    0.18
  -5  -5   3    5.38    0.38
   5   4  -3    7.67    0.90
   5  -4   3    7.68    0.75
   5   4  -3    6.94    0.40
   5   4  -3    8.45    0.50
   5  -4   3    7.20    0.27
  -5  -4   3    7.46    0.40
  -5  -4   3    7.51    0.42
   5   3  -3    0.26    0.30
   5   3  -3    0.38    0.20
   5  -3   3    0.28    0.25
   5   3  -3    0.18    0.16
  -5  -3   3    0.82    0.24
  -5  -3   3    0.55    0.16
  -5  -3   3    0.51    0.18
  -5   3  -3    0.36    0.21
  -5  -3   3    0.73    0.18
   5   2  -3    4.95    0.66
   5   2  -3    5.13    0.31
   5   2  -3    5.17    0.36
   5  -2   3    4.52    0.64
  -5  -2   3    5.70    0.31
  -5   2  -3    5.02    0.40
  -5  -2   3    4.90    0.29
  -5  -2   3    5.63    0.33
  -5  -2   3    5.07    0.47
   5   1  -3    0.93    0.36
   5   1  -3    0.89    0.15
   5   1  -3    0.76    0.18
   5  -1   3    0.70    0.31
  -5   1  -3    0.73    0.24
  -5  -1   3    1.15    0.17
  -5  -1   3    1.05    0.26
   5   0  -3    0.05    0.27
   5   0  -3   -0.13    0.10
   5   0   3   -0.21    0.24
   5   0  -3   -0.08    0.13
  -5   0   3   -0.14    0.24
  -5   0   3   -0.23    0.11
  -5   0   3   -0.01    0.09
  -5   0  -3   -0.41    0.23
   5   1   3    0.70    0.14
   5  -1  -3    1.05    0.13
   5  -1  -3    0.95    0.17
   5  -1  -3    0.66    0.39
   5  -1  -3    0.91    0.13
   5   1   3    0.76    0.30
   5   1   3    0.99    0.09
  -5  -1  -3    0.89    0.29
  -5   1   3    0.87    0.14
  -5   1   3    0.95    0.14
  -5   1   3    0.84    0.29
  -5  -1  -3    1.10    0.10
  -5  -1  -3    1.03    0.11
   5   2   3    5.24    0.24
   5   2   3    5.27    0.25
   5   2   3    4.53    0.57
   5   2   3    5.14    0.32
   5  -2  -3    5.43    0.31
   5  -2  -3    3.63    0.61
   5  -2  -3    5.20    0.24
   5  -2  -3    5.17    0.24
  -5   2   3    5.19    0.26
  -5  -2  -3    5.32    0.27
  -5  -2  -3    5.49    0.25
   5  -3  -3    0.49    0.12
   5   3   3    0.46    0.16
   5  -3  -3    0.29    0.14
   5  -3  -3    0.38    0.11
   5   3   3    0.46    0.32
   5   3   3    0.28    0.14
   5   3   3    0.36    0.13
   5  -3  -3    0.45    0.13
  -5   3   3    0.40    0.12
  -5  -3  -3    0.58    0.16
  -5  -3  -3    0.61    0.12
   5  -4  -3    7.56    0.32
   5  -4  -3    7.40    0.37
   5  -4  -3    7.20    0.38
   5  -4  -3    7.66    0.31
   5   4   3    7.28    0.44
   5   4   3    7.35    0.37
   5   4   3    7.62    0.76
  -5  -4  -3    8.15    0.39
  -5  -4  -3    7.86    0.37
  -5  -4  -3    7.60    0.40
  -5   4   3    7.45    0.33
   5   5   3    6.24    0.76
   5   5   3    5.37    0.37
   5  -5  -3    4.82    0.33
   5  -5  -3    5.09    0.29
   5   5   3    5.16    0.44
   5  -5  -3    5.16    0.29
  -5  -5  -3    5.08    0.35
  -5  -5  -3    5.35    0.39
   5  -6  -3    1.74    0.20
   5   6   3    1.53    0.27
   5   6   3    1.63    0.45
   5  -6  -3    1.71    0.23
   5   6   3    1.65    0.30
  -5  -6  -3    1.91    0.27
  -5  -6  -3    1.46    0.27
   5   7   3    0.90    0.46
   5   7   3    1.01    0.32
   5  -7  -3    0.80    0.21
   5  -7  -3    0.73    0.19
   5   7   3    0.85    0.27
  -5   7   3    1.21    0.21
  -5  -7  -3    1.18    0.26
  -5  -7  -3    0.85    0.26
   5  -8  -3    9.95    0.49
   5   8   3    9.85    0.56
   5  -8  -3    8.99    0.52
   5   8   3    9.20    1.01
   5   8   3    9.41    0.64
  -5   8   3    9.39    0.50
  -5  -8  -3   10.71    0.63
  -5  -8  -3    9.68    0.53
  -5   8   3    9.26    0.46
   5   9   3   20.58    0.93
   5  -9  -3   19.27    0.85
   5   9   3   20.21    0.82
   5   9   3   19.57    1.39
   5  -9  -3   19.11    0.70
  -5   9   3   20.13    0.74
  -5  -9  -3   20.26    0.84
  -5  -9  -3   20.01    0.80
   5  10   3    4.60    0.52
   5  10   3    3.07    0.70
   5  10   3    4.28    0.45
  -5 -10  -3    4.28    0.47
  -5  10   3    4.37    0.46
   5  11   3    3.19    0.43
   5  11   3    3.11    0.52
   5  11   3    1.68    0.76
  -5 -11  -3    2.66    0.44
  -5  11   3    3.21    0.38
   5  12   3    0.00    0.37
   5  12   3   -0.17    0.30
   5  12   3   -1.21    0.61
  -5  12   3    0.50    0.29
  -5 -12  -3    0.03    0.33
   5  13   3   -0.31    0.68
   5  13   3    0.61    0.37
   5  13   3    0.78    0.43
  -5  13   3    1.22    0.32
  -5 -13  -3    0.89    0.41
   5  14   3   -0.88    0.58
   5  14   3    0.03    0.35
   5  14   3    0.53    0.43
  -5 -14  -3    0.36    0.40
  -5  14   3    0.63    0.36
   5  15   3    0.31    0.45
   5  15   3   -0.41    0.62
  -5 -15  -3   -0.34    0.35
  -5  15   3    0.08    0.31
   5  16   3    0.91    0.48
  -5  16   3    1.04    0.38
  -5 -16  -3    1.25    0.48
  -6 -15   3    0.06    0.44
   6  14  -3    0.31    0.43
  -6 -14   3    0.04    0.40
  -6  14  -3   -0.03    0.27
   6  13  -3    0.25    0.41
  -6 -13   3    0.01    0.35
  -6  13  -3   -0.09    0.26
   6  12  -3   -0.30    0.35
  -6  12  -3   -0.04    0.24
  -6 -12   3   -0.23    0.37
   6  11  -3    0.23    0.35
  -6  11  -3   -0.14    0.20
  -6 -11   3   -0.01    0.32
   6  10  -3    1.97    0.89
   6  10  -3    3.18    0.49
  -6 -10   3    2.85    0.43
  -6  10  -3    3.43    0.35
   6  -9   3    5.54    0.71
   6   9  -3    3.95    0.93
   6   9  -3    5.86    0.63
  -6  -9   3    5.48    0.55
  -6   9  -3    4.88    0.34
   6   8  -3    0.84    0.69
   6  -8   3    0.84    0.31
   6   8  -3    0.96    0.32
   6   8  -3    1.82    0.41
  -6   8  -3    0.73    0.16
  -6  -8   3    0.94    0.30
   6   7  -3    1.74    0.38
   6   7  -3    1.37    0.31
   6   7  -3    1.97    0.61
   6  -7   3    1.66    0.39
  -6  -7   3    1.80    0.33
   6   6  -3    1.29    0.61
   6  -6   3    1.18    0.35
   6  -6   3    1.48    0.16
   6   6  -3    1.53    0.28
   6   6  -3    1.86    0.34
  -6  -6   3    1.61    0.29
   6   5  -3    5.79    0.41
   6   5  -3    5.64    0.51
   6  -5   3    5.26    0.73
   6   5  -3    4.35    0.76
   6  -5   3    5.16    0.21
  -6  -5   3    5.89    0.43
  -6  -5   3    6.06    0.41
   6   4  -3   -0.30    0.20
   6   4  -3    0.09    0.45
   6   4  -3   -0.13    0.17
   6  -4   3    0.11    0.28
  -6  -4   3    0.05    0.29
  -6  -4   3   -0.13    0.17
  -6  -4   3    0.19    0.18
   6  -3   3    1.99    0.43
   6   3  -3    2.29    0.30
   6   3  -3    2.02    0.23
   6   3  -3    2.15    0.53
  -6  -3   3    2.62    0.43
  -6  -3   3    2.18    0.24
  -6   3  -3    2.00    0.39
  -6  -3   3    1.94    0.24
   6   2  -3    0.76    0.49
   6  -2   3    0.75    0.34
   6   2  -3    0.76    0.20
   6   2  -3    0.89    0.17
  -6  -2   3    0.94    0.34
  -6  -2   3    0.79    0.17
  -6   2  -3    0.62    0.30
   6  -1   3    0.17    0.32
   6  -1   3    0.30    0.32
   6   1  -3    0.26    0.18
   6   1  -3    0.16    0.43
   6   1  -3    0.26    0.13
  -6   1  -3    0.35    0.30
  -6  -1   3    0.34    0.14
  -6  -1   3   -0.01    0.13
  -6  -1   3    0.48    0.32
   6   0  -3    5.46    0.24
   6   0   3    5.30    0.70
   6   0  -3    4.96    0.25
   6   0  -3    4.22    0.71
   6   0  -3    4.87    0.35
  -6   0   3    5.40    0.55
  -6   0   3    5.31    0.27
  -6   0  -3    4.95    0.45
  -6   0   3    5.07    0.27
   6   1   3    0.14    0.34
   6  -1  -3    0.14    0.15
   6  -1  -3    0.10    0.41
   6  -1  -3    0.17    0.09
   6  -1  -3    0.09    0.09
  -6  -1  -3   -0.02    0.30
  -6   1   3   -0.34    0.29
  -6   1   3    0.11    0.11
  -6   1   3    0.19    0.11
   6  -2  -3    0.77    0.48
   6  -2  -3    0.86    0.10
   6   2   3    0.76    0.36
   6  -2  -3    0.88    0.10
   6  -2  -3    0.96    0.17
   6   2   3    0.67    0.17
  -6   2   3    0.79    0.12
  -6  -2  -3    0.97    0.12
  -6  -2  -3    0.51    0.33
  -6  -2  -3    0.78    0.12
  -6   2   3    0.76    0.11
   6  -3  -3    2.53    0.26
   6  -3  -3    2.53    0.25
   6   3   3    2.25    0.22
   6   3   3    2.22    0.48
   6   3   3    2.06    0.25
   6  -3  -3    2.41    0.14
   6  -3  -3    2.30    0.14
   6  -3  -3    2.02    0.59
  -6  -3  -3    2.40    0.22
  -6   3   3    2.31    0.18
  -6  -3  -3    2.77    0.26
   6   4   3   -0.12    0.34
   6  -4  -3    0.14    0.13
   6   4   3    0.06    0.15
   6  -4  -3    0.15    0.08
   6   4   3    0.02    0.19
   6  -4  -3    0.08    0.09
   6  -4  -3    0.14    0.15
  -6   4   3    0.07    0.10
  -6  -4  -3    0.10    0.17
  -6  -4  -3    0.10    0.10
   6  -5  -3    5.73    0.37
   6   5   3    6.22    0.80
   6  -5  -3    5.20    0.34
   6   5   3    5.45    0.36
   6   5   3    5.74    0.47
  -6  -5  -3    5.51    0.42
  -6   5   3    6.04    0.28
  -6  -5  -3    5.44    0.36
   6   6   3    1.51    0.54
   6   6   3    1.91    0.28
   6  -6  -3    2.01    0.26
   6   6   3    1.76    0.33
  -6  -6  -3    1.67    0.29
  -6   6   3    2.39    0.24
   6   7   3    1.40    0.33
   6   7   3    1.34    0.58
  -6  -7  -3    1.89    0.32
   6   8   3    1.37    0.36
   6   8   3    0.47    0.55
  -6  -8  -3    1.30    0.33
   6   9   3    6.16    0.67
   6   9   3    3.69    0.82
  -6  -9  -3    6.58    0.55
   6  10   3    1.64    0.71
   6  10   3    2.50    0.46
  -6 -10  -3    3.35    0.46
   6  11   3   -0.12    0.35
  -6  11   3    0.13    0.23
  -6 -11  -3   -0.36    0.35
   6  12   3   -0.29    0.33
  -6  12   3    0.37    0.25
  -6 -12  -3   -0.08    0.37
   6  13   3   -0.13    0.38
  -6  13   3    0.46    0.29
  -6 -13  -3   -0.53    0.38
   6  14   3   -0.02    0.46
  -6  14   3    0.37    0.30
  -6 -14  -3    0.52    0.44
  -6 -15  -3   -0.44    0.38
  -7 -13   3   -0.36    0.40
   7  12  -3    0.15    0.37
  -7 -12   3   -0.21    0.33
   7  11  -3    2.11    0.47
   7  11  -3   -0.88    0.88
  -7 -11   3    1.08    0.37
   7  10  -3    0.11    0.32
  -7 -10   3    0.69    0.36
   7   9  -3    2.06    0.87
   7   9  -3    2.12    0.42
  -7  -9   3    2.77    0.42
   7   8  -3    2.58    0.84
   7  -8   3    2.99    0.50
   7   8  -3    3.39    0.45
  -7  -8   3    3.40    0.42
   7  -7   3    9.03    0.95
   7   7  -3    9.92    1.37
   7   7  -3    8.98    0.69
  -7  -7   3    8.31    0.58
   7  -6   3    1.39    0.43
   7   6  -3    1.24    0.34
   7   6  -3    1.49    0.70
  -7  -6   3    1.50    0.30
  -7  -6   3    1.89    0.46
   7   5  -3    1.49    0.55
   7  -5   3    0.91    0.41
   7   5  -3    1.49    0.31
  -7  -5   3    1.32    0.37
  -7  -5   3    1.52    0.27
   7   4  -3    0.92    0.58
   7   4  -3    1.29    0.29
   7  -4   3    0.90    0.39
  -7  -4   3    1.36    0.43
  -7  -4   3    0.97    0.23
   7   3  -3    1.20    0.27
   7  -3   3    1.09    0.41
   7   3  -3    1.54    0.61
  -7  -3   3    0.70    0.38
  -7  -3   3    1.39    0.22
   7   2  -3    0.43    0.22
   7  -2   3    0.40    0.39
   7  -2   3    0.92    0.43
   7   2  -3    0.06    0.47
  -7   2  -3    0.45    0.28
  -7  -2   3    0.49    0.35
  -7  -2   3    0.36    0.16
   7   1  -3    0.89    0.54
   7   1  -3    1.08    0.21
   7  -1   3    0.43    0.40
   7  -1   3    1.69    0.50
  -7  -1   3    1.05    0.15
  -7  -1   3    1.23    0.41
  -7   1  -3    1.06    0.39
   7   0  -3    0.63    0.51
   7   0  -3    0.40    0.18
   7   0   3    0.05    0.38
   7   0   3    0.21    0.36
  -7   0  -3    0.21    0.33
  -7   0   3    0.47    0.36
  -7   0   3    0.36    0.10
  -7   0   3    0.46    0.10
   7  -1  -3    1.08    0.57
   7   1   3    1.22    0.43
   7  -1  -3    1.17    0.19
  -7   1   3    0.80    0.41
  -7  -1  -3    1.38    0.41
   7   2   3    0.51    0.39
   7  -2  -3    0.45    0.15
   7  -2  -3    0.17    0.50
  -7  -2  -3    0.38    0.29
   7   3   3    1.30    0.23
   7  -3  -3    1.68    0.61
   7  -3  -3    1.34    0.18
   7   3   3    1.08    0.43
  -7  -3  -3    1.13    0.39
  -7  -3  -3    1.08    0.14
   7  -4  -3    1.11    0.18
   7  -4  -3    1.58    0.61
   7   4   3    1.36    0.26
   7   4   3    1.17    0.46
  -7  -4  -3    1.09    0.20
   7   5   3    1.13    0.28
   7   5   3    1.18    0.53
   7  -5  -3    1.44    0.20
  -7  -5  -3    1.38    0.24
   7   6   3    1.65    0.32
   7  -6  -3    1.54    0.22
   7   6   3    0.45    0.55
  -7  -6  -3    1.48    0.27
   7   7   3    7.18    1.17
   7  -7  -3    8.97    0.49
   7   7   3    8.62    0.65
  -7  -7  -3    9.65    0.59
   7   8   3    3.36    0.46
   7   8   3    1.91    0.71
   7  -8  -3    2.82    0.32
  -7  -8  -3    4.79    0.51
   7   9   3    0.58    0.76
   7   9   3    2.53    0.44
  -7  -9  -3    2.34    0.40
   7  10   3   -0.03    0.31
  -7 -10  -3   -0.06    0.28
   7  11   3    1.50    0.43
  -7 -11  -3    1.89    0.43
   7  12   3    0.09    0.36
  -7 -12  -3    0.24    0.39
  -7 -13  -3    0.33    0.42
  -8 -10   3   -0.03    0.33
   8   9  -3    1.10    0.41
   8   9  -3   -1.12    0.80
  -8  -9   3    0.50    0.32
   8   8  -3    1.26    0.39
   8   8  -3    0.11    0.78
  -8  -8   3    1.09    0.47
  -8  -8   3    0.56    0.32
   8  -7   3    0.27    0.37
   8   7  -3    0.33    0.32
   8   7  -3   -0.67    0.65
  -8  -7   3    0.13    0.27
  -8  -7   3    0.80    0.44
   8   6  -3    4.27    0.47
   8  -6   3    6.49    0.98
   8   6  -3    3.75    0.91
  -8  -6   3    4.04    0.63
  -8  -6   3    5.08    0.47
   8   5  -3    2.05    0.75
   8   5  -3    1.73    0.35
   8  -5   3    1.40    0.45
  -8  -5   3    1.35    0.27
  -8  -5   3    1.54    0.48
   8   4  -3    0.50    0.26
   8  -4   3    0.04    0.35
   8   4  -3    0.33    0.58
   8  -4   3    1.07    0.55
  -8  -4   3    0.17    0.20
  -8  -4   3    0.81    0.44
   8   3  -3    1.33    0.28
   8   3  -3    1.53    0.64
   8  -3   3    0.86    0.45
   8  -3   3    1.58    0.57
  -8  -3   3    0.98    0.20
  -8  -3   3    1.22    0.40
   8   2  -3    0.77    0.56
   8   2  -3   -0.04    0.20
   8  -2   3    0.90    0.48
   8  -2   3   -0.04    0.37
  -8  -2   3   -0.21    0.38
  -8   2  -3    0.40    0.40
   8  -1   3   -0.12    0.37
   8  -1   3    0.00    0.38
   8   1  -3    0.02    0.17
   8   1  -3    0.54    0.53
  -8  -1   3   -0.44    0.35
  -8   1  -3    0.25    0.39
   8   0   3   -0.25    0.37
   8   0  -3    0.03    0.48
   8   0   3    0.20    0.41
   8   0  -3    0.01    0.14
  -8   0  -3    0.04    0.36
  -8   0   3   -0.25    0.36
   8  -1  -3    0.42    0.53
   8   1   3   -0.09    0.41
   8   1   3    0.28    0.46
  -8  -1  -3    0.35    0.38
   8   2   3    0.33    0.41
   8  -2  -3    0.31    0.54
  -8  -2  -3   -0.12    0.35
   8   3   3    1.50    0.55
   8  -3  -3    2.19    0.71
  -8  -3  -3    0.71    0.44
   8   4   3    0.55    0.53
   8  -4  -3    0.97    0.59
   8   4   3    0.68    0.23
  -8  -4  -3    0.73    0.43
   8  -5  -3    2.96    0.76
   8   5   3    1.49    0.30
   8   5   3    1.65    0.59
  -8  -5  -3    1.64    0.24
  -8  -5  -3    1.31    0.48
   8   6   3    5.11    0.54
   8   6   3    3.91    0.84
   8  -6  -3    7.58    1.21
  -8  -6  -3    5.72    0.43
   8   7   3   -0.39    0.56
   8   7   3   -0.13    0.27
  -8  -7  -3    0.62    0.26
   8   8   3   -1.41    0.70
   8   8   3    1.12    0.37
  -8  -8  -3    1.37    0.33
   8   9   3    0.76    0.38
  -8  -9  -3    0.73    0.33
  -8 -10  -3    0.21    0.32
   9  -5   3    1.14    0.54
   9   5  -3    0.09    0.65
   9  -5   3    0.20    0.44
  -9  -5   3    0.79    0.49
   9   4  -3    0.73    0.68
   9  -4   3    0.54    0.43
   9  -4   3    1.51    0.62
  -9  -4   3    1.26    0.52
   9  -3   3    0.74    0.51
   9  -3   3    0.38    0.44
   9   3  -3    0.45    0.61
  -9  -3   3    0.13    0.44
   9  -2   3    0.88    0.51
   9   2  -3    0.62    0.60
   9  -2   3    0.40    0.45
  -9  -2   3   -0.33    0.42
   9  -1   3   -0.19    0.40
   9   1  -3   -0.16    0.54
   9  -1   3    0.31    0.45
  -9  -1   3   -0.14    0.40
  -9   1  -3   -0.26    0.40
   9   0  -3    0.01    0.53
   9   0   3    0.15    0.46
   9   0   3    0.67    0.48
  -9   0  -3   -0.55    0.38
   9  -1  -3    0.62    0.59
   9   1   3   -0.15    0.45
   9   1   3    0.65    0.53
  -9  -1  -3    0.00    0.42
   9   2   3   -0.12    0.47
   9  -2  -3    0.33    0.57
   9   2   3   -0.16    0.33
  -9  -2  -3    0.33    0.44
   9  -3  -3    1.22    0.62
   9   3   3   -0.28    0.44
   9   3   3    0.49    0.51
  -9  -3  -3   -0.44    0.39
   9   4   3    0.86    0.56
   9  -4  -3    1.72    0.70
  -9  -4  -3    0.48    0.47
   9  -5  -3    0.70    0.47
  -9  -5  -3    0.67    0.46
   0 -19   4   -0.48    0.49
   0  19  -4   -0.17    0.46
   0  19  -4    0.25    0.41
   0  18  -4    0.11    0.34
   0  18  -4   -0.19    0.32
   0 -18   4   -0.14    0.46
   0  17  -4    0.29    0.48
   0 -17   4   -0.05    0.43
   0  17  -4    0.41    0.35
   0 -16   4   -0.50    0.38
   0  16  -4   -0.02    0.44
   0  16  -4   -0.06    0.41
   0 -15   4    3.24    0.49
   0  15  -4    3.80    0.58
   0  15  -4    3.77    0.63
   0  14  -4   -0.82    0.36
   0 -13   4    0.13    0.37
   0  13  -4    0.18    0.35
   0  13  -4    0.54    0.32
   0  13  -4    0.58    0.30
   0 -12   4    0.53    0.33
   0  12  -4    1.24    0.35
   0  12  -4    0.76    0.29
   0  12  -4    0.38    0.35
   0 -11   4    0.89    0.29
   0  11  -4    0.62    0.25
   0  11  -4    0.67    0.28
   0  11  -4    0.66    0.29
   0  10  -4    6.76    0.63
   0  10  -4    7.26    0.51
   0 -10   4    7.39    0.46
   0  10  -4    7.00    0.80
   0  10  -4    7.26    0.56
   0   9  -4   14.57    1.01
   0  -9   4   14.80    0.66
   0   9  -4   15.82    0.64
   0   9  -4   14.79    0.83
   0  -9   4   14.89    0.66
   0   9  -4   16.14    0.73
   0   9  -4   14.63    0.62
   0  -8   4  218.95    4.55
   0  -8   4  220.52    4.86
   0   8  -4  209.10    4.84
   0   8  -4  213.54    6.57
   0   8  -4  205.17    4.51
   0  -8   4  216.53    4.53
   0   8  -4  216.26    4.52
   0   8  -4  218.51    6.90
   0   7  -4   14.79    0.79
   0  -7   4   15.49    1.02
   0   7  -4   16.23    0.66
   0   7  -4   15.56    1.01
   0  -7   4   15.92    0.65
   0  -7   4   14.17    0.55
   0   7  -4   15.08    0.57
   0  -7   4   15.92    0.61
   0   7  -4   15.81    0.59
   0  -6   4    0.82    0.19
   0   6  -4    0.79    0.16
   0   6  -4    0.66    0.17
   0  -6   4    0.78    0.29
   0   6  -4    0.50    0.19
   0  -6   4    1.03    0.18
   0   6  -4    0.92    0.20
   0   6  -4    1.05    0.36
   0  -6   4    0.69    0.20
   0  -5   4   40.29    1.47
   0  -5   4   40.17    1.02
   0   5  -4   39.94    1.58
   0   5  -4   38.91    1.00
   0  -5   4   39.28    1.00
   0   5  -4   40.38    1.46
   0   5  -4   37.93    0.99
   0  -5   4   37.36    1.54
   0  -5   4   39.34    1.08
   0   5  -4   41.26    1.11
   0  -4   4    3.26    0.46
   0   4  -4    2.38    0.24
   0  -4   4    2.86    0.38
   0   4  -4    3.95    0.50
   0   4  -4    2.35    0.21
   0  -4   4    2.49    0.24
   0  -4   4    2.19    0.23
   0   4  -4    2.46    0.34
   0  -4   4    2.42    0.24
   0   3  -4    1.95    0.30
   0  -3   4    1.66    0.17
   0   3  -4    1.61    0.18
   0  -3   4    2.61    0.38
   0  -3   4    1.86    0.20
   0  -3   4    2.06    0.21
   0  -3   4    2.20    0.29
   0   3  -4    1.60    0.18
   0  -2   4    3.01    0.31
   0  -2   4    2.36    0.18
   0   2  -4    2.71    0.31
   0  -2   4    2.22    0.19
   0   2  -4    1.93    0.20
   0   2  -4    2.27    0.17
   0  -2   4    2.91    0.35
   0   1  -4  243.10    5.14
   0   1  -4  241.12    7.20
   0  -1   4  247.74    4.82
   0  -1   4  234.93    7.17
   0  -1   4  242.46    5.14
   0  -1   4  235.21    7.19
   0   1  -4  251.99    4.82
   0   1  -4  230.88    7.16
   0   0  -4   -0.16    0.09
   0   0  -4   -0.09    0.09
   0   0   4   -0.21    0.10
   0   0  -4   -0.18    0.09
   0   0   4    0.00    0.09
   0   0   4   -0.04    0.10
   0   0   4    0.10    0.13
   0   0  -4   -0.04    0.10
   0  -1  -4  245.31    7.29
   0  -1  -4  249.14    5.25
   0   1   4  248.63    4.91
   0   1   4  243.68    7.29
   0  -1  -4  243.79    4.91
   0  -1  -4  238.88    7.29
   0  -1  -4  251.55    4.92
   0  -2  -4    2.59    0.25
   0  -2  -4    2.25    0.20
   0   2   4    2.64    0.18
   0   2   4    2.42    0.27
   0  -2  -4    2.52    0.21
   0   2   4    2.11    0.20
   0  -2  -4    2.36    0.20
   0   3   4    1.49    0.22
   0   3   4    1.65    0.18
   0  -3  -4    1.75    0.21
   0  -3  -4    1.59    0.18
   0  -3  -4    1.79    0.20
   0   3   4    1.68    0.17
   0  -3  -4    1.93    0.20
   0   3   4    1.80    0.17
   0   4   4    2.65    0.26
   0   4   4    2.34    0.27
   0  -4  -4    2.05    0.25
   0   4   4    2.19    0.23
   0  -4  -4    2.20    0.22
   0  -4  -4    2.35    0.20
   0   4   4    2.11    0.22
   0  -4  -4    2.18    0.20
   0  -5  -4   41.44    1.12
   0  -5  -4   41.07    1.04
   0  -5  -4   39.07    1.02
   0   5   4   40.79    1.13
   0   5   4   41.08    1.05
   0   5   4   41.36    1.04
   0  -5  -4   39.65    1.39
   0   5   4   40.30    1.40
   0  -6  -4    0.77    0.20
   0   6   4    0.55    0.20
   0   6   4    0.58    0.15
   0   6   4    0.77    0.18
   0   6   4    0.82    0.18
   0  -6  -4    0.68    0.20
   0  -6  -4    0.83    0.18
   0  -7  -4   14.76    0.58
   0  -7  -4   16.40    0.66
   0   7   4   15.26    0.71
   0   7   4   16.37    0.63
   0   7   4   17.19    0.69
   0  -7  -4   15.31    0.87
   0   7   4   15.30    0.58
   0  -7  -4   15.18    0.60
   0  -8  -4  219.84    4.58
   0   8   4  217.84    6.51
   0   8   4  219.18    4.91
   0  -8  -4  220.40    4.91
   0  -8  -4  218.24    6.83
   0   8   4  209.15    4.55
   0  -8  -4  212.33    4.57
   0   8   4  219.75    4.59
   0  -9  -4   16.48    0.70
   0   9   4   15.82    0.65
   0   9   4   15.40    0.73
   0  -9  -4   15.63    1.01
   0   9   4   14.62    0.61
   0   9   4   16.92    0.76
   0  10   4    7.03    0.48
   0  10   4    7.00    0.51
   0  10   4    7.17    0.54
   0 -10  -4    7.85    0.49
   0  11   4    0.69    0.17
   0  11   4    1.08    0.31
   0  11   4    0.74    0.31
   0 -11  -4    0.91    0.31
   0  12   4    1.11    0.21
   0  12   4    0.93    0.38
   0 -12  -4    1.20    0.37
   0  12   4    1.09    0.36
   0  13   4    0.47    0.37
   0  13   4    0.72    0.33
   0  13   4    0.49    0.19
   0 -13  -4    0.76    0.37
   0  14   4   -0.51    0.28
   0 -14  -4   -0.43    0.26
   0  14   4   -0.39    0.36
   0  15   4    3.75    0.64
   0 -15  -4    4.30    0.58
   0  15   4    3.90    0.56
   0  16   4    0.06    0.46
   0  16   4   -0.08    0.39
   0 -16  -4   -0.04    0.40
   0  17   4    0.61    0.39
   0 -17  -4    1.00    0.47
   0  17   4    0.98    0.46
   0 -18  -4    0.32    0.46
   0  18   4    0.57    0.50
   0  18   4   -0.31    0.31
   0 -19  -4   -0.41    0.45
   0  19   4   -0.15    0.35
   0  19   4   -0.43    0.43
   1  19  -4    0.58    0.53
   1 -19   4    0.33    0.50
   1  19  -4    1.12    0.55
  -1  19  -4    0.57    0.54
  -1  19  -4    0.86    0.52
  -1 -19   4    0.92    0.45
   1  18  -4    0.15    0.38
   1 -18   4    0.12    0.45
   1  18  -4   -0.22    0.45
  -1  18  -4    0.32    0.47
  -1 -18   4    0.04    0.36
  -1  18  -4    0.09    0.44
   1 -17   4    0.64    0.45
   1  17  -4    0.45    0.46
   1  17  -4    0.12    0.46
  -1  17  -4    0.33    0.45
  -1 -17   4    0.19    0.44
  -1  17  -4   -0.13    0.42
   1  16  -4    0.46    0.45
   1 -16   4    0.37    0.32
   1  16  -4    0.44    0.49
  -1 -16   4    0.56    0.46
  -1  16  -4    0.12    0.44
  -1  16  -4    0.30    0.42
   1  15  -4   -0.18    0.46
   1 -15   4   -0.03    0.30
   1  15  -4   -0.04    0.42
  -1 -15   4   -0.23    0.41
  -1  15  -4   -0.59    0.37
  -1  15  -4   -0.22    0.38
   1 -14   4   -0.55    0.34
   1  14  -4   -0.68    0.27
  -1 -14   4   -1.02    0.36
  -1  14  -4   -0.61    0.35
   1 -13   4   -0.51    0.34
   1  13  -4    0.27    0.61
   1  13  -4    0.10    0.33
   1  13  -4   -0.75    0.35
  -1 -13   4   -0.26    0.27
  -1  13  -4   -0.79    0.35
  -1  13  -4    0.39    0.22
  -1  13  -4   -0.21    0.27
   1 -12   4    0.54    0.33
   1  12  -4    0.57    0.38
   1  12  -4    1.08    0.37
   1  12  -4    1.57    0.55
  -1  12  -4    1.17    0.26
  -1  12  -4    0.74    0.36
  -1  12  -4    0.97    0.34
  -1 -12   4    0.49    0.35
   1  11  -4    0.27    0.53
   1  11  -4    0.38    0.22
   1  11  -4    0.28    0.23
   1  11  -4   -0.05    0.29
   1 -11   4    0.26    0.26
  -1  11  -4    0.13    0.20
  -1  11  -4   -0.08    0.25
  -1  11  -4    0.12    0.18
  -1 -11   4    0.20    0.28
   1 -10   4    4.22    0.38
   1  10  -4    5.12    0.52
   1  10  -4    4.80    0.74
   1  10  -4    4.55    0.61
   1  10  -4    5.25    0.49
   1 -10   4    4.90    0.45
  -1  10  -4    4.82    0.48
  -1  10  -4    4.85    0.36
  -1 -10   4    4.68    0.48
  -1  10  -4    5.40    0.49
  -1  10  -4    4.26    0.43
   1   9  -4   15.88    0.75
   1   9  -4   15.28    0.68
   1  -9   4   15.65    0.65
   1   9  -4   15.13    0.92
   1   9  -4   15.92    1.18
   1  -9   4   16.04    0.70
  -1  -9   4   14.94    0.64
  -1   9  -4   15.52    0.70
  -1   9  -4   15.94    0.81
  -1   9  -4   14.50    0.61
  -1   9  -4   15.67    0.63
   1  -8   4   11.17    0.53
   1   8  -4   10.91    0.97
   1   8  -4   10.44    0.75
   1  -8   4   10.87    0.68
   1   8  -4   10.24    0.50
   1   8  -4   10.41    0.60
   1  -8   4   10.92    0.54
   1   8  -4   11.20    0.53
  -1  -8   4   10.65    0.53
  -1  -8   4   10.14    0.53
  -1   8  -4   11.56    0.56
  -1   8  -4   10.17    0.47
  -1  -8   4   10.17    0.50
  -1   8  -4   11.09    0.64
  -1   8  -4   10.36    0.49
   1  -7   4   14.64    0.56
   1   7  -4   14.43    1.02
   1   7  -4   13.62    0.54
   1   7  -4   13.95    0.59
   1  -7   4   13.77    0.59
   1  -7   4   13.63    0.75
   1  -7   4   13.72    0.88
   1   7  -4   14.37    0.65
   1  -7   4   13.68    0.54
   1   7  -4   13.57    0.81
  -1  -7   4   14.57    0.98
  -1   7  -4   14.44    0.54
  -1   7  -4   13.76    0.71
  -1   7  -4   13.59    0.55
  -1  -7   4   14.11    0.58
  -1  -7   4   13.85    0.56
  -1   7  -4   14.14    0.60
  -1  -7   4   14.32    0.60
   1  -6   4  204.73    6.34
   1   6  -4  200.26    4.17
   1   6  -4  198.82    6.36
   1   6  -4  204.39    6.18
   1   6  -4  197.06    4.18
   1  -6   4  198.96    4.43
   1   6  -4  201.75    4.49
   1  -6   4  198.37    6.07
   1  -6   4  203.49    4.15
   1  -6   4  193.76    4.13
  -1   6  -4  197.38    4.43
  -1  -6   4  201.15    4.18
  -1  -6   4  201.03    4.18
  -1  -6   4  206.44    6.38
  -1   6  -4  196.45    4.13
  -1   6  -4  196.77    6.06
  -1   6  -4  197.59    4.14
  -1  -6   4  203.57    4.48
   1  -5   4    3.85    0.27
   1  -5   4    4.02    0.53
   1   5  -4    3.10    0.28
   1   5  -4    3.75    0.45
   1   5  -4    3.33    0.32
   1   5  -4    3.46    0.30
   1  -5   4    3.55    0.27
   1   5  -4    3.94    0.58
   1  -5   4    4.00    0.39
   1  -5   4    3.72    0.28
  -1  -5   4    3.73    0.31
  -1  -5   4    3.87    0.50
  -1   5  -4    3.42    0.27
  -1  -5   4    3.79    0.31
  -1   5  -4    3.59    0.29
  -1   5  -4    3.48    0.25
  -1  -5   4    3.20    0.28
  -1   5  -4    3.46    0.34
   1   4  -4   27.54    1.13
   1  -4   4   26.00    1.11
   1  -4   4   27.57    0.72
   1  -4   4   27.06    0.72
   1  -4   4   26.95    1.07
   1   4  -4   27.85    0.76
   1   4  -4   25.69    1.16
   1  -4   4   26.45    0.76
   1   4  -4   27.15    0.82
  -1   4  -4   27.23    0.77
  -1  -4   4   26.06    1.14
  -1   4  -4   27.15    0.72
  -1  -4   4   26.50    0.74
  -1  -4   4   27.59    0.81
  -1   4  -4   26.48    1.05
  -1  -4   4   26.52    0.73
   1   3  -4   20.35    0.93
   1  -3   4   20.23    0.61
   1  -3   4   20.85    0.57
   1   3  -4   21.00    0.92
   1  -3   4   20.66    0.57
   1  -3   4   22.16    0.93
   1  -3   4   20.29    0.50
   1   3  -4   20.75    0.61
   1  -3   4   19.51    0.87
   1   3  -4   20.57    0.65
  -1   3  -4   20.45    0.61
  -1  -3   4   20.11    0.63
  -1  -3   4   21.08    0.61
  -1  -3   4   20.89    0.93
  -1  -3   4   20.47    0.60
  -1   3  -4   21.32    0.58
  -1   3  -4   20.59    0.86
   1  -2   4   26.30    0.71
   1   2  -4   25.83    0.74
   1  -2   4   26.11    0.65
   1  -2   4   27.10    1.04
   1   2  -4   25.39    1.03
   1   2  -4   26.86    1.08
   1  -2   4   27.17    0.99
   1   2  -4   25.28    0.68
  -1   2  -4   25.37    0.70
  -1  -2   4   25.71    0.73
  -1   2  -4   26.77    0.66
  -1  -2   4   27.22    0.69
  -1   2  -4   25.33    1.00
  -1  -2   4   24.84    1.02
   1  -1   4   49.51    1.10
   1  -1   4   48.99    1.18
   1  -1   4   50.14    1.59
   1   1  -4   50.28    1.13
   1   1  -4   49.98    1.71
   1   1  -4   48.70    1.71
   1  -1   4   49.93    1.71
   1   1  -4   49.03    1.21
  -1  -1   4   46.77    1.69
  -1  -1   4   50.63    1.13
  -1  -1   4   50.16    1.06
  -1  -1   4   49.95    1.71
  -1  -1   4   49.87    1.21
  -1   1  -4   48.30    1.09
  -1   1  -4   49.95    1.69
  -1   1  -4   48.39    1.17
   1   0   4    0.54    0.16
   1   0   4    0.74    0.12
   1   0  -4    0.51    0.18
   1   0  -4    0.56    0.14
   1   0  -4    0.77    0.12
   1   0   4    0.82    0.13
   1   0  -4    0.97    0.11
  -1   0   4    0.60    0.14
  -1   0   4    0.52    0.17
  -1   0   4    0.99    0.14
  -1   0  -4    0.77    0.13
  -1   0   4    0.95    0.20
  -1   0  -4    0.65    0.12
  -1   0  -4    0.56    0.14
   1  -1  -4   49.41    1.70
   1   1   4   49.12    1.10
   1  -1  -4   49.51    1.65
   1   1   4   50.66    1.71
   1  -1  -4   50.18    1.12
   1  -1  -4   47.10    1.19
  -1  -1  -4   49.05    1.11
  -1  -1  -4   49.05    1.18
  -1  -1  -4   49.10    1.19
  -1  -1  -4   50.59    1.70
  -1   1   4   49.88    1.67
  -1   1   4   49.02    1.11
  -1  -1  -4   49.53    1.11
   1  -2  -4   26.06    0.97
   1  -2  -4   26.04    0.67
   1   2   4   26.03    0.68
   1   2   4   27.30    0.68
   1   2   4   25.35    1.03
   1  -2  -4   27.44    0.70
  -1  -2  -4   26.88    1.04
  -1  -2  -4   26.44    0.73
  -1   2   4   27.60    0.99
  -1  -2  -4   26.84    0.68
  -1   2   4   26.62    0.69
  -1  -2  -4   25.59    0.67
  -1  -2  -4   25.65    0.83
   1  -3  -4   20.64    0.80
   1   3   4   21.10    0.90
   1  -3  -4   20.31    0.58
   1  -3  -4   21.39    0.60
   1   3   4   20.62    0.59
   1  -3  -4   20.64    0.64
   1   3   4   20.18    0.63
   1   3   4   20.97    0.60
  -1  -3  -4   21.00    0.60
  -1   3   4   20.80    0.60
  -1   3   4   21.35    0.81
  -1  -3  -4   21.16    0.60
  -1  -3  -4   20.93    0.88
  -1  -3  -4   21.15    0.64
  -1  -3  -4   20.95    0.76
  -1   3   4   21.35    0.60
   1   4   4   27.61    0.75
   1  -4  -4   26.53    0.74
   1  -4  -4   26.97    0.97
   1   4   4   26.34    0.80
   1   4   4   27.53    1.10
   1  -4  -4   28.01    0.81
   1   4   4   27.89    0.77
   1  -4  -4   28.51    0.75
  -1   4   4   27.83    0.75
  -1   4   4   27.75    0.75
  -1  -4  -4   27.08    1.02
  -1  -4  -4   26.72    0.75
  -1   4   4   27.30    0.98
  -1  -4  -4   27.35    0.81
  -1  -4  -4   28.41    0.76
   1   5   4    3.72    0.32
   1  -5  -4    3.66    0.26
   1   5   4    3.58    0.29
   1   5   4    4.06    0.31
   1  -5  -4    3.84    0.30
   1   5   4    3.65    0.38
   1  -5  -4    3.70    0.28
   1  -5  -4    3.82    0.30
  -1  -5  -4    3.84    0.41
  -1  -5  -4    3.63    0.30
  -1  -5  -4    3.57    0.30
  -1   5   4    3.97    0.29
  -1   5   4    3.65    0.27
  -1  -5  -4    3.24    0.25
  -1   5   4    3.64    0.30
  -1   5   4    3.54    0.29
   1   6   4  197.04    6.12
   1   6   4  203.40    4.20
   1  -6  -4  203.42    4.47
   1  -6  -4  193.31    5.91
   1   6   4  200.49    4.18
   1  -6  -4  202.62    4.18
   1  -6  -4  208.20    4.18
   1   6   4  207.50    4.51
  -1   6   4  204.62    4.47
  -1  -6  -4  192.75    4.46
  -1  -6  -4  199.90    6.19
  -1   6   4  196.69    5.92
  -1  -6  -4  203.25    4.18
  -1   6   4  195.30    4.16
  -1   6   4  198.66    4.18
  -1  -6  -4  201.47    4.19
   1  -7  -4   14.00    0.56
   1   7   4   14.64    0.58
   1  -7  -4   13.98    0.61
   1   7   4   15.74    0.62
   1   7   4   14.43    0.77
   1   7   4   14.92    0.66
   1  -7  -4   13.06    0.54
  -1   7   4   14.13    0.57
  -1  -7  -4   14.46    0.60
  -1   7   4   14.13    0.59
  -1  -7  -4   13.63    0.54
  -1  -7  -4   13.95    0.59
  -1   7   4   13.91    0.58
  -1   7   4   13.80    0.59
  -1  -7  -4   14.34    0.83
   1   8   4   11.36    0.57
   1  -8  -4   11.33    0.57
   1  -8  -4   11.23    0.54
   1   8   4   10.33    0.66
   1   8   4   10.34    0.60
  -1   8   4   10.84    0.54
  -1  -8  -4   11.66    0.56
  -1   8   4   10.73    0.47
  -1  -8  -4   10.56    0.80
  -1   8   4   10.68    0.52
  -1  -8  -4   10.62    0.49
  -1   8   4   11.82    0.60
   1   9   4   17.08    0.78
   1  -9  -4   15.70    0.70
   1   9   4   14.68    0.83
   1  -9  -4   14.99    0.63
   1   9   4   15.23    0.65
  -1  -9  -4   14.39    0.99
  -1   9   4   15.16    0.58
  -1  -9  -4   15.57    0.69
  -1   9   4   15.20    0.68
  -1   9   4   15.18    0.67
  -1   9   4   15.67    0.65
   1 -10  -4    5.32    0.48
   1  10   4    5.16    0.54
   1  10   4    4.49    0.50
   1  10   4    5.14    0.49
  -1  10   4    4.84    0.27
  -1 -10  -4    4.63    0.41
  -1  10   4    4.67    0.46
  -1  10   4    5.35    0.52
  -1  10   4    4.69    0.37
   1  11   4    0.11    0.28
   1  11   4    0.14    0.30
   1 -11  -4   -0.12    0.25
   1  11   4    0.34    0.19
  -1  11   4    0.28    0.22
  -1  11   4   -0.02    0.07
  -1 -11  -4    0.05    0.21
  -1  11   4    0.03    0.26
   1  12   4    1.14    0.26
   1  12   4    1.31    0.39
   1 -12  -4    1.18    0.30
   1  12   4    1.11    0.41
  -1  12   4    0.49    0.33
  -1 -12  -4    1.53    0.33
  -1  12   4    1.19    0.39
   1  13   4    0.09    0.41
   1  13   4   -0.07    0.35
   1 -13  -4    0.80    0.31
   1  13   4    0.69    0.23
  -1 -13  -4    0.26    0.28
  -1  13   4   -0.15    0.35
  -1  13   4   -0.01    0.38
   1 -14  -4   -0.39    0.34
   1  14   4   -0.61    0.24
   1  14   4   -0.56    0.36
   1  14   4    0.12    0.22
  -1 -14  -4   -0.59    0.35
  -1  14   4   -0.54    0.36
  -1  14   4   -0.19    0.29
   1  15   4   -0.29    0.37
   1 -15  -4    0.21    0.39
   1  15   4    0.11    0.33
   1  15   4    0.19    0.23
  -1  15   4   -0.67    0.35
  -1 -15  -4   -0.04    0.40
  -1  15   4    0.33    0.32
   1  16   4    0.65    0.44
   1  16   4    0.17    0.46
   1 -16  -4    0.20    0.42
  -1 -16  -4    1.06    0.46
  -1  16   4    0.15    0.41
  -1  16   4   -0.25    0.42
   1  17   4   -0.32    0.29
   1 -17  -4    0.64    0.43
   1  17   4    0.71    0.40
  -1  17   4    0.37    0.43
  -1 -17  -4    0.43    0.45
  -1  17   4    0.64    0.48
   1 -18  -4    0.05    0.42
   1  18   4   -0.35    0.41
   1  18   4    0.34    0.51
  -1  18   4    0.22    0.35
  -1  18   4    0.13    0.43
  -1 -18  -4   -0.29    0.44
   1  19   4    0.47    0.47
   1 -19  -4    0.92    0.51
   1  19   4    1.09    0.48
  -1  19   4    0.70    0.54
  -1  19   4    0.77    0.48
  -1 -19  -4    0.88    0.43
   2  18  -4    2.53    0.60
   2  18  -4    2.33    0.65
  -2 -18   4    1.23    0.52
  -2  18  -4    1.34    0.48
   2  17  -4    1.96    0.55
   2  17  -4    2.28    0.61
   2 -17   4    1.66    0.50
  -2 -17   4    2.49    0.56
  -2  17  -4    1.29    0.41
   2 -16   4   -0.08    0.38
   2  16  -4   -0.02    0.42
   2  16  -4    0.11    0.56
   2  16  -4   -0.26    0.34
  -2  16  -4   -0.35    0.35
  -2 -16   4   -0.21    0.41
  -2  16  -4    0.07    0.39
   2  15  -4    0.23    0.34
   2  15  -4    0.04    0.71
   2 -15   4    0.28    0.38
   2  15  -4    0.13    0.42
  -2  15  -4    0.08    0.37
  -2 -15   4    0.23    0.42
  -2  15  -4    0.48    0.38
   2  14  -4   -0.22    0.41
   2 -14   4    0.82    0.37
   2  14  -4    0.12    0.66
   2  14  -4    0.12    0.30
  -2  14  -4    0.49    0.37
  -2 -14   4    0.23    0.42
  -2  14  -4    0.35    0.36
   2  13  -4   -0.34    0.26
   2  13  -4   -0.39    0.38
   2 -13   4   -0.26    0.29
   2  13  -4    0.17    0.63
  -2  13  -4   -0.52    0.28
  -2 -13   4   -0.72    0.24
  -2  13  -4   -0.58    0.30
   2 -12   4    0.67    0.31
   2  12  -4    0.48    0.37
   2  12  -4    0.60    0.67
   2  12  -4    0.62    0.33
  -2  12  -4    0.39    0.32
  -2  12  -4    0.68    0.33
  -2  12  -4    1.10    0.31
  -2 -12   4    0.12    0.36
  -2  12  -4    1.07    0.21
   2  11  -4    1.88    0.41
   2  11  -4    2.16    0.39
   2  11  -4    2.96    0.73
   2 -11   4    2.71    0.38
   2 -11   4    2.02    0.34
  -2  11  -4    2.08    0.32
  -2  11  -4    1.79    0.34
  -2  11  -4    2.80    0.36
  -2 -11   4    2.24    0.40
  -2  11  -4    2.22    0.37
   2  10  -4    3.09    0.42
   2 -10   4    2.91    0.33
   2 -10   4    3.45    0.49
   2 -10   4    2.77    0.35
   2  10  -4    3.26    0.39
   2  10  -4    3.07    0.68
  -2  10  -4    2.99    0.34
  -2  10  -4    3.37    0.36
  -2  10  -4    3.02    0.36
  -2  10  -4    3.49    0.38
  -2 -10   4    2.94    0.35
   2   9  -4    8.35    0.49
   2  -9   4    8.58    0.48
   2   9  -4    8.64    0.55
   2  -9   4    8.29    0.50
   2   9  -4    8.54    0.89
   2  -9   4    9.23    0.64
  -2  -9   4    9.31    0.56
  -2   9  -4    8.56    0.55
  -2   9  -4    8.26    0.48
  -2   9  -4    9.12    0.47
  -2   9  -4    8.81    0.54
   2  -8   4   24.68    1.06
   2   8  -4   24.72    1.43
   2   8  -4   24.56    0.90
   2   8  -4   24.50    0.85
   2  -8   4   24.68    0.78
   2  -8   4   24.05    0.83
  -2   8  -4   23.63    0.76
  -2   8  -4   23.73    1.01
  -2   8  -4   22.91    0.77
  -2  -8   4   24.74    0.85
  -2   8  -4   24.00    0.83
  -2  -8   4   24.60    0.84
   2   7  -4   13.26    1.03
   2   7  -4   13.60    0.61
   2  -7   4   13.93    0.75
   2   7  -4   13.67    0.59
   2  -7   4   13.89    0.57
   2  -7   4   13.34    0.53
   2  -7   4   13.27    0.94
   2  -7   4   13.42    0.51
  -2  -7   4   14.07    0.58
  -2   7  -4   13.11    0.53
  -2   7  -4   13.37    0.69
  -2   7  -4   12.99    0.51
  -2  -7   4   14.01    0.60
  -2   7  -4   13.63    0.56
   2  -6   4   51.45    1.23
   2   6  -4   47.98    1.27
   2   6  -4   50.60    1.28
   2   6  -4   50.44    2.08
   2  -6   4   52.11    1.81
   2   6  -4   50.77    1.41
   2  -6   4   50.08    1.22
   2  -6   4   51.71    1.98
   2  -6   4   49.11    1.31
  -2   6  -4   48.39    1.76
  -2  -6   4   51.56    2.03
  -2  -6   4   50.42    1.30
  -2   6  -4   50.95    1.23
  -2  -6   4   50.98    1.29
  -2   6  -4   49.41    1.30
  -2   6  -4   48.02    1.20
  -2  -6   4   51.36    1.39
   2  -5   4   54.68    1.27
   2  -5   4   51.71    1.36
   2   5  -4   55.98    1.35
   2  -5   4   53.59    1.27
   2   5  -4   53.89    2.13
   2   5  -4   54.61    1.46
   2  -5   4   56.85    1.93
  -2  -5   4   54.88    1.35
  -2   5  -4   54.67    1.91
  -2  -5   4   53.77    2.09
  -2  -5   4   55.63    1.35
  -2   5  -4   52.27    1.35
  -2  -5   4   56.54    1.45
  -2   5  -4   55.76    1.28
   2  -4   4   28.72    0.74
   2  -4   4   30.20    0.74
   2  -4   4   27.95    0.80
   2   4  -4   29.40    0.82
   2   4  -4   29.07    0.88
   2   4  -4   27.62    1.28
   2  -4   4   29.07    1.17
  -2  -4   4   27.89    0.79
  -2  -4   4   29.78    0.87
  -2  -4   4   29.23    0.81
  -2   4  -4   29.12    0.75
  -2   4  -4   28.27    0.79
  -2   4  -4   29.80    1.16
  -2  -4   4   29.93    1.29
   2  -3   4   14.06    0.43
   2   3  -4   13.45    0.53
   2  -3   4   13.74    0.46
   2  -3   4   14.51    0.72
   2   3  -4   14.07    0.49
   2   3  -4   14.01    0.83
   2  -3   4   14.11    0.43
  -2   3  -4   13.67    0.43
  -2   3  -4   14.31    0.72
  -2  -3   4   14.51    0.52
  -2  -3   4   14.60    0.49
  -2  -3   4   13.54    0.75
  -2   3  -4   13.82    0.45
  -2  -3   4   14.22    0.49
   2   2  -4   29.62    1.25
   2   2  -4   30.98    0.86
   2  -2   4   29.79    0.72
   2  -2   4   31.20    1.21
   2  -2   4   28.93    0.77
   2   2  -4   30.03    0.79
  -2  -2   4   30.93    0.84
  -2  -2   4   29.38    0.78
  -2   2  -4   29.71    0.72
  -2   2  -4   29.19    0.76
  -2  -2   4   29.40    1.23
  -2   2  -4   30.25    0.76
  -2   2  -4   30.40    1.19
   2   1  -4   20.36    0.64
   2  -1   4   21.09    0.58
   2   1  -4   20.83    0.61
   2  -1   4   21.70    0.95
   2   1  -4   20.96    0.97
   2  -1   4   20.87    0.54
  -2   1  -4   20.91    0.58
  -2  -1   4   22.68    0.99
  -2   1  -4   19.84    0.56
  -2  -1   4   21.74    0.60
  -2  -1   4   21.07    0.60
  -2   1  -4   21.01    0.91
  -2  -1   4   20.49    0.63
  -2   1  -4   20.95    0.54
   2   0  -4  163.50    4.97
   2   0  -4  164.54    5.11
   2   0   4  162.68    3.25
   2   0  -4  160.01    3.30
   2   0   4  168.66    5.03
   2   0   4  160.43    3.48
   2   0  -4  161.06    3.53
  -2   0   4  164.82    3.53
  -2   0  -4  160.64    3.25
  -2   0  -4  154.79    4.98
  -2   0   4  161.89    3.30
  -2   0   4  159.26    3.33
  -2   0  -4  162.44    3.47
  -2   0  -4  159.42    3.25
  -2   0  -4  158.07    3.47
   2  -1  -4   21.35    0.59
   2  -1  -4   21.08    1.00
   2   1   4   21.23    0.56
   2  -1  -4   22.55    0.92
   2   1   4   21.52    0.75
   2   1   4   22.03    0.98
   2  -1  -4   20.83    0.65
  -2   1   4   21.17    0.60
  -2  -1  -4   21.10    0.59
  -2  -1  -4   20.91    0.56
  -2  -1  -4   21.46    0.56
  -2  -1  -4   21.09    0.60
   2   2   4   30.65    1.03
   2   2   4   30.98    0.78
   2  -2  -4   32.39    1.18
   2  -2  -4   31.28    0.78
   2  -2  -4   30.87    0.78
   2   2   4   30.69    1.27
   2   2   4   30.90    0.76
   2  -2  -4   29.62    0.84
   2   2   4   29.76    0.83
  -2   2   4   30.28    0.77
  -2  -2  -4   29.76    0.81
  -2  -2  -4   30.47    0.76
  -2  -2  -4   30.47    0.77
   2  -3  -4   14.57    0.47
   2   3   4   14.94    0.61
   2   3   4   13.76    0.75
   2   3   4   14.05    0.47
   2  -3  -4   14.54    0.67
   2   3   4   14.15    0.52
   2  -3  -4   14.69    0.47
   2   3   4   14.97    0.48
  -2   3   4   14.21    0.47
  -2  -3  -4   14.24    0.51
  -2  -3  -4   13.92    0.47
  -2  -3  -4   13.68    0.57
  -2  -3  -4   14.23    0.47
   2  -4  -4   28.87    0.79
   2  -4  -4   29.41    1.07
   2   4   4   28.77    0.80
   2  -4  -4   30.37    0.79
   2  -4  -4   29.36    0.85
   2   4   4   29.54    1.10
   2   4   4   29.43    0.88
   2   4   4   31.15    0.82
   2   4   4   28.77    1.25
  -2  -4  -4   28.47    0.80
  -2  -4  -4   29.37    0.85
  -2  -4  -4   28.78    1.08
  -2  -4  -4   29.86    0.80
  -2   4   4   29.84    0.79
  -2   4   4   29.55    0.79
   2  -5  -4   55.69    1.32
   2   5   4   55.18    1.90
   2  -5  -4   55.77    1.32
   2   5   4   57.52    1.36
   2  -5  -4   55.73    1.42
   2   5   4   53.50    1.32
   2   5   4   57.50    2.05
   2   5   4   54.42    1.45
   2  -5  -4   52.59    1.77
  -2  -5  -4   54.85    1.90
  -2   5   4   56.31    1.32
  -2  -5  -4   55.46    1.34
  -2   5   4   56.37    1.33
  -2  -5  -4   52.16    1.41
  -2  -5  -4   55.73    1.35
   2  -6  -4   51.09    1.25
   2  -6  -4   49.09    1.59
   2  -6  -4   50.79    1.35
   2   6   4   50.38    1.27
   2  -6  -4   49.73    1.25
   2   6   4   49.94    1.81
   2   6   4   49.66    1.39
   2   6   4   49.83    1.90
   2   6   4   48.91    1.26
  -2  -6  -4   48.14    1.26
  -2   6   4   50.90    1.26
  -2   6   4   51.16    1.25
  -2  -6  -4   50.12    1.36
  -2  -6  -4   50.24    1.82
  -2  -6  -4   50.17    1.27
   2  -7  -4   13.73    0.60
   2   7   4   13.28    0.82
   2   7   4   13.35    0.61
   2   7   4   13.37    0.55
   2  -7  -4   12.54    0.48
   2  -7  -4   13.90    0.56
  -2  -7  -4   13.65    0.83
  -2  -7  -4   13.81    0.57
  -2   7   4   14.33    0.59
  -2   7   4   13.92    0.56
  -2  -7  -4   12.81    0.54
  -2   7   4   13.28    0.56
   2   8   4   26.15    0.95
   2  -8  -4   25.21    0.82
   2  -8  -4   25.11    0.88
   2   8   4   25.37    0.86
  -2   8   4   24.62    0.87
  -2  -8  -4   25.05    0.85
  -2   8   4   23.55    0.77
  -2  -8  -4   23.90    1.22
  -2   8   4   23.06    0.78
  -2  -8  -4   23.89    0.80
   2   9   4    8.89    0.55
   2  -9  -4    9.86    0.54
   2   9   4    8.94    0.61
   2  -9  -4    9.26    0.54
  -2  -9  -4    8.94    0.84
  -2   9   4    8.90    0.56
  -2  -9  -4    8.41    0.49
  -2  -9  -4    8.74    0.52
  -2   9   4    8.80    0.50
  -2   9   4    8.32    0.47
   2  10   4    2.93    0.42
   2 -10  -4    3.45    0.37
   2 -10  -4    3.06    0.37
   2  10   4    2.94    0.39
  -2  10   4    3.03    0.32
  -2  10   4    3.11    0.37
  -2  10   4    3.16    0.39
  -2 -10  -4    3.17    0.40
   2 -11  -4    2.81    0.39
   2  11   4    1.84    0.34
   2  11   4    2.49    0.44
   2  11   4    2.02    0.38
  -2 -11  -4    2.16    0.39
  -2  11   4    2.47    0.38
  -2  11   4    2.98    0.42
  -2  11   4    2.67    0.36
   2  12   4    0.88    0.31
   2 -12  -4    1.36    0.30
   2  12   4    0.46    0.36
   2  12   4    0.55    0.39
  -2  12   4    0.99    0.37
  -2  12   4    0.99    0.35
  -2 -12  -4    1.04    0.38
   2  13   4   -0.20    0.38
   2  13   4    0.21    0.23
   2  13   4   -0.11    0.35
   2 -13  -4   -0.39    0.31
  -2 -13  -4   -0.60    0.33
  -2  13   4   -0.75    0.31
  -2  13   4   -0.86    0.31
   2  14   4    0.54    0.36
   2 -14  -4    0.30    0.36
   2  14   4    0.57    0.30
   2  14   4    0.02    0.37
  -2 -14  -4    0.82    0.35
  -2  14   4    0.21    0.38
  -2  14   4    0.29    0.38
   2 -15  -4    0.32    0.37
   2  15   4   -0.06    0.29
   2  15   4   -0.13    0.41
   2  15   4    0.23    0.27
  -2  15   4    0.29    0.41
  -2 -15  -4    0.30    0.41
  -2  15   4   -0.12    0.37
   2  16   4    0.36    0.29
   2  16   4    0.08    0.41
   2  16   4   -0.37    0.42
   2 -16  -4    0.04    0.28
  -2 -16  -4    0.10    0.42
  -2  16   4   -0.04    0.39
  -2  16   4   -0.11    0.39
   2 -17  -4    1.40    0.47
   2  17   4    1.97    0.57
   2  17   4    1.96    0.53
  -2  17   4    1.76    0.49
  -2 -17  -4    1.89    0.45
  -2  17   4    1.99    0.53
   2  18   4    1.89    0.60
   2  18   4    1.76    0.52
   2 -18  -4    2.07    0.54
  -2 -18  -4    1.80    0.54
  -2  18   4    1.19    0.47
   3  18  -4    1.88    0.61
   3  18  -4    0.94    0.51
  -3  18  -4    1.19    0.51
  -3 -18   4    0.75    0.42
   3  17  -4    2.10    0.83
   3  17  -4    2.95    0.60
   3  17  -4    3.36    0.61
  -3  17  -4    2.92    0.55
  -3 -17   4    2.95    0.53
   3  16  -4    1.66    0.48
   3  16  -4    0.90    0.48
   3  16  -4   -0.06    0.82
  -3  16  -4    1.25    0.42
  -3 -16   4    1.36    0.41
   3  15  -4   -0.63    0.40
   3  15  -4    0.02    0.41
   3  15  -4   -0.79    0.54
  -3 -15   4   -0.04    0.39
  -3  15  -4   -0.06    0.35
   3  14  -4    0.21    0.79
   3  14  -4    0.78    0.43
   3  14  -4    1.34    0.50
   3 -14   4    1.07    0.36
  -3 -14   4    0.85    0.44
  -3  14  -4    0.91    0.37
  -3  14  -4    1.42    0.40
   3  13  -4   -0.67    0.33
   3 -13   4   -0.29    0.26
   3  13  -4    0.13    0.71
   3  13  -4   -0.12    0.39
  -3  13  -4   -0.62    0.26
  -3  13  -4   -0.01    0.31
  -3 -13   4   -0.18    0.36
   3  12  -4    2.23    0.49
   3  12  -4    2.38    0.46
   3 -12   4    2.76    0.40
   3  12  -4    1.77    0.77
   3 -12   4    2.00    0.38
  -3  12  -4    2.20    0.40
  -3 -12   4    2.88    0.48
  -3  12  -4    2.85    0.36
  -3  12  -4    1.85    0.37
   3  11  -4    4.75    0.49
   3 -11   4    5.42    0.56
   3 -11   4    4.85    0.49
   3  11  -4    4.87    0.90
   3  11  -4    4.83    0.57
   3 -11   4    5.20    0.47
  -3 -11   4    4.90    0.50
  -3  11  -4    4.52    0.45
  -3  11  -4    4.67    0.44
  -3  11  -4    4.91    0.48
   3  10  -4    0.73    0.34
   3  10  -4    0.89    0.31
   3 -10   4    0.33    0.23
   3 -10   4    0.77    0.25
   3  10  -4    1.54    0.67
   3 -10   4    0.40    0.24
  -3  10  -4    0.63    0.22
  -3  10  -4    0.49    0.29
  -3 -10   4    0.58    0.31
  -3  10  -4    0.46    0.24
  -3  10  -4    0.83    0.18
   3  -9   4    1.23    0.23
   3   9  -4    1.29    0.26
   3   9  -4    1.52    0.61
   3   9  -4    1.20    0.33
   3  -9   4    1.06    0.26
   3  -9   4    1.73    0.29
  -3   9  -4    1.27    0.25
  -3   9  -4    0.85    0.24
  -3  -9   4    1.28    0.26
  -3   9  -4    0.95    0.20
  -3   9  -4    1.22    0.22
   3   8  -4    4.85    0.48
   3   8  -4    4.74    0.75
   3  -8   4    5.00    0.35
   3   8  -4    5.45    0.46
   3  -8   4    4.83    0.37
   3  -8   4    5.26    0.54
  -3  -8   4    4.79    0.42
  -3  -8   4    4.80    0.45
  -3   8  -4    4.95    0.39
  -3   8  -4    4.67    0.33
  -3   8  -4    4.98    0.38
  -3   8  -4    4.92    0.44
   3   7  -4    1.09    0.25
   3   7  -4    0.49    0.46
   3  -7   4    0.60    0.22
   3  -7   4    0.65    0.18
   3   7  -4    0.93    0.24
   3  -7   4    1.01    0.21
  -3   7  -4    0.78    0.19
  -3   7  -4    0.88    0.19
  -3   7  -4    0.67    0.18
  -3  -7   4    0.86    0.24
  -3  -7   4    0.63    0.21
   3  -6   4    2.81    0.27
   3   6  -4    3.58    0.39
   3   6  -4    4.09    0.37
   3  -6   4    3.12    0.29
   3   6  -4    2.40    0.53
   3  -6   4    2.97    0.46
   3  -6   4    3.27    0.26
  -3  -6   4    3.81    0.37
  -3   6  -4    3.05    0.28
  -3   6  -4    3.07    0.41
  -3   6  -4    2.92    0.28
  -3  -6   4    3.37    0.34
   3  -5   4   23.17    1.04
   3  -5   4   21.87    0.67
   3   5  -4   22.54    1.26
   3   5  -4   22.24    0.79
   3   5  -4   22.00    0.72
   3  -5   4   21.19    0.61
   3  -5   4   20.98    0.60
  -3   5  -4   20.54    0.61
  -3  -5   4   21.54    0.75
  -3  -5   4   22.77    1.19
  -3   5  -4   18.19    0.61
  -3  -5   4   21.55    0.71
  -3  -5   4   22.29    0.72
   3  -4   4   43.05    1.62
   3   4  -4   42.91    1.09
   3  -4   4   41.83    0.97
   3  -4   4   40.30    1.05
   3   4  -4   40.97    1.76
   3  -4   4   40.75    0.97
   3   4  -4   41.49    1.18
  -3  -4   4   41.46    1.08
  -3  -4   4   43.47    1.09
  -3  -4   4   42.81    1.76
  -3   4  -4   41.68    0.98
  -3  -4   4   40.93    1.15
   3  -3   4   88.02    1.86
   3  -3   4   87.50    2.01
   3   3  -4   90.59    3.18
   3  -3   4   89.40    1.86
   3   3  -4   90.51    1.98
   3  -3   4   91.95    3.02
   3   3  -4   90.12    2.15
  -3  -3   4   89.06    3.14
  -3   3  -4   82.61    1.96
  -3  -3   4   89.50    2.11
  -3  -3   4   92.75    1.99
  -3   3  -4   88.65    1.87
  -3  -3   4   93.28    2.00
  -3   3  -4   89.89    2.02
   3  -2   4    0.74    0.22
   3  -2   4    0.74    0.12
   3   2  -4    0.97    0.17
   3  -2   4    0.90    0.12
   3   2  -4    0.58    0.31
   3   2  -4    0.53    0.17
  -3  -2   4    0.73    0.16
  -3   2  -4    0.67    0.18
  -3   2  -4    0.77    0.12
  -3  -2   4    0.78    0.21
  -3   2  -4    0.63    0.09
  -3  -2   4    0.74    0.16
  -3  -2   4    0.38    0.26
  -3  -2   4    0.71    0.18
   3   1  -4   10.13    0.76
   3   1  -4   10.04    0.39
   3  -1   4    9.99    0.69
   3  -1   4   10.16    0.35
   3  -1   4   10.34    0.31
   3   1  -4   10.75    0.45
  -3   1  -4    9.98    0.30
  -3   1  -4   11.14    0.45
  -3   1  -4    9.97    0.31
  -3  -1   4   10.02    0.40
  -3  -1   4   10.46    0.41
  -3  -1   4   10.74    0.46
  -3   1  -4    9.79    0.30
   3   0   4   -0.16    0.08
   3   0   4    0.09    0.19
   3   0  -4   -0.30    0.12
   3   0  -4   -0.21    0.12
   3   0  -4   -0.48    0.22
  -3   0  -4    0.02    0.03
  -3   0  -4   -0.07    0.07
  -3   0  -4   -0.04    0.07
  -3   0   4   -0.26    0.15
  -3   0  -4   -0.12    0.09
  -3   0   4   -0.29    0.11
  -3   0   4   -0.27    0.11
   3  -1  -4   10.36    0.38
   3  -1  -4    9.87    0.75
   3   1   4   10.64    0.34
   3   1   4   10.03    0.72
   3  -1  -4    9.64    0.42
   3   1   4   10.01    0.53
  -3  -1  -4   10.29    0.35
  -3  -1  -4   10.24    0.35
  -3   1   4    9.89    0.36
  -3  -1  -4   10.62    0.36
   3  -2  -4    0.79    0.15
   3   2   4    0.66    0.16
   3   2   4    0.64    0.14
   3   2   4    0.27    0.24
   3  -2  -4    0.80    0.16
   3  -2  -4    0.81    0.14
   3   2   4    0.70    0.19
   3   2   4    0.85    0.14
  -3  -2  -4    0.87    0.14
  -3   2   4    0.86    0.14
  -3  -2  -4    0.83    0.15
  -3  -2  -4    0.83    0.14
   3   3   4   90.17    1.97
   3   3   4   91.50    3.18
   3  -3  -4   93.27    1.98
   3   3   4   90.63    1.98
   3   3   4   91.59    2.94
   3   3   4   91.20    2.14
   3  -3  -4   93.58    1.98
  -3  -3  -4   88.08    2.10
  -3   3   4   93.29    1.98
  -3  -3  -4   90.92    1.98
  -3  -3  -4   92.61    1.99
   3   4   4   41.71    1.17
   3   4   4   43.14    1.57
   3  -4  -4   43.68    1.06
   3  -4  -4   42.65    1.54
   3  -4  -4   43.06    1.06
   3   4   4   42.30    1.08
   3  -4  -4   43.15    1.15
   3   4   4   43.51    1.08
  -3  -4  -4   43.60    1.15
  -3   4   4   41.84    1.05
  -3  -4  -4   42.30    1.54
  -3  -4  -4   44.29    1.09
  -3  -4  -4   41.68    1.06
   3  -5  -4   21.46    0.72
   3   5   4   22.23    0.70
   3  -5  -4   21.08    0.91
   3  -5  -4   22.64    0.67
   3  -5  -4   21.77    0.66
   3   5   4   22.73    0.73
   3   5   4   22.29    1.02
   3   5   4   22.36    0.79
  -3   5   4   22.05    0.67
  -3  -5  -4   22.74    0.71
  -3   5   4   21.75    0.68
  -3  -5  -4   22.10    0.97
  -3  -5  -4   22.48    0.74
  -3  -5  -4   22.52    0.70
   3  -6  -4    3.13    0.30
   3   6   4    2.56    0.41
   3   6   4    3.37    0.34
   3   6   4    3.23    0.37
   3  -6  -4    2.89    0.34
   3  -6  -4    3.20    0.32
   3  -6  -4    3.35    0.32
  -3  -6  -4    3.15    0.43
  -3   6   4    3.46    0.31
  -3  -6  -4    3.55    0.32
  -3   6   4    3.07    0.33
  -3  -6  -4    3.45    0.35
   3  -7  -4    0.68    0.14
   3   7   4    0.74    0.36
   3   7   4    0.74    0.22
   3  -7  -4    0.94    0.23
   3   7   4    0.87    0.25
   3  -7  -4    0.76    0.22
  -3   7   4    0.66    0.21
  -3  -7  -4    1.27    0.23
  -3  -7  -4    0.85    0.29
  -3  -7  -4    0.71    0.23
  -3   7   4    0.72    0.20
   3  -8  -4    4.82    0.24
   3   8   4    5.57    0.49
   3   8   4    5.37    0.66
   3  -8  -4    5.04    0.40
   3  -8  -4    5.04    0.39
   3   8   4    5.40    0.45
  -3  -8  -4    5.16    0.45
  -3   8   4    4.76    0.38
  -3   8   4    4.96    0.40
  -3  -8  -4    5.41    0.42
  -3  -8  -4    5.75    0.62
   3   9   4    1.33    0.26
   3   9   4    0.93    0.30
   3  -9  -4    1.22    0.26
   3   9   4    1.20    0.44
   3  -9  -4    1.26    0.26
  -3  -9  -4    0.95    0.35
  -3   9   4    1.27    0.26
  -3   9   4    1.42    0.25
  -3  -9  -4    1.35    0.28
  -3  -9  -4    1.32    0.30
  -3   9   4    1.33    0.27
   3 -10  -4    0.84    0.27
   3  10   4    0.40    0.32
   3 -10  -4    1.05    0.27
   3  10   4    0.81    0.30
   3  10   4    0.97    0.43
  -3  10   4    0.69    0.27
  -3  10   4    0.97    0.25
  -3 -10  -4    0.76    0.31
  -3  10   4    0.86    0.28
   3  11   4    4.62    0.68
   3 -11  -4    5.48    0.51
   3  11   4    5.16    0.57
   3  11   4    5.45    0.59
   3 -11  -4    6.46    0.52
  -3  11   4    4.96    0.52
  -3  11   4    5.87    0.48
  -3 -11  -4    4.83    0.52
  -3  11   4    5.11    0.54
   3  12   4    2.45    0.44
   3 -12  -4    3.57    0.44
   3  12   4    2.54    0.44
  -3 -12  -4    2.81    0.46
  -3  12   4    2.99    0.46
  -3  12   4    3.17    0.39
  -3  12   4    3.56    0.48
   3 -13  -4   -0.17    0.29
   3  13   4   -0.03    0.40
   3  13   4    0.33    0.36
  -3  13   4   -0.20    0.31
  -3  13   4    0.50    0.33
  -3 -13  -4   -0.21    0.34
   3 -14  -4    1.18    0.38
   3  14   4    0.50    0.43
   3  14   4    1.11    0.35
   3  14   4    0.86    0.36
  -3 -14  -4    0.65    0.32
  -3  14   4    1.16    0.39
  -3  14   4    0.75    0.38
   3  15   4    0.56    0.33
   3 -15  -4   -0.49    0.34
   3  15   4   -0.11    0.31
   3  15   4   -0.30    0.38
  -3  15   4   -0.31    0.35
  -3  15   4    0.33    0.36
  -3 -15  -4    0.29    0.40
   3  16   4    1.00    0.39
   3  16   4    0.50    0.44
   3  16   4    1.28    0.51
  -3 -16  -4    1.08    0.46
  -3  16   4    1.23    0.44
   3  17   4    3.34    0.65
   3  17   4    2.97    0.56
  -3 -17  -4    2.76    0.50
  -3  17   4    3.31    0.57
   3  18   4    1.21    0.55
   3  18   4    0.96    0.48
  -3 -18  -4    1.54    0.54
  -3  18   4    1.89    0.51
   4  17  -4    0.94    0.54
   4  17  -4   -1.57    0.83
   4  17  -4    0.82    0.49
  -4  17  -4    1.12    0.49
  -4 -17   4    0.63    0.51
   4  16  -4    1.03    0.47
   4  16  -4    0.37    0.47
  -4  16  -4    0.40    0.42
  -4 -16   4    0.21    0.45
   4  15  -4   -0.69    0.84
   4  15  -4    0.98    0.40
   4  15  -4    0.76    0.43
  -4 -15   4    0.82    0.45
  -4  15  -4    0.51    0.36
   4  14  -4    0.42    0.43
   4  14  -4    0.17    0.38
   4  14  -4   -1.23    0.74
  -4  14  -4   -0.52    0.28
  -4 -14   4   -0.07    0.39
   4  13  -4    0.92    0.39
   4  13  -4    0.94    0.44
   4  13  -4   -1.03    0.77
  -4 -13   4    0.27    0.36
  -4  13  -4    0.08    0.29
   4  12  -4    1.01    0.42
   4  12  -4   -0.02    0.77
   4  12  -4    0.86    0.37
  -4 -12   4    1.03    0.39
  -4  12  -4    0.96    0.31
   4  11  -4    0.23    0.36
   4 -11   4    0.22    0.25
   4 -11   4    0.22    0.23
   4  11  -4    0.20    0.26
   4  11  -4    0.57    0.74
  -4 -11   4    0.51    0.28
  -4  11  -4    0.41    0.26
  -4  11  -4    0.40    0.25
   4 -10   4    1.13    0.27
   4  10  -4    1.68    0.36
   4  10  -4    1.33    0.38
   4 -10   4    1.17    0.29
   4  10  -4    1.05    0.72
   4 -10   4    0.97    0.28
  -4 -10   4    1.48    0.36
  -4  10  -4    1.25    0.28
  -4  10  -4    1.06    0.26
  -4  10  -4    1.55    0.27
   4   9  -4    0.23    0.26
   4  -9   4   -0.28    0.16
   4   9  -4    0.58    0.31
   4  -9   4   -0.04    0.18
   4   9  -4    0.08    0.61
   4  -9   4   -0.02    0.21
  -4  -9   4   -0.14    0.25
  -4   9  -4   -0.17    0.18
  -4   9  -4    0.15    0.21
  -4  -9   4    0.22    0.25
   4   8  -4    2.15    0.32
   4  -8   4    2.21    0.34
   4  -8   4    2.41    0.28
   4   8  -4    2.53    0.58
   4   8  -4    3.32    0.37
   4  -8   4    2.77    0.30
  -4  -8   4    2.85    0.36
  -4   8  -4    2.83    0.28
  -4   8  -4    2.23    0.24
  -4  -8   4    2.80    0.34
   4   7  -4    2.45    0.31
   4   7  -4    2.51    0.35
   4  -7   4    2.47    0.28
   4   7  -4    2.13    0.61
   4  -7   4    2.04    0.33
   4  -7   4    2.47    0.26
  -4   7  -4    2.92    0.29
  -4  -7   4    2.72    0.33
  -4  -7   4    2.75    0.32
   4  -6   4    4.70    0.29
   4  -6   4    5.22    0.55
   4   6  -4    4.79    0.72
   4  -6   4    4.80    0.33
   4   6  -4    5.14    0.41
   4  -6   4    5.04    0.28
   4   6  -4    5.20    0.45
  -4  -6   4    5.53    0.42
  -4   6  -4    4.45    0.27
  -4   6  -4    4.91    0.31
  -4  -6   4    5.48    0.40
   4  -5   4    4.75    0.26
   4   5  -4    6.39    0.72
   4   5  -4    5.56    0.45
   4  -5   4    5.40    0.57
   4  -5   4    4.56    0.26
   4  -5   4    4.54    0.30
   4   5  -4    5.61    0.40
  -4  -5   4    5.40    0.38
  -4   5  -4    4.40    0.22
  -4  -5   4    5.80    0.41
  -4   5  -4    5.09    0.28
   4   4  -4   18.93    0.72
   4  -4   4   17.92    0.56
   4   4  -4   19.21    0.65
   4  -4   4   18.10    0.49
   4  -4   4   17.73    0.49
   4  -4   4   19.76    1.04
   4   4  -4   18.39    1.13
  -4  -4   4   20.49    0.67
  -4  -4   4   19.77    0.67
  -4   4  -4   17.84    0.50
   4  -3   4   18.59    0.47
   4  -3   4   19.14    0.48
   4   3  -4   21.37    1.22
   4   3  -4   19.37    0.63
   4  -3   4   18.73    0.55
   4   3  -4   19.53    0.71
   4  -3   4   19.73    1.06
  -4  -3   4   20.26    0.68
  -4   3  -4   19.64    0.72
  -4  -3   4   19.43    0.63
  -4  -3   4   20.33    0.73
  -4  -3   4   20.52    0.66
  -4   3  -4   18.64    0.48
   4   2  -4    3.01    0.53
   4  -2   4    2.64    0.20
   4   2  -4    3.14    0.29
   4   2  -4    3.07    0.30
   4  -2   4    2.91    0.15
   4  -2   4    2.69    0.15
   4  -2   4    3.83    0.52
  -4   2  -4    3.28    0.16
  -4   2  -4    2.65    0.16
  -4  -2   4    3.36    0.33
  -4  -2   4    3.22    0.31
  -4   2  -4    3.10    0.35
  -4  -2   4    3.09    0.31
  -4  -2   4    3.16    0.29
   4   1  -4    8.20    0.40
   4   1  -4    8.29    0.73
   4  -1   4    8.51    0.25
   4   1  -4    8.96    0.38
   4  -1   4    9.21    0.73
  -4   1  -4    7.62    0.25
  -4   1  -4    8.65    0.26
  -4  -1   4    8.53    0.38
  -4  -1   4    8.71    0.38
  -4   1  -4    8.09    0.47
  -4  -1   4    8.08    0.37
  -4  -1   4    7.83    0.49
   4   0  -4    5.00    0.69
   4   0   4    4.16    0.49
   4   0  -4    5.05    0.30
   4   0  -4    5.22    0.34
   4   0   4    5.98    0.64
   4   0   4    5.24    0.21
  -4   0   4    5.25    0.29
  -4   0  -4    4.66    0.40
  -4   0  -4    5.18    0.22
  -4   0   4    5.31    0.41
  -4   0  -4    5.07    0.22
   4  -1  -4    9.02    0.83
   4   1   4    8.14    0.58
   4  -1  -4    8.26    0.35
   4   1   4    8.98    0.31
   4  -1  -4    8.48    0.40
   4   1   4    9.15    0.76
  -4  -1  -4    8.92    0.32
  -4   1   4    8.90    0.36
  -4  -1  -4    9.18    0.28
  -4   1   4    8.77    0.50
  -4  -1  -4    8.52    0.27
   4  -2  -4    3.86    0.30
   4  -2  -4    2.68    0.25
   4   2   4    3.11    0.46
   4  -2  -4    3.50    0.24
   4   2   4    3.10    0.30
   4   2   4    4.14    0.24
   4   2   4    3.92    0.51
   4   2   4    3.01    0.25
  -4  -2  -4    3.14    0.22
  -4  -2  -4    3.88    0.26
  -4   2   4    3.85    0.26
  -4  -2  -4    3.68    0.22
  -4  -2  -4    2.94    0.21
   4  -3  -4   20.18    0.59
   4   3   4   19.40    0.60
   4   3   4   20.29    0.60
   4  -3  -4   20.43    0.60
   4  -3  -4   20.20    0.66
   4   3   4   20.26    0.97
   4   3   4   19.63    0.68
  -4  -3  -4   20.81    0.62
  -4  -3  -4   20.24    0.62
  -4   3   4   20.37    0.60
  -4  -3  -4   19.99    0.60
   4   4   4   19.62    0.70
   4  -4  -4   19.39    0.59
   4  -4  -4   19.02    0.65
   4  -4  -4   19.78    0.60
   4   4   4   19.89    0.99
   4   4   4   19.29    0.63
   4   4   4   19.26    0.62
  -4  -4  -4   19.28    0.62
  -4   4   4   20.07    0.61
  -4  -4  -4   20.00    0.65
  -4  -4  -4   19.68    0.64
   4  -5  -4    6.04    0.35
   4   5   4    5.51    0.39
   4   5   4    4.95    0.44
   4  -5  -4    5.18    0.36
   4  -5  -4    5.53    0.34
   4   5   4    5.83    0.63
  -4  -5  -4    5.75    0.36
  -4  -5  -4    5.61    0.41
  -4   5   4    5.83    0.35
  -4  -5  -4    6.44    0.54
   4  -6  -4    5.27    0.38
   4   6   4    4.72    0.38
   4  -6  -4    4.73    0.49
   4   6   4    6.26    0.70
   4   6   4    5.35    0.48
   4  -6  -4    5.04    0.36
  -4   6   4    5.04    0.36
  -4  -6  -4    5.09    0.36
  -4  -6  -4    5.70    0.52
  -4  -6  -4    5.11    0.40
   4   7   4    2.50    0.50
   4  -7  -4    2.58    0.28
   4   7   4    2.39    0.34
   4  -7  -4    2.19    0.29
   4   7   4    2.62    0.31
  -4  -7  -4    2.55    0.31
  -4   7   4    2.63    0.28
  -4   7   4    2.50    0.27
  -4  -7  -4    2.81    0.30
  -4  -7  -4    2.93    0.45
   4  -8  -4    2.27    0.33
   4  -8  -4    2.96    0.31
   4  -8  -4    2.35    0.31
   4   8   4    2.66    0.34
   4   8   4    2.55    0.37
   4   8   4    2.57    0.54
  -4   8   4    2.73    0.30
  -4  -8  -4    3.14    0.34
  -4   8   4    2.35    0.30
  -4  -8  -4    2.58    0.35
  -4  -8  -4    2.74    0.45
   4  -9  -4    0.33    0.24
   4  -9  -4   -0.08    0.19
   4   9   4    0.27    0.25
   4   9   4    0.39    0.43
   4  -9  -4    0.11    0.07
   4  -9  -4    0.15    0.09
   4   9   4    0.33    0.29
  -4   9   4    0.18    0.22
  -4   9   4   -0.01    0.24
  -4  -9  -4    0.25    0.23
  -4  -9  -4   -0.06    0.25
   4 -10  -4    1.40    0.29
   4  10   4    1.68    0.35
   4  10   4    1.19    0.50
   4  10   4    1.27    0.38
   4 -10  -4    1.37    0.28
  -4  10   4    1.62    0.30
  -4  10   4    1.42    0.33
  -4 -10  -4    1.52    0.35
  -4 -10  -4    1.69    0.33
   4  11   4    0.24    0.48
   4  11   4   -0.06    0.30
   4  11   4    0.42    0.36
   4 -11  -4    0.41    0.25
  -4  11   4    1.17    0.34
  -4 -11  -4    0.38    0.34
   4 -12  -4    0.87    0.32
   4  12   4    1.19    0.42
   4  12   4    0.77    0.52
   4  12   4    0.53    0.35
  -4  12   4    0.89    0.35
  -4 -12  -4    0.51    0.37
   4  13   4    0.25    0.39
   4  13   4   -0.01    0.35
   4  13   4   -0.08    0.56
  -4  13   4    1.27    0.35
  -4 -13  -4    0.09    0.37
   4  14   4    0.31    0.43
   4  14   4   -0.23    0.36
  -4 -14  -4   -0.27    0.37
  -4  14   4   -0.12    0.30
   4  15   4   -0.15    0.38
   4  15   4    0.62    0.46
   4  15   4    0.64    0.39
  -4 -15  -4    0.54    0.42
  -4  15   4    0.11    0.37
   4  16   4   -0.23    0.36
   4  16   4    0.41    0.47
   4  16   4    0.86    0.42
  -4 -16  -4    0.67    0.44
  -4  16   4   -0.06    0.39
   4  17   4    0.44    0.45
   4  17   4    1.11    0.52
   4  17   4    1.49    0.48
  -4  17   4    1.49    0.49
  -4 -17  -4    1.03    0.50
   5  16  -4    0.86    0.51
  -5  16  -4    0.15    0.37
  -5 -16   4    0.38    0.47
   5  15  -4    0.38    0.46
   5  15  -4   -1.06    0.69
   5  15  -4    0.81    0.46
  -5  15  -4    0.64    0.36
  -5 -15   4    0.90    0.46
   5  14  -4   -0.14    0.36
   5  14  -4   -0.32    0.40
  -5  14  -4   -0.19    0.32
  -5 -14   4   -0.61    0.35
   5  13  -4   -0.23    0.34
   5  13  -4    0.03    0.38
  -5  13  -4   -0.38    0.26
  -5 -13   4   -0.07    0.36
   5  12  -4   -0.02    0.32
   5  12  -4   -0.12    0.26
  -5 -12   4    0.10    0.34
  -5  12  -4    0.15    0.26
   5  11  -4    2.05    0.41
   5  11  -4    1.17    0.85
   5  11  -4    2.56    0.48
  -5 -11   4    2.54    0.44
  -5  11  -4    2.32    0.34
   5  10  -4    1.23    0.79
   5  10  -4    1.67    0.36
   5 -10   4    1.01    0.31
   5  10  -4    1.83    0.43
  -5  10  -4    1.29    0.29
  -5 -10   4    1.47    0.37
   5   9  -4    2.15    0.79
   5   9  -4    2.04    0.41
   5  -9   4    1.44    0.34
   5   9  -4    1.74    0.35
  -5  -9   4    2.19    0.37
  -5   9  -4    1.45    0.27
  -5  -9   4    2.17    0.38
   5  -8   4    5.03    0.40
   5   8  -4    6.07    0.55
   5  -8   4    5.58    0.36
   5  -8   4    5.75    0.67
   5   8  -4    4.63    0.87
   5   8  -4    6.28    0.60
  -5   8  -4    4.66    0.38
  -5   8  -4    5.60    0.27
  -5  -8   4    5.57    0.52
  -5  -8   4    5.04    0.50
   5   7  -4    6.04    0.48
   5   7  -4    6.94    0.57
   5  -7   4    5.34    0.32
   5  -7   4    6.43    0.70
   5   7  -4    5.19    0.84
   5  -7   4    5.34    0.36
  -5   7  -4    5.47    0.33
  -5  -7   4    5.96    0.46
  -5  -7   4    5.43    0.48
   5  -6   4    4.65    0.61
   5  -6   4    4.11    0.25
   5  -6   4    4.46    0.30
   5   6  -4    5.56    0.46
   5  -6   4    4.06    0.23
   5   6  -4    4.42    0.47
   5   6  -4    4.05    0.73
  -5   6  -4    4.26    0.26
  -5  -6   4    4.66    0.43
  -5  -6   4    5.17    0.48
   5  -5   4    6.61    0.32
   5   5  -4    7.06    0.50
   5   5  -4    7.03    0.43
   5  -5   4    6.60    0.23
   5  -5   4    7.44    0.71
   5   5  -4    7.84    0.99
   5  -5   4    6.44    0.22
  -5   5  -4    6.20    0.25
  -5  -5   4    7.25    0.47
  -5  -5   4    7.41    0.45
   5   4  -4    7.09    0.79
   5  -4   4    6.59    0.29
   5   4  -4    6.42    0.49
   5  -4   4    7.06    0.72
   5   4  -4    7.26    0.42
  -5   4  -4    6.56    0.17
  -5  -4   4    7.98    0.43
  -5  -4   4    6.68    0.47
  -5   4  -4    5.76    0.16
  -5  -4   4    7.27    0.44
   5   3  -4    3.33    0.60
   5  -3   4    2.76    0.44
   5  -3   4    3.45    0.19
   5   3  -4    4.11    0.32
   5   3  -4    3.83    0.39
  -5  -3   4    4.20    0.44
  -5  -3   4    4.37    0.35
  -5  -3   4    3.67    0.31
  -5   3  -4    3.42    0.40
   5  -2   4    0.41    0.28
   5   2  -4    0.45    0.20
   5   2  -4    0.60    0.17
   5   2  -4    0.68    0.43
  -5   2  -4    0.29    0.26
  -5  -2   4    0.65    0.17
  -5  -2   4    0.62    0.18
  -5  -2   4    0.40    0.16
  -5  -2   4    0.52    0.28
   5  -1   4    5.25    0.69
   5   1  -4    5.16    0.38
   5   1  -4    4.02    0.64
   5   1  -4    5.41    0.31
  -5  -1   4    5.60    0.33
  -5  -1   4    5.31    0.32
  -5  -1   4    5.99    0.48
  -5   1  -4    4.99    0.45
   5   0   4   -0.06    0.04
   5   0  -4   -0.20    0.14
   5   0  -4   -0.31    0.35
   5   0   4   -0.04    0.24
   5   0   4   -0.13    0.22
   5   0  -4   -0.14    0.11
  -5   0   4   -0.12    0.13
  -5   0   4   -0.13    0.25
  -5   0  -4    0.02    0.25
  -5   0  -4   -0.01    0.06
  -5   0   4   -0.05    0.11
  -5   0  -4   -0.05    0.05
   5  -1  -4    5.47    0.28
   5   1   4    4.90    0.59
   5  -1  -4    4.85    0.67
   5   1   4    5.85    0.22
   5   1   4    5.39    0.72
   5  -1  -4    5.22    0.28
   5  -1  -4    5.38    0.35
  -5  -1  -4    5.47    0.23
  -5   1   4    4.98    0.47
  -5  -1  -4    5.41    0.24
  -5  -1  -4    4.79    0.40
   5   2   4    0.60    0.16
   5  -2  -4    0.24    0.39
   5  -2  -4    0.78    0.18
   5  -2  -4    0.73    0.14
   5  -2  -4    0.55    0.14
   5   2   4    0.62    0.13
   5   2   4    0.74    0.30
  -5  -2  -4    0.60    0.08
  -5  -2  -4    0.73    0.14
  -5  -2  -4    0.62    0.08
  -5  -2  -4    0.74    0.13
   5   3   4    4.05    0.58
   5  -3  -4    4.14    0.33
   5  -3  -4    3.69    0.27
   5   3   4    4.03    0.28
   5  -3  -4    3.72    0.25
   5   3   4    3.96    0.27
   5   3   4    3.77    0.32
  -5  -3  -4    4.21    0.25
  -5  -3  -4    4.16    0.30
  -5  -3  -4    3.79    0.24
   5   4   4    6.86    0.43
   5   4   4    7.11    0.71
   5  -4  -4    6.98    0.40
   5  -4  -4    7.28    0.37
   5  -4  -4    7.15    0.33
   5  -4  -4    6.80    0.39
   5   4   4    6.64    0.37
  -5  -4  -4    7.26    0.41
  -5  -4  -4    7.09    0.39
  -5  -4  -4    7.43    0.37
   5   5   4    7.37    0.50
   5  -5  -4    7.75    0.45
   5  -5  -4    6.88    0.41
   5  -5  -4    6.54    0.35
   5   5   4    7.46    0.77
   5   5   4    6.88    0.41
  -5  -5  -4    7.07    0.44
  -5  -5  -4    7.38    0.40
  -5   5   4    6.55    0.36
   5   6   4    4.59    0.37
   5   6   4    5.03    0.80
   5   6   4    5.29    0.46
   5  -6  -4    4.41    0.32
   5  -6  -4    4.02    0.38
  -5  -6  -4    4.91    0.40
  -5   6   4    4.50    0.33
  -5  -6  -4    5.10    0.45
  -5  -6  -4    5.67    0.59
   5   7   4    6.31    0.58
   5  -7  -4    5.73    0.40
   5  -7  -4    5.14    0.58
   5  -7  -4    5.41    0.43
   5   7   4    7.04    0.50
   5   7   4    5.82    0.89
  -5  -7  -4    6.32    0.43
  -5  -7  -4    6.08    0.74
  -5   7   4    5.85    0.39
  -5  -7  -4    6.17    0.47
   5  -8  -4    5.54    0.43
   5   8   4    6.21    0.96
   5  -8  -4    4.94    0.59
   5   8   4    5.53    0.55
   5   8   4    5.87    0.52
  -5  -8  -4    6.23    0.49
  -5   8   4    5.99    0.42
  -5  -8  -4    6.11    0.51
   5   9   4    1.93    0.33
   5   9   4    2.14    0.40
   5  -9  -4    1.75    0.29
   5   9   4    2.01    0.63
  -5   9   4    1.73    0.30
  -5  -9  -4    2.24    0.35
  -5  -9  -4    2.18    0.37
   5  10   4    1.76    0.38
   5  10   4    1.88    0.42
   5  10   4    1.16    0.57
  -5  10   4    1.84    0.32
  -5 -10  -4    1.96    0.39
   5  11   4    2.38    0.40
   5  11   4    2.04    0.44
   5  11   4    1.46    0.62
  -5  11   4    2.37    0.36
  -5 -11  -4    2.71    0.44
   5  12   4   -0.20    0.36
   5  12   4   -1.04    0.50
   5  12   4   -0.30    0.30
  -5 -12  -4   -0.13    0.34
  -5  12   4    0.20    0.29
   5  13   4   -0.32    0.36
   5  13   4   -0.34    0.32
  -5 -13  -4   -0.33    0.36
  -5  13   4    0.02    0.29
   5  14   4   -0.27    0.37
   5  14   4   -1.09    0.56
  -5 -14  -4   -0.10    0.37
  -5  14   4    0.27    0.33
   5  15   4    0.90    0.47
  -5  15   4    0.48    0.33
  -5 -15  -4    0.31    0.42
   5  16   4    1.05    0.47
   5  16   4    1.61    0.56
  -5  16   4    0.51    0.41
  -5 -16  -4    1.37    0.47
   6  14  -4    0.42    0.46
  -6 -14   4    0.34    0.40
  -6  14  -4   -0.07    0.30
   6  13  -4    0.40    0.43
  -6  13  -4    0.03    0.27
  -6 -13   4    0.04    0.36
   6  12  -4   -0.21    0.36
  -6 -12   4    0.49    0.37
  -6  12  -4    0.04    0.24
   6  11  -4    0.29    0.39
   6  11  -4   -1.32    0.77
  -6  11  -4   -0.13    0.21
  -6 -11   4   -0.11    0.31
   6  10  -4    0.84    0.38
   6  10  -4   -1.06    0.72
  -6 -10   4    0.51    0.32
  -6  10  -4    0.14    0.19
   6  -9   4    1.97    0.40
   6   9  -4    2.08    0.84
   6   9  -4    2.41    0.45
  -6   9  -4    2.51    0.25
  -6  -9   4    2.82    0.40
   6   8  -4    1.83    0.42
   6   8  -4    1.26    0.59
   6  -8   4    1.83    0.41
   6   8  -4    1.86    0.34
  -6  -8   4    2.02    0.35
  -6   8  -4    1.69    0.19
   6   7  -4   12.28    1.35
   6   7  -4   10.57    0.58
   6  -7   4   11.06    0.95
   6   7  -4   10.18    0.69
  -6  -7   4   10.66    0.63
  -6   7  -4    9.26    0.30
   6   6  -4    0.74    0.25
   6   6  -4    0.68    0.31
   6   6  -4    1.34    0.63
   6  -6   4    0.40    0.30
  -6  -6   4    0.90    0.29
   6   5  -4    4.88    0.52
   6   5  -4    5.07    0.41
   6  -5   4    4.59    0.24
   6  -5   4    4.82    0.73
   6   5  -4    5.29    0.84
  -6  -5   4    4.46    0.43
  -6  -5   4    5.47    0.56
   6   4  -4    6.97    0.42
   6  -4   4    7.38    0.84
   6   4  -4    6.47    0.52
   6   4  -4    6.98    1.03
  -6  -4   4    7.07    0.60
  -6  -4   4    6.79    0.42
  -6  -4   4    6.56    0.44
   6  -3   4    1.73    0.42
   6   3  -4    1.72    0.23
   6   3  -4    1.99    0.60
   6   3  -4    1.82    0.29
  -6   3  -4    1.81    0.37
  -6  -3   4    1.60    0.24
  -6  -3   4    1.80    0.40
  -6  -3   4    2.16    0.25
   6   2  -4   -0.02    0.14
   6   2  -4   -0.27    0.18
   6   2  -4   -0.05    0.43
   6  -2   4   -0.19    0.27
  -6  -2   4   -0.04    0.14
  -6   2  -4    0.18    0.28
  -6  -2   4   -0.20    0.28
  -6  -2   4   -0.10    0.16
   6  -1   4    1.03    0.37
   6   1  -4    0.78    0.22
   6   1  -4    0.95    0.17
   6  -1   4    0.58    0.37
   6   1  -4    0.78    0.51
  -6  -1   4    0.49    0.32
  -6  -1   4    0.88    0.18
  -6   1  -4    1.20    0.30
   6   0  -4    0.03    0.12
   6   0  -4   -0.36    0.15
   6   0   4   -0.14    0.32
   6   0   4   -0.12    0.26
   6   0  -4   -0.23    0.39
  -6   0   4   -0.05    0.13
  -6   0   4   -0.05    0.13
  -6   0   4   -0.21    0.29
  -6   0  -4   -0.11    0.27
   6  -1  -4    0.94    0.20
   6  -1  -4    0.71    0.50
   6   1   4    1.00    0.37
   6  -1  -4    1.04    0.15
   6   1   4    0.58    0.39
  -6  -1  -4    0.94    0.34
  -6   1   4    1.08    0.16
  -6   1   4    0.88    0.34
  -6   1   4    0.98    0.16
  -6  -1  -4    1.14    0.07
   6  -2  -4   -0.71    0.38
   6   2   4   -0.06    0.25
   6   2   4   -0.08    0.08
   6   2   4    0.07    0.31
   6  -2  -4   -0.02    0.11
   6  -2  -4   -0.08    0.15
  -6  -2  -4    0.07    0.11
  -6  -2  -4   -0.10    0.09
  -6   2   4   -0.08    0.12
  -6  -2  -4   -0.38    0.24
  -6   2   4    0.00    0.12
   6  -3  -4    1.96    0.22
   6  -3  -4    2.16    0.60
   6  -3  -4    1.96    0.20
   6   3   4    1.78    0.41
   6   3   4    1.93    0.25
   6  -3  -4    2.74    0.31
  -6  -3  -4    2.04    0.21
  -6  -3  -4    1.82    0.19
  -6   3   4    2.01    0.19
   6   4   4    6.88    0.38
   6  -4  -4    6.56    0.39
   6   4   4    8.07    0.84
   6  -4  -4    7.47    0.43
   6   4   4    6.93    0.47
   6  -4  -4    7.36    0.35
  -6  -4  -4    6.40    0.31
  -6   4   4    7.34    0.35
  -6  -4  -4    7.45    0.40
   6  -5  -4    5.09    0.38
   6   5   4    5.71    0.40
   6   5   4    3.82    0.60
   6   5   4    5.53    0.49
  -6   5   4    5.11    0.32
  -6  -5  -4    5.10    0.37
  -6  -5  -4    5.37    0.40
   6  -6  -4    1.36    0.25
   6   6   4    0.80    0.48
   6   6   4    0.77    0.28
  -6  -6  -4    0.86    0.25
   6   7   4   10.39    1.13
   6   7   4   10.61    0.69
  -6  -7  -4   11.80    0.62
   6   8   4    1.99    0.40
   6   8   4    0.95    0.60
  -6  -8  -4    2.62    0.38
   6   9   4    2.49    0.42
   6   9   4    1.74    0.69
  -6  -9  -4    3.79    0.45
   6  10   4    0.23    0.32
  -6 -10  -4    0.33    0.31
   6  11   4    0.15    0.34
  -6 -11  -4   -0.05    0.35
   6  12   4    0.25    0.37
  -6 -12  -4    0.06    0.37
  -6  12   4    0.38    0.27
   6  13   4    0.30    0.42
  -6  13   4   -0.02    0.28
  -6 -13  -4   -0.31    0.35
   6  14   4   -0.33    0.40
  -6 -14  -4    0.41    0.39
  -6  14   4    0.65    0.33
   7  12  -4    0.93    0.43
  -7 -12   4    0.31    0.36
   7  11  -4    1.10    0.41
   7  11  -4   -1.20    0.90
  -7 -11   4    1.22    0.38
   7  10  -4    1.22    0.40
   7  10  -4   -1.29    0.80
  -7 -10   4    1.09    0.38
   7   9  -4    1.27    0.88
   7   9  -4    3.07    0.47
  -7  -9   4    2.80    0.43
   7   8  -4    4.42    1.00
   7  -8   4    6.94    0.88
   7   8  -4    8.46    0.73
  -7  -8   4    6.69    0.59
   7   7  -4    2.51    0.83
   7   7  -4    2.98    0.45
   7  -7   4    2.40    0.51
  -7  -7   4    2.46    0.36
  -7  -7   4    2.46    0.45
   7   6  -4    1.32    0.70
   7   6  -4    1.23    0.32
   7  -6   4    1.00    0.42
  -7  -6   4    0.90    0.27
  -7  -6   4    1.56    0.45
   7   5  -4    1.03    0.33
   7  -5   4    0.89    0.41
   7   5  -4    0.79    0.50
  -7  -5   4    1.53    0.44
  -7  -5   4    0.83    0.25
   7  -4   4    1.55    0.45
   7   4  -4    2.03    0.68
   7   4  -4    1.66    0.31
  -7  -4   4    2.10    0.47
  -7  -4   4    1.91    0.26
   7   3  -4   -0.13    0.22
   7  -3   4    0.22    0.34
   7   3  -4    0.25    0.53
  -7  -3   4   -0.02    0.27
  -7  -3   4    0.05    0.18
  -7   3  -4    0.23    0.33
   7  -2   4    0.52    0.37
   7   2  -4    0.17    0.21
   7  -2   4    0.38    0.38
   7   2  -4    0.41    0.52
  -7  -2   4    0.59    0.38
  -7  -2   4    0.19    0.17
  -7   2  -4    0.47    0.36
   7   1  -4    0.03    0.19
   7  -1   4   -0.19    0.35
   7   1  -4    0.13    0.49
   7  -1   4    0.10    0.37
  -7   1  -4    0.02    0.32
  -7  -1   4    0.17    0.14
  -7  -1   4   -0.14    0.34
   7   0  -4    0.09    0.46
   7   0  -4    0.03    0.17
   7   0   4    0.19    0.33
   7   0   4   -0.07    0.38
  -7   0   4    0.29    0.35
  -7   0  -4    0.10    0.33
  -7   0   4    0.12    0.12
   7   1   4   -0.42    0.36
   7  -1  -4   -0.06    0.36
   7   1   4    0.11    0.34
   7  -1  -4    0.09    0.17
  -7   1   4   -0.04    0.10
  -7  -1  -4   -0.09    0.32
   7   2   4    0.22    0.42
   7  -2  -4    0.45    0.50
   7  -2  -4    0.27    0.17
   7   2   4    0.52    0.38
  -7  -2  -4    0.21    0.35
  -7   2   4    0.31    0.10
   7  -3  -4    0.67    0.53
   7   3   4    0.11    0.32
   7   3   4    0.86    0.44
   7  -3  -4    0.22    0.17
  -7  -3  -4    0.31    0.34
  -7  -3  -4   -0.02    0.11
  -7   3   4    0.24    0.08
   7  -4  -4    1.88    0.24
   7   4   4    1.68    0.51
   7   4   4    1.83    0.28
   7  -4  -4    2.38    0.69
  -7  -4  -4    1.57    0.21
  -7   4   4    2.00    0.15
   7  -5  -4    1.49    0.54
   7   5   4    0.74    0.25
   7   5   4    0.70    0.50
   7  -5  -4    1.06    0.21
  -7  -5  -4    1.10    0.23
   7   6   4    0.61    0.53
   7   6   4    1.55    0.33
   7  -6  -4    1.23    0.24
  -7  -6  -4    1.34    0.27
   7  -7  -4    2.35    0.30
   7   7   4    1.89    0.67
   7   7   4    2.30    0.38
  -7  -7  -4    2.92    0.35
   7  -8  -4    5.97    0.49
   7   8   4    5.77    0.63
   7   8   4    3.64    0.81
  -7  -8  -4    7.04    0.56
   7  -9  -4    3.07    0.39
   7   9   4    2.66    0.47
  -7  -9  -4    2.79    0.41
   7  10   4    1.11    0.43
  -7 -10  -4    0.78    0.36
   7  11   4    1.36    0.41
  -7 -11  -4    1.53    0.38
   7  12   4    0.30    0.38
  -7 -12  -4    0.34    0.39
   8   9  -4    0.83    0.40
   8   9  -4   -1.07    0.84
  -8  -9   4    0.59    0.45
  -8  -9   4    0.37    0.32
   8   8  -4    0.92    0.38
   8   8  -4   -0.71    0.75
  -8  -8   4    1.01    0.48
  -8  -8   4    1.13    0.33
   8   7  -4    0.39    0.76
   8  -7   4    0.90    0.45
   8   7  -4    2.12    0.41
  -8  -7   4    1.50    0.49
  -8  -7   4    1.20    0.33
   8  -6   4    0.45    0.40
   8   6  -4    0.19    0.67
   8   6  -4    0.60    0.32
  -8  -6   4    0.88    0.45
  -8  -6   4    0.66    0.28
   8  -5   4    1.05    0.48
   8   5  -4    0.73    0.68
   8   5  -4    0.57    0.31
  -8  -5   4    0.82    0.28
  -8  -5   4    0.53    0.36
   8   4  -4    0.00    0.60
   8   4  -4    0.39    0.27
   8  -4   4    1.08    0.51
   8  -4   4    0.46    0.41
  -8  -4   4    0.12    0.42
  -8  -4   4    0.16    0.21
   8   3  -4    0.27    0.26
   8  -3   4    0.36    0.38
   8  -3   4    0.46    0.45
   8   3  -4    0.18    0.58
  -8  -3   4   -0.14    0.17
  -8  -3   4    0.37    0.43
   8   2  -4    1.77    0.70
   8  -2   4    0.99    0.48
   8  -2   4    1.71    0.56
   8   2  -4    0.99    0.26
  -8  -2   4    1.54    0.48
  -8  -2   4    1.38    0.20
  -8   2  -4    1.28    0.44
   8  -1   4    0.13    0.41
   8   1  -4    0.02    0.19
   8  -1   4    0.80    0.42
   8   1  -4    0.25    0.56
  -8   1  -4    0.20    0.30
  -8  -1   4   -0.27    0.28
   8   0  -4   -0.20    0.17
   8   0   4    0.02    0.40
   8   0   4    0.47    0.44
   8   0  -4    0.17    0.57
  -8   0  -4   -0.13    0.36
  -8   0   4   -0.53    0.35
   8   1   4    0.35    0.45
   8  -1  -4   -0.14    0.15
   8   1   4    0.30    0.39
   8  -1  -4   -0.39    0.50
  -8  -1  -4   -0.34    0.38
   8  -2  -4    1.33    0.20
   8   2   4    0.67    0.52
   8   2   4    1.51    0.54
   8  -2  -4    1.70    0.59
  -8  -2  -4    1.53    0.46
   8   3   4    0.17    0.44
   8   3   4   -0.15    0.40
   8  -3  -4    0.39    0.58
  -8  -3  -4   -0.14    0.36
   8   4   4    0.26    0.47
   8  -4  -4    0.50    0.57
   8   4   4    0.37    0.44
  -8  -4  -4    0.96    0.42
   8   5   4    1.32    0.56
   8   5   4    0.13    0.51
   8   5   4    1.13    0.28
   8  -5  -4    1.34    0.63
  -8  -5  -4    1.71    0.48
   8   6   4   -0.69    0.55
   8   6   4    0.28    0.28
   8  -6  -4    1.37    0.61
  -8  -6  -4    0.56    0.23
   8   7   4    1.45    0.35
  -8  -7  -4    1.48    0.28
   8   8   4    1.07    0.36
  -8  -8  -4    1.31    0.32
   8   9   4    0.35    0.34
  -8  -9  -4    0.99    0.32
  -9  -5   4    0.60    0.46
   9  -4   4    0.49    0.48
   9   4  -4    0.46    0.68
   9  -4   4    1.30    0.59
  -9  -4   4    0.18    0.45
   9  -3   4    1.16    0.51
   9  -3   4    0.76    0.49
   9   3  -4    1.57    0.72
  -9  -3   4    0.49    0.48
   9   2  -4    0.96    0.64
   9  -2   4    1.39    0.53
   9  -2   4    0.75    0.48
  -9  -2   4    0.12    0.34
   9  -1   4    0.27    0.46
   9  -1   4    0.86    0.52
   9   1  -4    0.64    0.63
  -9  -1   4    0.37    0.47
  -9   1  -4   -0.27    0.41
   9   0   4    0.49    0.51
   9   0   4   -0.04    0.43
   9   0  -4    0.60    0.57
  -9   0  -4    0.25    0.36
   9   1   4    0.41    0.51
   9   1   4    0.53    0.50
   9  -1  -4    0.41    0.61
  -9  -1  -4    0.49    0.46
   9   2   4    0.42    0.54
   9  -2  -4    1.07    0.66
  -9  -2  -4    1.25    0.42
   9   3   4    0.48    0.44
   9  -3  -4    1.67    0.68
  -9  -3  -4    1.04    0.49
   9   4   4    1.02    0.58
   9  -4  -4    1.09    0.65
  -9  -4  -4    0.89    0.46
  -9  -5  -4    0.39    0.43
   0  19  -5   -0.09    0.47
   0 -19   5    0.36    0.50
   0  18  -5    1.53    0.56
   0 -18   5    1.00    0.41
   0  18  -5    1.27    0.52
   0 -17   5   -0.42    0.28
   0  17  -5   -0.12    0.42
   0  17  -5   -0.02    0.47
   0 -16   5    2.66    0.54
   0  16  -5    2.30    0.53
   0  16  -5    1.96    0.56
   0  15  -5   -0.56    0.28
   0  15  -5   -0.53    0.38
   0 -15   5   -0.78    0.37
   0  14  -5    0.11    0.41
   0 -14   5    0.76    0.43
   0  14  -5    0.15    0.45
   0 -13   5   -0.55    0.33
   0  13  -5   -0.41    0.34
   0  13  -5    0.43    0.30
   0  13  -5    0.00    0.39
   0 -12   5    0.31    0.34
   0  12  -5    0.44    0.30
   0  12  -5    0.71    0.28
   0  12  -5    0.20    0.34
   0 -11   5    1.21    0.32
   0  11  -5    0.84    0.33
   0  11  -5    0.64    0.30
   0  11  -5    0.73    0.30
   0 -10   5   29.38    0.98
   0  10  -5   29.92    1.36
   0  10  -5   31.34    1.12
   0  10  -5   28.66    1.00
   0  10  -5   31.25    1.67
   0   9  -5    1.10    0.29
   0   9  -5    0.86    0.26
   0   9  -5    1.57    0.29
   0  -9   5    0.99    0.27
   0   9  -5    1.04    0.39
   0   9  -5    1.27    0.23
   0  -9   5    1.26    0.24
   0   8  -5   49.64    2.10
   0  -8   5   49.14    1.44
   0   8  -5   50.23    1.35
   0   8  -5   51.76    1.46
   0   8  -5   49.33    1.87
   0  -8   5   49.62    1.33
   0   8  -5   49.06    1.31
   0   7  -5    9.32    0.45
   0  -7   5   11.19    0.89
   0   7  -5    9.95    0.51
   0   7  -5   10.85    0.52
   0   7  -5    9.22    0.66
   0  -7   5   10.40    0.52
   0  -7   5   10.65    0.50
   0   7  -5    9.77    0.78
   0  -7   5   10.46    0.54
   0   6  -5   12.21    0.57
   0  -6   5   12.01    0.54
   0  -6   5   11.80    0.52
   0  -6   5   12.21    0.74
   0  -6   5   12.03    0.86
   0   6  -5   11.36    0.51
   0   6  -5   12.20    0.74
   0   6  -5   12.27    0.89
   0  -6   5   11.44    0.47
   0  -5   5    3.22    0.31
   0  -5   5    4.07    0.54
   0   5  -5    3.87    0.57
   0  -5   5    4.03    0.48
   0   5  -5    3.73    0.42
   0   5  -5    3.02    0.28
   0  -5   5    3.29    0.29
   0   5  -5    3.36    0.27
   0  -5   5    3.06    0.31
   0  -4   5   76.64    1.69
   0  -4   5   76.13    2.50
   0   4  -5   73.90    1.68
   0  -4   5   70.57    2.52
   0  -4   5   74.96    1.80
   0  -4   5   69.99    1.65
   0   4  -5   74.32    2.48
   0   4  -5   73.91    1.80
   0   4  -5   74.28    2.55
   0   3  -5   37.41    1.42
   0  -3   5   37.22    1.00
   0   3  -5   36.04    1.39
   0   3  -5   38.03    0.94
   0  -3   5   36.21    0.92
   0  -3   5   38.63    1.43
   0  -3   5   36.83    1.40
   0   3  -5   36.45    1.01
   0   2  -5   23.62    0.64
   0  -2   5   22.90    0.98
   0  -2   5   23.34    0.64
   0   2  -5   24.03    0.71
   0  -2   5   24.20    0.70
   0   2  -5   23.91    0.96
   0   2  -5   22.44    0.96
   0  -2   5   23.15    0.93
   0  -1   5    7.32    0.48
   0  -1   5    7.71    0.34
   0   1  -5    7.69    0.32
   0   1  -5    7.72    0.49
   0   1  -5    7.56    0.33
   0  -1   5    7.48    0.42
   0  -1   5    7.63    0.32
   0   1  -5    7.85    0.44
   0   0  -5   -0.14    0.11
   0   0  -5   -0.03    0.09
   0   0   5   -0.24    0.09
   0   0  -5   -0.09    0.09
   0   0  -5    0.00    0.11
   0   0   5    0.06    0.15
   0   0   5   -0.09    0.08
   0   0   5   -0.19    0.10
   0  -1  -5    7.76    0.33
   0   1   5    8.30    0.51
   0  -1  -5    7.38    0.46
   0  -1  -5    6.87    0.37
   0   1   5    7.38    0.32
   0  -1  -5    8.12    0.36
   0  -2  -5   23.56    0.95
   0  -2  -5   24.04    0.67
   0  -2  -5   24.78    0.67
   0   2   5   24.14    0.97
   0   2   5   23.59    0.65
   0   3   5   37.41    0.94
   0  -3  -5   35.95    0.93
   0  -3  -5   37.48    0.94
   0   3   5   36.59    0.93
   0   3   5   36.43    1.34
   0  -3  -5   36.66    0.99
   0  -3  -5   36.39    1.32
   0   4   5   75.97    1.69
   0  -4  -5   76.53    1.71
   0   4   5   73.56    1.69
   0  -4  -5   75.50    1.82
   0   4   5   71.87    1.81
   0   4   5   73.45    2.42
   0  -4  -5   73.52    2.41
   0  -4  -5   74.87    1.69
   0  -5  -5    3.94    0.33
   0   5   5    3.27    0.34
   0  -5  -5    3.11    0.32
   0   5   5    3.30    0.31
   0  -5  -5    3.61    0.29
   0   5   5    3.46    0.34
   0   5   5    3.12    0.33
   0  -5  -5    3.56    0.27
   0  -6  -5   12.08    0.54
   0   6   5   12.58    0.55
   0  -6  -5   11.66    0.49
   0  -6  -5   12.21    0.53
   0   6   5   11.95    0.53
   0   6   5   12.52    0.58
   0   6   5   11.65    0.63
   0  -7  -5   10.27    0.55
   0  -7  -5    9.59    0.48
   0   7   5   10.23    0.52
   0  -7  -5   10.41    0.51
   0   7   5   10.49    0.57
   0   7   5   10.63    0.54
   0   7   5    9.96    0.59
   0   8   5   49.64    1.77
   0  -8  -5   49.80    1.35
   0  -8  -5   51.34    1.98
   0  -8  -5   48.93    1.44
   0   8   5   51.67    1.36
   0   8   5   53.35    1.51
   0   8   5   51.75    1.39
   0  -9  -5    1.21    0.39
   0   9   5    1.04    0.20
   0  -9  -5    1.43    0.25
   0   9   5    1.57    0.30
   0   9   5    1.53    0.29
   0  10   5   31.59    1.14
   0  10   5   30.66    1.21
   0 -10  -5   30.98    1.05
   0  10   5   29.91    1.04
   0  11   5    0.78    0.28
   0  11   5    0.80    0.31
   0  11   5    0.55    0.18
   0 -11  -5    1.07    0.28
   0 -12  -5    0.74    0.29
   0  12   5    0.99    0.33
   0  12   5    0.39    0.34
   0  12   5    0.55    0.20
   0  13   5    0.54    0.33
   0 -13  -5    0.88    0.39
   0  13   5    0.42    0.19
   0  13   5   -0.07    0.36
   0 -14  -5    1.19    0.37
   0  14   5    0.58    0.42
   0  14   5    0.73    0.23
   0  14   5    0.97    0.40
   0  15   5   -0.93    0.36
   0 -15  -5   -0.23    0.29
   0  15   5   -0.97    0.39
   0  16   5    1.83    0.55
   0  16   5    1.82    0.44
   0 -16  -5    2.11    0.52
   0  17   5    0.07    0.46
   0  17   5   -0.11    0.40
   0 -17  -5    0.41    0.45
   0  18   5    0.75    0.49
   0 -18  -5    1.14    0.50
   0  18   5    1.26    0.46
   0  19   5    0.42    0.49
   0 -19  -5    1.09    0.52
   1  19  -5    1.06    0.56
   1 -19   5    0.42    0.38
  -1 -19   5    0.08    0.48
  -1  19  -5    1.06    0.55
   1  18  -5    0.40    0.52
   1  18  -5   -0.29    0.44
   1 -18   5   -0.21    0.41
  -1 -18   5    0.41    0.48
  -1  18  -5    0.33    0.44
  -1  18  -5    0.40    0.46
   1 -17   5    1.42    0.48
   1  17  -5    1.58    0.51
   1  17  -5    1.00    0.55
  -1  17  -5    1.04    0.49
  -1 -17   5    1.33    0.51
  -1  17  -5    0.48    0.43
   1  16  -5   -0.29    0.31
   1  16  -5   -0.48    0.43
   1 -16   5   -0.55    0.37
  -1 -16   5    0.13    0.44
  -1  16  -5   -0.32    0.42
  -1  16  -5   -0.36    0.39
   1 -15   5   -0.26    0.37
   1  15  -5   -0.21    0.32
   1  15  -5    0.22    0.41
  -1 -15   5   -0.01    0.31
  -1  15  -5   -0.26    0.29
  -1  15  -5   -0.51    0.39
   1  14  -5    1.51    0.48
   1  14  -5    1.01    0.51
   1  14  -5    2.51    0.68
   1 -14   5    2.33    0.40
  -1 -14   5    1.70    0.48
  -1  14  -5    1.95    0.49
  -1  14  -5    2.19    0.52
   1  13  -5   -0.82    0.38
   1  13  -5   -0.54    0.25
   1  13  -5   -0.27    0.59
  -1  13  -5    0.21    0.22
   1  12  -5    4.34    0.56
   1 -12   5    3.57    0.47
   1  12  -5    3.92    0.49
   1  12  -5    4.10    0.81
  -1 -12   5    3.81    0.45
  -1  12  -5    4.53    0.53
  -1  12  -5    3.92    0.48
  -1  12  -5    3.67    0.51
   1  11  -5   -0.25    0.27
   1  11  -5    0.40    0.43
   1  11  -5    0.06    0.21
   1 -11   5   -0.55    0.23
  -1  11  -5   -0.31    0.24
  -1  11  -5    0.09    0.20
  -1 -11   5   -0.21    0.28
  -1  11  -5    0.04    0.19
   1  10  -5    1.58    0.37
   1 -10   5    2.64    0.32
   1 -10   5    2.33    0.35
   1  10  -5    2.76    0.39
   1  10  -5    2.26    0.35
   1  10  -5    1.92    0.61
  -1  10  -5    2.03    0.31
  -1  10  -5    2.29    0.33
  -1 -10   5    2.73    0.37
  -1  10  -5    2.57    0.36
  -1  10  -5    2.55    0.32
   1  -9   5    4.32    0.52
   1   9  -5    4.39    0.61
   1   9  -5    5.57    0.90
   1   9  -5    4.86    0.46
   1  -9   5    4.45    0.42
   1  -9   5    4.54    0.37
   1   9  -5    5.45    0.52
  -1   9  -5    4.39    0.42
  -1   9  -5    4.62    0.49
  -1   9  -5    4.98    0.47
  -1  -9   5    4.10    0.38
  -1   9  -5    4.33    0.39
   1   8  -5   24.34    0.92
   1   8  -5   24.71    1.20
   1   8  -5   23.51    1.31
   1   8  -5   24.22    0.85
   1  -8   5   23.08    0.78
   1  -8   5   24.48    0.87
   1  -8   5   24.72    1.13
  -1   8  -5   23.91    0.79
  -1   8  -5   24.18    1.08
  -1   8  -5   24.58    0.88
  -1   8  -5   23.65    0.80
  -1  -8   5   24.24    0.85
   1  -7   5   10.39    0.72
   1   7  -5   10.89    0.54
   1  -7   5   10.71    0.50
   1   7  -5   10.86    0.94
   1   7  -5   10.54    0.75
   1   7  -5   11.25    0.52
   1   7  -5   10.75    0.54
   1  -7   5    9.99    0.52
   1  -7   5   10.24    0.47
   1  -7   5   10.79    0.89
  -1   7  -5   10.98    0.68
  -1  -7   5   11.17    0.55
  -1   7  -5   10.33    0.48
  -1  -7   5   11.28    0.52
  -1  -7   5   10.38    0.52
  -1   7  -5   10.37    0.50
  -1   7  -5   10.41    0.46
  -1  -7   5    9.53    0.77
   1  -6   5   14.51    0.80
   1   6  -5   14.59    0.59
   1  -6   5   15.10    0.56
   1  -6   5   13.93    0.51
   1   6  -5   15.21    1.01
   1   6  -5   13.70    0.60
   1  -6   5   14.04    0.86
   1  -6   5   14.08    0.56
   1   6  -5   13.91    0.84
  -1   6  -5   14.22    0.55
  -1   6  -5   14.61    0.60
  -1   6  -5   14.27    0.76
  -1  -6   5   14.75    0.93
  -1  -6   5   14.48    0.55
  -1  -6   5   14.11    0.55
  -1  -6   5   15.20    0.62
   1  -5   5  116.61    2.50
   1  -5   5  117.82    2.51
   1  -5   5  119.26    3.84
   1   5  -5  117.12    2.55
   1  -5   5  114.26    2.68
   1   5  -5  116.86    3.90
   1  -5   5  121.72    3.74
   1   5  -5  116.65    2.74
   1   5  -5  112.52    3.75
  -1  -5   5  112.24    2.53
  -1   5  -5  116.37    2.69
  -1  -5   5  114.54    2.72
  -1  -5   5  117.83    2.55
  -1   5  -5  116.48    2.51
  -1  -5   5  111.14    3.85
  -1   5  -5  118.46    3.71
   1  -4   5   21.78    1.00
   1   4  -5   20.56    0.64
   1   4  -5   21.12    1.07
   1  -4   5   21.60    0.63
   1  -4   5   21.21    0.67
   1   4  -5   21.40    1.00
   1  -4   5   20.98    0.63
   1  -4   5   21.18    0.96
   1   4  -5   20.86    0.72
  -1  -4   5   20.72    1.01
  -1  -4   5   21.25    0.71
  -1   4  -5   21.57    0.94
  -1   4  -5   21.14    0.63
  -1  -4   5   21.19    0.65
  -1  -4   5   21.54    0.67
  -1   4  -5   21.24    0.68
   1   3  -5   21.75    0.70
   1  -3   5   20.36    0.59
   1   3  -5   21.47    0.64
   1   3  -5   22.21    0.99
   1   3  -5   21.44    1.01
   1  -3   5   20.54    0.65
   1  -3   5   20.45    0.50
   1  -3   5   21.09    0.94
   1  -3   5   21.86    0.93
  -1   3  -5   21.07    0.61
  -1  -3   5   20.88    0.96
  -1  -3   5   21.31    0.63
  -1   3  -5   21.00    0.91
  -1   3  -5   20.55    0.90
  -1   3  -5   20.53    0.65
  -1  -3   5   20.56    0.95
  -1  -3   5   21.92    0.69
   1  -2   5   42.20    1.52
   1  -2   5   40.75    1.04
   1   2  -5   40.99    1.53
   1  -2   5   42.09    1.44
   1   2  -5   40.16    1.08
   1  -2   5   40.56    0.97
   1   2  -5   42.07    1.53
   1   2  -5   41.85    1.01
  -1   2  -5   40.00    0.97
  -1  -2   5   39.54    1.50
  -1   2  -5   40.07    1.04
  -1  -2   5   41.66    1.00
  -1  -2   5   39.34    1.50
  -1  -2   5   39.51    1.06
  -1  -2   5   40.42    0.89
  -1   2  -5   38.79    1.47
  -1   2  -5   40.83    1.42
   1  -1   5   34.12    1.14
   1  -1   5   33.61    0.82
   1   1  -5   32.77    0.84
   1   1  -5   32.25    1.26
   1  -1   5   34.16    1.30
   1  -1   5   33.59    0.88
   1   1  -5   32.11    1.26
   1   1  -5   33.30    0.91
  -1   1  -5   32.94    0.87
  -1  -1   5   33.06    0.83
  -1   1  -5   34.28    0.82
  -1  -1   5   31.51    1.26
  -1  -1   5   33.64    1.27
  -1   1  -5   34.04    1.28
  -1  -1   5   34.03    0.91
  -1   1  -5   32.03    1.13
   1   0   5   40.59    1.29
   1   0   5   41.64    0.97
   1   0  -5   40.86    1.07
   1   0  -5   42.12    0.92
   1   0  -5   39.52    1.46
   1   0   5   41.94    1.52
   1   0  -5   41.25    0.99
   1   0   5   41.30    1.04
   1   0  -5   41.11    1.49
  -1   0   5   41.27    1.48
  -1   0  -5   39.69    1.48
  -1   0   5   42.44    1.51
  -1   0   5   41.98    0.99
  -1   0  -5   40.67    1.04
  -1   0  -5   40.66    0.97
  -1   0   5   40.64    1.06
   1   1   5   33.65    0.83
   1   1   5   31.92    1.27
   1  -1  -5   33.79    0.85
   1  -1  -5   32.79    1.25
   1  -1  -5   32.11    0.90
   1  -1  -5   34.61    1.25
  -1  -1  -5   34.01    0.83
  -1  -1  -5   32.46    0.89
  -1  -1  -5   32.57    1.26
  -1   1   5   34.16    1.26
  -1   1   5   33.60    0.84
  -1  -1  -5   33.60    0.83
   1  -2  -5   40.90    1.00
   1   2   5   41.14    0.99
   1  -2  -5   39.40    0.99
   1  -2  -5   42.69    1.47
   1   2   5   40.56    1.00
   1   2   5   42.14    1.53
   1  -2  -5   41.98    1.09
  -1   2   5   40.87    1.46
  -1  -2  -5   39.14    1.49
  -1  -2  -5   40.99    1.07
  -1  -2  -5   42.92    1.01
  -1  -2  -5   38.52    1.24
  -1  -2  -5   43.10    1.00
  -1   2   5   40.70    1.00
   1   3   5   21.27    0.94
   1  -3  -5   20.35    0.61
   1  -3  -5   21.57    0.67
   1  -3  -5   21.08    0.63
   1   3   5   21.43    0.62
   1   3   5   20.86    0.62
   1   3   5   20.17    0.66
   1  -3  -5   20.93    0.86
  -1  -3  -5   20.52    0.61
  -1   3   5   21.54    0.63
  -1  -3  -5   21.69    0.63
  -1  -3  -5   21.26    0.67
  -1   3   5   20.92    0.63
  -1  -3  -5   20.83    0.75
  -1   3   5   22.44    0.89
  -1  -3  -5   21.29    0.93
   1  -4  -5   22.06    0.66
   1   4   5   21.00    0.65
   1  -4  -5   21.51    0.85
   1  -4  -5   21.18    0.70
   1   4   5   22.22    0.67
   1  -4  -5   21.45    0.66
   1   4   5   20.18    0.69
   1   4   5   21.40    0.95
  -1   4   5   20.61    0.63
  -1  -4  -5   21.35    0.66
  -1   4   5   21.33    0.87
  -1  -4  -5   22.17    0.66
  -1  -4  -5   21.49    0.70
  -1   4   5   21.41    0.66
  -1  -4  -5   21.16    0.94
  -1  -4  -5   20.80    0.82
   1  -5  -5  119.30    2.76
   1  -5  -5  120.93    2.58
   1   5   5  117.49    2.58
   1  -5  -5  125.10    2.59
   1   5   5  121.74    2.79
   1   5   5  120.36    3.80
   1   5   5  116.44    2.57
   1  -5  -5  115.87    3.63
  -1  -5  -5  113.07    2.57
  -1  -5  -5  120.01    2.77
  -1   5   5  119.12    2.58
  -1  -5  -5  114.63    3.70
  -1   5   5  116.91    3.64
  -1   5   5  116.33    2.56
  -1  -5  -5  118.79    2.58
   1   6   5   14.61    0.79
   1   6   5   15.96    0.66
   1  -6  -5   14.33    0.61
   1  -6  -5   14.89    0.59
   1  -6  -5   14.43    0.64
   1   6   5   15.41    0.59
   1   6   5   14.93    0.57
   1  -6  -5   14.41    0.54
  -1   6   5   15.30    0.63
  -1  -6  -5   14.80    0.56
  -1  -6  -5   14.90    0.56
  -1   6   5   14.84    0.59
  -1  -6  -5   15.15    0.63
  -1   6   5   14.65    0.67
  -1   6   5   13.93    0.57
  -1  -6  -5   14.67    0.79
   1   7   5   10.09    0.47
   1   7   5   11.39    0.71
   1  -7  -5   10.11    0.50
   1   7   5   11.13    0.55
   1  -7  -5   10.62    0.55
   1  -7  -5   10.95    0.51
   1  -7  -5   10.44    0.48
   1   7   5   10.58    0.58
  -1  -7  -5   11.06    0.56
  -1   7   5   10.32    0.54
  -1  -7  -5   11.37    0.54
  -1  -7  -5   10.03    0.70
  -1   7   5   10.43    0.51
  -1  -7  -5   10.78    0.52
  -1   7   5   10.52    0.52
  -1   7   5   10.99    0.53
   1  -8  -5   24.47    0.84
   1  -8  -5   25.78    0.91
   1   8   5   24.31    1.11
   1   8   5   25.47    0.87
   1   8   5   24.10    0.93
  -1   8   5   25.45    0.92
  -1   8   5   24.45    0.93
  -1   8   5   24.89    0.85
  -1  -8  -5   25.28    0.86
  -1   8   5   24.61    0.83
  -1  -8  -5   24.90    0.84
  -1  -8  -5   24.66    1.23
   1   9   5    4.59    0.52
   1   9   5    4.70    0.43
   1  -9  -5    4.83    0.45
   1   9   5    5.03    0.47
   1  -9  -5    4.71    0.44
  -1  -9  -5    4.06    0.56
  -1   9   5    4.62    0.35
  -1   9   5    4.30    0.36
  -1   9   5    4.64    0.45
  -1  -9  -5    5.18    0.41
  -1   9   5    4.82    0.49
   1  10   5    2.87    0.45
   1 -10  -5    2.66    0.33
   1  10   5    2.45    0.40
   1  10   5    2.83    0.38
  -1 -10  -5    2.53    0.37
  -1  10   5    2.52    0.35
  -1  10   5    2.54    0.38
  -1  10   5    2.59    0.28
  -1 -10  -5    1.97    0.51
   1 -11  -5   -0.09    0.27
   1  11   5    0.00    0.21
   1  11   5    0.06    0.18
   1  11   5   -0.31    0.29
  -1  11   5   -0.11    0.27
  -1  11   5    0.02    0.29
  -1  11   5   -0.05    0.11
  -1 -11  -5    0.09    0.30
   1  12   5    5.00    0.56
   1  12   5    4.20    0.46
   1 -12  -5    4.47    0.51
   1  12   5    4.06    0.57
  -1 -12  -5    4.70    0.49
  -1  12   5    3.88    0.26
  -1  12   5    3.77    0.47
  -1  12   5    4.43    0.50
   1  13   5   -0.59    0.34
   1  13   5   -0.48    0.39
   1 -13  -5    0.34    0.29
   1  13   5    0.17    0.23
  -1  13   5   -0.13    0.34
  -1  13   5   -0.68    0.37
  -1 -13  -5   -0.28    0.26
   1  14   5    2.04    0.36
   1  14   5    1.89    0.53
   1 -14  -5    2.49    0.43
   1  14   5    2.58    0.43
  -1  14   5    2.42    0.49
  -1  14   5    2.29    0.55
  -1 -14  -5    2.61    0.44
   1  15   5   -0.05    0.30
   1  15   5   -0.29    0.32
   1  15   5    0.23    0.24
   1 -15  -5   -0.32    0.35
  -1  15   5    0.19    0.41
  -1  15   5   -0.07    0.42
  -1 -15  -5   -0.40    0.39
   1 -16  -5   -0.51    0.37
   1  16   5   -0.13    0.41
   1  16   5    0.03    0.46
  -1 -16  -5    0.07    0.43
  -1  16   5   -0.34    0.38
  -1  16   5   -0.64    0.27
   1  17   5    1.28    0.55
   1 -17  -5    1.31    0.48
   1  17   5    0.62    0.48
  -1 -17  -5    1.63    0.51
  -1  17   5    1.63    0.48
  -1  17   5    1.15    0.54
   1  18   5    0.01    0.36
   1  18   5   -0.08    0.33
   1 -18  -5    0.09    0.44
  -1  18   5    0.26    0.44
  -1  18   5    0.39    0.49
  -1 -18  -5   -0.16    0.45
   1 -19  -5    0.87    0.50
  -1 -19  -5    0.56    0.51
   2  18  -5    0.60    0.52
   2  18  -5    0.26    0.49
  -2 -18   5    0.86    0.52
  -2  18  -5   -0.38    0.43
   2  17  -5    0.16    0.37
   2  17  -5    0.08    0.44
   2 -17   5   -0.25    0.39
  -2 -17   5    0.52    0.47
  -2  17  -5   -0.36    0.39
   2 -16   5    0.19    0.38
   2  16  -5    0.85    0.39
   2  16  -5    1.28    0.55
   2  16  -5    0.08    0.77
  -2  16  -5    0.29    0.42
  -2 -16   5    0.49    0.45
  -2  16  -5    0.32    0.40
   2 -15   5   -0.55    0.32
   2  15  -5   -0.91    0.41
   2  15  -5    0.19    0.56
   2  15  -5   -0.18    0.39
  -2  15  -5   -0.31    0.35
  -2  15  -5   -0.12    0.33
  -2 -15   5   -0.23    0.29
   2 -14   5   -0.14    0.33
   2  14  -5    0.44    0.42
   2  14  -5   -0.19    0.69
   2  14  -5    0.19    0.42
  -2  14  -5   -0.08    0.33
  -2 -14   5    0.34    0.41
  -2  14  -5    0.28    0.36
   2  13  -5    0.38    0.38
   2 -13   5    1.05    0.36
   2  13  -5    1.05    0.46
   2  13  -5    0.97    0.71
  -2  13  -5    0.64    0.37
  -2  13  -5    0.83    0.38
  -2 -13   5    0.84    0.43
   2  12  -5    5.01    0.91
   2  12  -5    4.94    0.54
   2 -12   5    4.77    0.48
   2  12  -5    5.70    0.63
  -2  12  -5    4.79    0.51
  -2 -12   5    4.77    0.50
  -2  12  -5    5.08    0.53
  -2  12  -5    5.79    0.51
   2  11  -5    0.33    0.32
   2 -11   5    0.49    0.29
   2  11  -5    0.82    0.51
   2 -11   5    0.86    0.30
   2  11  -5    0.80    0.36
  -2  11  -5    0.61    0.30
  -2 -11   5    0.85    0.36
  -2  11  -5    0.42    0.30
  -2  11  -5    0.61    0.26
  -2  11  -5    0.77    0.21
   2  10  -5   19.82    0.85
   2 -10   5   20.93    1.03
   2 -10   5   19.67    0.83
   2 -10   5   20.66    0.79
   2  10  -5   20.97    1.50
   2  10  -5   19.98    0.89
  -2 -10   5   20.01    0.81
  -2  10  -5   20.88    0.97
  -2  10  -5   19.81    0.86
  -2  10  -5   20.31    0.81
  -2  10  -5   19.23    0.75
   2   9  -5    1.55    0.27
   2  -9   5    1.20    0.29
   2  -9   5    1.56    0.28
   2   9  -5    2.07    0.62
   2  -9   5    1.60    0.28
   2   9  -5    1.49    0.29
  -2   9  -5    1.67    0.26
  -2   9  -5    1.34    0.24
  -2   9  -5    1.80    0.28
  -2  -9   5    2.00    0.33
  -2   9  -5    1.18    0.27
   2   8  -5    0.02    0.35
   2  -8   5   -0.07    0.17
   2   8  -5    0.01    0.16
   2  -8   5   -0.01    0.20
   2  -8   5    0.20    0.18
   2   8  -5   -0.09    0.17
  -2   8  -5   -0.19    0.19
  -2  -8   5   -0.02    0.22
  -2  -8   5    0.06    0.15
  -2   8  -5   -0.05    0.13
  -2   8  -5   -0.15    0.15
  -2   8  -5   -0.04    0.16
   2   7  -5   28.51    1.00
   2  -7   5   28.56    0.91
   2  -7   5   28.98    0.85
   2   7  -5   28.76    1.51
   2  -7   5   29.50    1.42
   2   7  -5   26.67    0.87
   2   7  -5   29.03    1.37
   2  -7   5   27.27    1.20
  -2   7  -5   28.30    0.90
  -2   7  -5   26.37    0.83
  -2  -7   5   29.51    0.91
  -2  -7   5   27.62    0.88
  -2   7  -5   28.66    1.20
   2  -6   5    7.76    0.40
   2   6  -5    7.92    0.46
   2  -6   5    7.28    0.58
   2   6  -5    7.60    0.46
   2  -6   5    7.35    0.41
   2  -6   5    8.51    0.73
   2   6  -5    8.14    0.74
   2  -6   5    7.82    0.39
   2   6  -5    8.59    0.72
  -2   6  -5    7.39    0.39
  -2   6  -5    7.77    0.41
  -2  -6   5    7.77    0.72
  -2  -6   5    8.40    0.47
  -2  -6   5    8.25    0.48
  -2   6  -5    7.62    0.57
  -2  -6   5    8.36    0.45
   2  -5   5   45.91    1.14
   2  -5   5   47.43    1.25
   2  -5   5   48.19    1.78
   2   5  -5   47.82    1.23
   2   5  -5   46.45    1.32
   2  -5   5   49.96    1.85
   2  -5   5   48.19    1.16
   2   5  -5   47.29    1.84
   2   5  -5   45.61    1.91
  -2   5  -5   45.74    1.23
  -2   5  -5   45.78    1.15
  -2  -5   5   48.01    1.23
  -2  -5   5   48.45    1.32
  -2   5  -5   47.91    1.75
  -2  -5   5   49.26    1.23
  -2  -5   5   46.86    1.90
   2  -4   5   10.71    0.41
   2  -4   5   11.57    0.69
   2  -4   5   11.55    0.70
   2   4  -5   11.37    0.82
   2  -4   5   10.45    0.43
   2   4  -5   10.97    0.76
   2  -4   5   11.00    0.40
   2   4  -5   11.10    0.48
   2   4  -5   10.89    0.52
  -2   4  -5   10.81    0.43
  -2  -4   5   10.58    0.48
  -2  -4   5   10.79    0.49
  -2   4  -5   11.46    0.66
  -2  -4   5   10.73    0.75
  -2   4  -5   11.38    0.43
  -2  -4   5   10.75    0.47
   2  -3   5   40.40    1.53
   2   3  -5   39.57    1.58
   2   3  -5   39.86    1.11
   2   3  -5   40.24    1.02
   2  -3   5   39.67    0.95
   2  -3   5   39.48    1.47
   2  -3   5   39.64    1.03
   2   3  -5   37.48    1.59
  -2  -3   5   41.13    1.10
  -2   3  -5   38.06    0.95
  -2   3  -5   39.79    1.51
  -2   3  -5   38.41    1.01
  -2  -3   5   39.63    1.02
  -2  -3   5   40.19    1.02
  -2  -3   5   39.28    1.59
   2  -2   5    8.65    0.59
   2   2  -5    8.20    0.57
   2   2  -5    7.63    0.40
   2   2  -5    8.01    0.37
   2   2  -5    8.07    0.63
   2  -2   5    7.62    0.35
   2  -2   5    8.11    0.32
  -2   2  -5    8.01    0.33
  -2   2  -5    8.58    0.57
  -2  -2   5    8.14    0.60
  -2  -2   5    8.21    0.33
  -2  -2   5    7.90    0.36
  -2  -2   5    8.32    0.40
  -2   2  -5    8.41    0.32
  -2   2  -5    7.51    0.34
   2  -1   5   56.82    1.34
   2   1  -5   55.01    1.40
   2   1  -5   53.15    1.96
   2   1  -5   55.21    2.04
   2  -1   5   56.59    1.25
   2   1  -5   56.18    1.30
   2  -1   5   55.91    2.01
  -2   1  -5   56.68    1.99
  -2  -1   5   54.28    1.27
  -2   1  -5   55.58    1.24
  -2   1  -5   55.16    1.32
  -2  -1   5   57.37    2.04
  -2  -1   5   55.80    1.30
  -2  -1   5   56.00    1.39
   2   0  -5   20.27    0.66
   2   0  -5   20.56    0.99
   2   0   5   21.83    0.58
   2   0   5   20.27    0.97
   2   0   5   21.01    0.62
   2   0  -5   22.72    0.99
   2   0  -5   21.30    0.62
  -2   0  -5   20.82    0.61
  -2   0   5   21.52    0.66
  -2   0  -5   22.76    1.00
  -2   0  -5   21.06    0.58
  -2   0   5   21.70    0.62
  -2   0  -5   20.50    0.57
   2  -1  -5   56.24    2.05
   2  -1  -5   55.01    1.95
   2   1   5   53.81    2.01
   2  -1  -5   55.36    1.29
   2  -1  -5   55.94    1.40
   2   1   5   54.14    1.71
   2   1   5   55.84    1.26
  -2  -1  -5   56.85    1.36
  -2   1   5   57.38    1.30
  -2  -1  -5   58.20    2.03
  -2  -1  -5   56.45    1.35
  -2  -1  -5   55.80    1.27
  -2  -1  -5   56.19    1.26
   2   2   5    8.28    0.61
   2  -2  -5    7.70    0.39
   2   2   5    7.94    0.34
   2  -2  -5    8.26    0.53
   2   2   5    7.91    0.33
   2  -2  -5    7.66    0.35
   2   2   5    8.03    0.34
   2  -2  -5    7.99    0.35
  -2  -2  -5    7.92    0.37
  -2  -2  -5    8.46    0.36
  -2  -2  -5    8.08    0.36
  -2  -2  -5    8.30    0.35
  -2   2   5    7.97    0.35
   2   3   5   38.96    1.57
   2   3   5   39.38    0.98
   2  -3  -5   39.33    1.43
   2   3   5   41.02    1.28
   2  -3  -5   39.07    0.99
   2   3   5   39.63    1.08
   2  -3  -5   39.74    0.99
   2   3   5   39.52    0.99
  -2  -3  -5   39.83    1.00
  -2  -3  -5   39.92    0.99
  -2  -3  -5   37.30    1.26
  -2   3   5   39.34    0.99
  -2  -3  -5   38.57    1.05
   2   4   5   10.97    0.45
   2  -4  -5   11.04    0.44
   2   4   5   11.42    0.74
   2  -4  -5   10.58    0.45
   2   4   5   11.05    0.46
   2  -4  -5   11.07    0.59
   2  -4  -5   11.36    0.48
   2   4   5   10.87    0.50
   2   4   5   10.93    0.53
  -2  -4  -5   11.05    0.46
  -2  -4  -5   10.64    0.45
  -2  -4  -5   10.90    0.51
  -2  -4  -5   11.09    0.48
  -2   4   5   11.09    0.45
  -2   4   5   10.91    0.45
   2  -5  -5   49.22    1.22
   2   5   5   48.58    1.23
   2  -5  -5   47.13    1.19
   2  -5  -5   47.40    1.62
   2   5   5   49.30    1.87
   2   5   5   46.45    1.20
   2  -5  -5   48.15    1.30
   2   5   5   48.76    1.33
  -2  -5  -5   47.09    1.30
  -2  -5  -5   48.44    1.66
  -2  -5  -5   47.75    1.23
  -2  -5  -5   46.40    1.20
  -2   5   5   49.07    1.21
  -2   5   5   47.43    1.21
   2   6   5    8.25    0.44
   2   6   5    8.49    0.66
   2  -6  -5    7.43    0.39
   2  -6  -5    7.20    0.43
   2   6   5    8.73    0.47
   2  -6  -5    7.99    0.42
   2  -6  -5    7.88    0.45
   2   6   5    7.68    0.48
  -2  -6  -5    7.93    0.44
  -2   6   5    8.29    0.43
  -2  -6  -5    7.83    0.56
  -2  -6  -5    7.61    0.45
  -2   6   5    8.41    0.44
  -2  -6  -5    7.08    0.41
   2   7   5   28.50    1.30
   2  -7  -5   27.73    0.93
   2   7   5   26.97    0.94
   2   7   5   26.53    0.86
   2  -7  -5   26.82    0.97
   2  -7  -5   28.18    0.87
  -2   7   5   28.38    0.87
  -2  -7  -5   28.15    0.88
  -2  -7  -5   28.37    0.90
  -2   7   5   28.52    0.88
  -2  -7  -5   28.32    1.22
   2   8   5   -0.42    0.19
   2  -8  -5   -0.01    0.20
   2  -8  -5   -0.07    0.14
   2   8   5    0.13    0.20
   2   8   5   -0.13    0.23
   2  -8  -5    0.05    0.07
  -2   8   5    0.26    0.20
  -2  -8  -5   -0.52    0.26
  -2  -8  -5    0.29    0.21
  -2   8   5   -0.14    0.20
  -2  -8  -5    0.03    0.21
  -2   8   5   -0.02    0.19
   2  -9  -5    1.49    0.29
   2   9   5    1.41    0.32
   2  -9  -5    1.57    0.29
   2   9   5    1.60    0.30
   2   9   5    1.82    0.33
  -2   9   5    1.72    0.30
  -2  -9  -5    1.33    0.30
  -2   9   5    1.35    0.27
  -2  -9  -5    1.26    0.39
  -2   9   5    2.01    0.32
   2 -10  -5   20.38    0.81
   2  10   5   20.20    0.94
   2  10   5   19.95    0.81
   2 -10  -5   19.94    0.85
   2  10   5   20.25    1.11
  -2  10   5   20.01    0.79
  -2  10   5   19.92    0.87
  -2 -10  -5   19.68    1.18
  -2  10   5   20.45    0.82
  -2 -10  -5   19.19    0.79
   2  11   5    0.92    0.34
   2  11   5    0.90    0.29
   2 -11  -5    0.87    0.31
   2  11   5    0.81    0.38
  -2  11   5    1.58    0.35
  -2 -11  -5    1.22    0.31
  -2  11   5    1.06    0.34
   2 -12  -5    5.37    0.58
   2  12   5    5.99    0.71
   2  12   5    4.94    0.55
   2  12   5    5.45    0.61
  -2  12   5    5.56    0.64
  -2  12   5    4.58    0.50
  -2 -12  -5    4.94    0.55
   2  13   5    0.95    0.30
   2 -13  -5    1.03    0.37
   2  13   5    0.46    0.38
   2  13   5    1.07    0.46
  -2  13   5    0.91    0.40
  -2 -13  -5    0.49    0.40
  -2  13   5    1.13    0.42
   2  14   5   -0.22    0.38
   2 -14  -5   -0.22    0.34
   2  14   5    0.34    0.45
   2  14   5    0.18    0.28
  -2  14   5    0.36    0.39
  -2  14   5    0.14    0.38
  -2 -14  -5    0.55    0.40
   2  15   5    0.00    0.27
   2  15   5    0.08    0.32
   2  15   5   -0.22    0.38
   2 -15  -5   -0.07    0.36
  -2  15   5   -0.03    0.38
  -2  15   5   -0.46    0.35
  -2 -15  -5   -0.49    0.27
   2 -16  -5    0.47    0.41
   2  16   5    0.94    0.38
   2  16   5    0.81    0.51
  -2  16   5    1.12    0.46
  -2 -16  -5    1.12    0.48
  -2  16   5    1.00    0.45
   2 -17  -5   -0.07    0.36
   2  17   5   -0.25    0.45
   2  17   5    0.53    0.45
  -2  17   5    0.34    0.42
  -2 -17  -5    0.20    0.45
  -2  17   5    0.20    0.44
   2 -18  -5    0.19    0.42
   2  18   5    0.00    0.47
   2  18   5   -0.13    0.44
  -2  18   5    0.46    0.44
  -2 -18  -5    0.50    0.48
   3  18  -5    1.13    0.53
  -3 -18   5    0.19    0.48
  -3  18  -5   -0.41    0.42
   3  17  -5   -0.92    0.82
   3  17  -5    0.37    0.47
   3  17  -5   -0.06    0.48
  -3 -17   5    0.36    0.48
  -3  17  -5    0.22    0.41
   3  16  -5    0.20    0.45
   3  16  -5    0.04    0.48
   3  16  -5   -0.40    0.60
  -3 -16   5    0.18    0.44
  -3  16  -5    0.65    0.41
   3  15  -5    1.02    0.50
   3  15  -5   -0.34    0.81
   3  15  -5    0.52    0.42
  -3  15  -5    0.44    0.41
  -3 -15   5    1.00    0.47
   3 -14   5    0.13    0.31
   3  14  -5   -0.57    0.56
   3  14  -5   -0.18    0.26
   3  14  -5   -0.22    0.28
  -3  14  -5   -0.39    0.26
  -3 -14   5   -0.58    0.34
  -3  14  -5   -0.12    0.30
   3 -13   5   -0.09    0.27
   3  13  -5   -0.57    0.71
   3  13  -5   -0.27    0.34
   3  13  -5    0.17    0.41
  -3  13  -5   -0.04    0.28
  -3  13  -5    0.08    0.31
  -3 -13   5    0.22    0.30
   3 -12   5    0.39    0.27
   3  12  -5    0.29    0.36
   3 -12   5    0.04    0.31
   3  12  -5    0.21    0.39
   3  12  -5   -0.28    0.68
  -3  12  -5    0.02    0.32
  -3  12  -5    0.69    0.28
  -3 -12   5    0.34    0.37
  -3  12  -5    0.27    0.30
   3  11  -5    0.96    0.71
   3 -11   5   -0.14    0.28
   3 -11   5    0.22    0.26
   3  11  -5    0.01    0.36
   3 -11   5    0.41    0.28
   3  11  -5    0.45    0.27
  -3  11  -5   -0.50    0.28
  -3 -11   5    0.32    0.35
  -3  11  -5   -0.15    0.31
  -3  11  -5   -0.09    0.23
  -3  11  -5    0.78    0.20
   3  10  -5    3.35    0.77
   3 -10   5    1.46    0.31
   3  10  -5    1.31    0.34
   3  10  -5    1.93    0.39
   3 -10   5    1.19    0.30
   3 -10   5    1.31    0.31
  -3  10  -5    1.23    0.31
  -3  10  -5    1.58    0.28
  -3  10  -5    1.43    0.24
  -3 -10   5    1.09    0.36
  -3  10  -5    1.36    0.31
   3   9  -5    3.35    0.37
   3  -9   5    3.16    0.32
   3   9  -5    3.73    0.46
   3   9  -5    4.20    0.77
   3  -9   5    4.00    0.56
   3  -9   5    3.78    0.38
  -3   9  -5    3.51    0.38
  -3   9  -5    3.77    0.38
  -3  -9   5    3.46    0.38
  -3   9  -5    4.24    0.45
   3  -8   5   11.11    0.76
   3   8  -5   12.23    1.18
   3  -8   5   11.36    0.54
   3  -8   5   10.64    0.49
   3   8  -5   11.88    0.61
   3   8  -5   11.21    0.67
  -3   8  -5   10.98    0.51
  -3  -8   5   11.60    0.62
  -3   8  -5   10.78    0.68
  -3   8  -5   11.37    0.54
  -3  -8   5   10.47    0.57
   3   7  -5    1.17    0.25
   3  -7   5    1.33    0.21
   3   7  -5    1.24    0.26
   3   7  -5    1.15    0.43
   3  -7   5    1.08    0.22
   3  -7   5    0.68    0.25
  -3   7  -5    1.08    0.20
  -3  -7   5    1.33    0.27
  -3   7  -5    1.11    0.21
  -3   7  -5    0.78    0.22
  -3  -7   5    1.10    0.25
   3   6  -5    0.40    0.17
   3  -6   5    0.00    0.15
   3  -6   5    0.23    0.15
   3  -6   5    0.16    0.19
   3   6  -5    0.43    0.42
   3  -6   5    0.11    0.14
   3   6  -5    0.31    0.22
  -3  -6   5    0.18    0.15
  -3   6  -5    0.02    0.14
  -3   6  -5    0.18    0.16
  -3   6  -5    0.09    0.16
  -3  -6   5    0.50    0.16
   3  -5   5   27.97    0.84
   3   5  -5   29.08    1.49
   3  -5   5   28.09    0.77
   3   5  -5   29.30    0.89
   3  -5   5   29.03    1.28
   3   5  -5   29.01    0.97
   3  -5   5   28.62    0.77
  -3  -5   5   29.34    0.88
  -3   5  -5   27.63    0.77
  -3   5  -5   28.93    0.82
  -3  -5   5   28.78    0.87
  -3   5  -5   29.02    1.25
   3  -4   5   33.76    0.85
   3   4  -5   33.60    1.05
   3   4  -5   35.28    0.97
   3  -4   5   35.53    1.45
   3   4  -5   32.38    1.55
   3  -4   5   33.91    0.93
   3  -4   5   33.83    0.85
  -3   4  -5   34.93    1.42
  -3  -4   5   35.49    1.03
  -3   4  -5   34.19    0.86
  -3  -4   5   35.41    0.97
  -3  -4   5   34.80    1.56
  -3  -4   5   34.15    0.96
   3   3  -5    2.68    0.46
   3  -3   5    1.85    0.30
   3   3  -5    1.94    0.27
   3  -3   5    1.88    0.20
   3   3  -5    2.26    0.25
   3  -3   5    2.10    0.19
   3  -3   5    2.09    0.18
  -3   3  -5    1.64    0.27
  -3   3  -5    2.25    0.25
  -3   3  -5    1.58    0.18
  -3  -3   5    2.14    0.25
  -3  -3   5    2.33    0.25
  -3  -3   5    2.51    0.29
  -3  -3   5    2.08    0.39
   3   2  -5   28.53    1.35
   3  -2   5   29.38    0.72
   3  -2   5   30.17    1.31
   3  -2   5   27.72    0.78
   3   2  -5   28.40    0.88
   3   2  -5   29.84    0.82
  -3  -2   5   29.23    0.82
  -3   2  -5   28.24    0.72
  -3   2  -5   30.47    0.84
  -3  -2   5   29.57    0.87
  -3  -2   5   29.32    0.85
  -3  -2   5   28.69    1.35
   3  -1   5   30.44    1.35
   3   1  -5   30.35    0.89
   3  -1   5   29.52    0.80
   3   1  -5   30.83    1.43
   3   1  -5   30.68    0.83
   3  -1   5   30.03    0.74
  -3  -1   5   30.83    0.88
  -3  -1   5   30.45    0.82
  -3   1  -5   29.59    0.74
  -3   1  -5   31.22    0.86
  -3   1  -5   28.63    0.73
  -3   1  -5   30.34    0.77
  -3  -1   5   29.97    0.86
   3   0  -5   26.88    1.31
   3   0   5   28.04    1.27
   3   0  -5   27.15    0.75
   3   0   5   27.12    0.68
   3   0  -5   25.36    0.80
  -3   0  -5   27.11    0.71
  -3   0   5   26.92    0.78
  -3   0   5   26.14    0.80
  -3   0  -5   25.90    0.68
  -3   0  -5   26.41    0.68
  -3   0   5   26.36    0.73
   3  -1  -5   30.15    0.80
   3   1   5   29.71    1.35
   3  -1  -5   30.14    0.88
   3   1   5   31.08    0.77
   3  -1  -5   31.52    1.43
   3   1   5   29.71    1.11
  -3  -1  -5   30.45    0.77
  -3  -1  -5   31.26    0.78
  -3  -1  -5   30.36    0.81
  -3  -1  -5   30.99    0.81
  -3   1   5   30.57    0.81
   3  -2  -5   29.83    0.88
   3  -2  -5   28.57    0.79
   3  -2  -5   29.44    0.80
   3   2   5   30.47    0.78
   3   2   5   29.43    0.78
   3   2   5   29.43    1.07
   3   2   5   28.47    1.36
   3  -2  -5   30.04    1.24
  -3  -2  -5   29.15    0.82
  -3  -2  -5   29.44    0.81
  -3  -2  -5   29.75    0.78
  -3   2   5   30.23    0.80
  -3  -2  -5   29.53    0.78
   3   3   5    2.12    0.21
   3   3   5    1.83    0.21
   3  -3  -5    2.33    0.24
   3   3   5    1.41    0.33
   3  -3  -5    2.06    0.25
   3   3   5    1.50    0.23
   3   3   5    2.55    0.33
   3  -3  -5    1.87    0.21
   3  -3  -5    2.68    0.40
  -3  -3  -5    2.38    0.24
  -3  -3  -5    2.64    0.26
  -3   3   5    2.28    0.25
  -3  -3  -5    2.11    0.23
   3  -4  -5   36.95    0.95
   3  -4  -5   34.40    1.01
   3  -4  -5   35.70    1.37
   3   4   5   35.51    1.31
   3   4   5   33.92    0.94
   3   4   5   36.44    1.59
   3   4   5   35.17    1.04
   3   4   5   34.43    0.93
   3  -4  -5   35.63    0.93
  -3  -4  -5   35.75    1.01
  -3  -4  -5   33.79    0.93
  -3   4   5   35.27    0.93
  -3  -4  -5   34.73    1.28
  -3  -4  -5   36.22    0.97
   3   5   5   28.91    0.95
   3  -5  -5   30.18    1.18
   3  -5  -5   30.17    0.86
   3   5   5   29.42    1.19
   3  -5  -5   30.46    0.84
   3   5   5   28.38    1.37
   3  -5  -5   29.22    0.91
   3   5   5   29.89    0.88
  -3  -5  -5   29.70    1.17
  -3  -5  -5   30.90    0.94
  -3   5   5   29.95    0.84
  -3  -5  -5   28.36    0.85
  -3  -5  -5   28.56    0.87
   3   6   5    0.14    0.20
   3  -6  -5    0.13    0.17
   3  -6  -5    0.09    0.15
   3   6   5    0.07    0.23
   3  -6  -5   -0.02    0.19
   3   6   5    0.42    0.28
   3   6   5    0.10    0.19
  -3  -6  -5    0.05    0.17
  -3  -6  -5    0.22    0.19
  -3   6   5    0.64    0.19
  -3  -6  -5    0.15    0.19
  -3   6   5    0.15    0.17
   3  -7  -5    1.36    0.24
   3  -7  -5    1.15    0.24
   3  -7  -5    0.85    0.16
   3   7   5    1.06    0.28
   3   7   5    1.17    0.34
   3   7   5    1.21    0.26
   3   7   5    0.89    0.28
  -3  -7  -5    1.36    0.27
  -3  -7  -5    1.06    0.28
  -3   7   5    1.26    0.24
  -3  -7  -5    1.35    0.24
  -3   7   5    1.56    0.26
   3   8   5   10.88    0.65
   3   8   5   10.89    0.83
   3   8   5   11.38    0.60
   3  -8  -5   10.89    0.48
   3   8   5   11.38    0.83
   3  -8  -5   11.07    0.58
   3  -8  -5   11.37    0.55
  -3  -8  -5   11.34    0.60
  -3   8   5   11.50    0.58
  -3  -8  -5   10.75    0.52
  -3   8   5   11.00    0.53
  -3  -8  -5   11.41    0.78
   3   9   5    3.65    0.45
   3  -9  -5    3.97    0.42
   3   9   5    4.90    0.48
   3  -9  -5    4.25    0.46
   3   9   5    4.16    0.63
   3   9   5    3.37    0.52
  -3  -9  -5    4.20    0.43
  -3  -9  -5    3.97    0.55
  -3   9   5    3.54    0.37
  -3   9   5    4.06    0.40
  -3  -9  -5    4.72    0.48
   3 -10  -5    1.96    0.34
   3  10   5    1.30    0.38
   3 -10  -5    2.14    0.34
   3  10   5    1.61    0.36
   3  10   5    1.52    0.34
  -3 -10  -5    1.73    0.38
  -3  10   5    1.26    0.33
  -3  10   5    2.10    0.32
   3 -11  -5    1.12    0.31
   3  11   5    0.16    0.30
   3  11   5    0.75    0.28
   3  11   5    0.48    0.30
   3 -11  -5    0.84    0.30
  -3  11   5    0.83    0.31
  -3 -11  -5    0.77    0.29
  -3  11   5    0.66    0.27
  -3  11   5    0.50    0.31
   3  12   5    0.89    0.34
   3 -12  -5    0.55    0.31
   3  12   5    0.60    0.37
   3  12   5    0.26    0.32
  -3 -12  -5    0.69    0.37
  -3  12   5    0.58    0.35
  -3  12   5    0.55    0.33
   3  13   5    0.13    0.30
   3  13   5   -0.22    0.37
   3  13   5   -0.05    0.36
   3 -13  -5   -0.03    0.30
  -3  13   5   -0.20    0.32
  -3 -13  -5   -0.07    0.35
  -3  13   5    0.22    0.32
   3  14   5   -0.05    0.31
   3  14   5    0.06    0.42
   3 -14  -5   -0.33    0.30
   3  14   5   -0.27    0.35
  -3 -14  -5   -0.04    0.28
  -3  14   5   -0.03    0.34
  -3  14   5    0.49    0.33
   3  15   5    0.29    0.33
   3 -15  -5    0.78    0.39
   3  15   5    0.88    0.49
   3  15   5    0.73    0.35
  -3  15   5    0.65    0.37
  -3 -15  -5    1.23    0.39
  -3  15   5    0.70    0.39
   3  16   5    0.68    0.39
   3  16   5    0.36    0.42
   3  16   5    0.58    0.33
  -3 -16  -5    0.23    0.43
  -3  16   5    0.25    0.39
   3  17   5    0.28    0.46
   3  17   5    0.23    0.51
  -3 -17  -5    0.40    0.47
  -3  17   5    0.53    0.42
   3  18   5    0.26    0.45
  -3 -18  -5   -0.08    0.34
  -3  18   5    0.60    0.45
   4  17  -5    0.67    0.50
   4  17  -5    1.25    0.47
   4  17  -5   -1.04    0.95
  -4 -17   5    1.07    0.53
  -4  17  -5    0.79    0.42
   4  16  -5    1.28    0.55
   4  16  -5    0.92    0.46
   4  16  -5   -1.18    0.89
  -4  16  -5    0.41    0.38
  -4 -16   5    0.89    0.48
   4  15  -5   -1.79    0.83
   4  15  -5    0.28    0.46
   4  15  -5    0.42    0.34
  -4 -15   5   -0.06    0.40
  -4  15  -5   -0.05    0.33
   4  14  -5   -1.44    0.81
   4  14  -5    0.77    0.33
   4  14  -5    0.89    0.46
  -4  14  -5    0.35    0.32
  -4 -14   5    0.32    0.30
   4  13  -5    0.53    0.34
   4  13  -5   -0.34    0.60
   4  13  -5    0.47    0.37
  -4  13  -5    0.25    0.28
  -4 -13   5    0.50    0.38
   4  12  -5   -0.16    0.32
   4  12  -5    0.79    0.41
   4  12  -5   -1.11    0.70
  -4  12  -5   -0.05    0.25
  -4 -12   5    0.09    0.35
   4 -11   5    1.59    0.33
   4 -11   5    1.05    0.32
   4  11  -5    1.92    0.85
   4  11  -5    2.04    0.46
   4  11  -5    2.16    0.41
  -4 -11   5    1.64    0.40
  -4  11  -5    2.07    0.36
  -4  11  -5    1.65    0.31
   4 -10   5    0.30    0.28
   4  10  -5    0.09    0.30
   4  10  -5    0.66    0.70
   4  10  -5    0.14    0.34
   4 -10   5    0.16    0.23
  -4  10  -5    0.21    0.27
  -4  10  -5    0.19    0.23
  -4 -10   5    0.15    0.32
   4  -9   5    3.63    0.37
   4   9  -5    4.10    0.50
   4  -9   5    4.09    0.38
   4   9  -5    3.70    0.73
   4   9  -5    4.09    0.45
   4  -9   5    4.17    0.60
  -4  -9   5    4.61    0.48
  -4   9  -5    3.65    0.38
  -4   9  -5    3.77    0.41
   4  -8   5    0.93    0.21
   4   8  -5    1.20    0.30
   4   8  -5    0.87    0.60
   4   8  -5    0.94    0.27
   4  -8   5    1.04    0.30
   4  -8   5    1.08    0.23
  -4   8  -5    0.78    0.22
  -4   8  -5    0.78    0.20
  -4  -8   5    0.95    0.30
  -4  -8   5    1.23    0.25
   4   7  -5    1.99    0.30
   4   7  -5    2.21    0.63
   4  -7   5    1.78    0.24
   4  -7   5    1.62    0.33
   4  -7   5    1.77    0.21
   4   7  -5    1.98    0.34
  -4  -7   5    2.08    0.31
  -4  -7   5    2.10    0.30
  -4   7  -5    1.75    0.23
   4  -6   5    4.55    0.33
   4   6  -5    4.85    0.47
   4   6  -5    4.07    0.68
   4  -6   5    4.44    0.56
   4  -6   5    4.38    0.30
   4   6  -5    4.89    0.41
  -4  -6   5    4.26    0.37
  -4   6  -5    3.09    0.24
  -4   6  -5    3.56    0.30
  -4  -6   5    4.79    0.46
   4  -5   5    6.32    0.63
   4  -5   5    5.16    0.30
   4   5  -5    6.42    0.75
   4   5  -5    6.05    0.47
   4   5  -5    6.30    0.42
   4  -5   5    5.87    0.29
   4  -5   5    5.63    0.34
  -4   5  -5    5.20    0.27
  -4  -5   5    6.57    0.44
  -4   5  -5    5.83    0.31
  -4  -5   5    5.67    0.42
   4   4  -5   17.22    0.63
   4  -4   5   15.91    0.47
   4   4  -5   16.38    0.69
   4  -4   5   15.47    0.53
   4   4  -5   16.60    1.08
   4  -4   5   15.98    0.97
   4  -4   5   16.24    0.48
  -4  -4   5   16.64    0.61
  -4   4  -5   15.26    0.44
  -4   4  -5   15.48    0.48
  -4  -4   5   16.82    0.62
   4  -3   5    1.18    0.30
   4  -3   5    1.14    0.17
   4  -3   5    1.30    0.14
   4   3  -5    1.84    0.41
   4  -3   5    1.22    0.15
   4   3  -5    1.20    0.22
   4   3  -5    1.64    0.27
  -4   3  -5    1.28    0.26
  -4   3  -5    0.86    0.15
  -4   3  -5    0.97    0.09
  -4  -3   5    1.46    0.24
  -4  -3   5    1.65    0.29
  -4  -3   5    1.22    0.23
  -4   3  -5    1.32    0.11
   4   2  -5    1.56    0.27
   4   2  -5    2.23    0.44
   4   2  -5    2.00    0.25
   4  -2   5    1.80    0.35
   4  -2   5    1.77    0.18
   4  -2   5    1.70    0.18
  -4  -2   5    1.97    0.25
  -4  -2   5    2.09    0.25
  -4   2  -5    2.31    0.31
  -4   2  -5    1.77    0.09
  -4  -2   5    1.86    0.26
  -4   2  -5    2.37    0.18
  -4   2  -5    1.68    0.16
  -4   2  -5    2.21    0.09
  -4  -2   5    2.33    0.33
   4   1  -5    9.69    0.47
   4   1  -5    8.76    0.41
   4  -1   5   10.07    0.32
   4   1  -5    9.79    0.80
   4  -1   5   11.07    0.82
  -4   1  -5    9.67    0.26
  -4  -1   5    9.40    0.52
  -4  -1   5    9.81    0.45
  -4  -1   5    8.66    0.40
  -4   1  -5    9.57    0.33
  -4   1  -5   10.02    0.51
  -4   1  -5    9.93    0.32
  -4   1  -5    9.06    0.26
   4   0   5   26.89    1.33
   4   0  -5   25.95    1.39
   4   0   5   25.42    0.64
   4   0  -5   25.44    0.73
   4   0  -5   25.11    0.81
  -4   0   5   25.65    0.73
  -4   0   5   24.91    0.86
  -4   0  -5   24.19    0.62
  -4   0  -5   25.33    0.64
  -4   0  -5   25.89    0.63
   4  -1  -5    9.31    0.40
   4   1   5    9.97    0.36
   4   1   5   10.23    0.62
   4  -1  -5    9.53    0.47
   4  -1  -5    9.72    0.88
   4   1   5   10.09    0.77
  -4  -1  -5   10.42    0.35
  -4  -1  -5    9.80    0.34
  -4  -1  -5    9.64    0.37
  -4   1   5    9.99    0.41
   4  -2  -5    2.13    0.22
   4  -2  -5    2.40    0.25
   4  -2  -5    2.21    0.22
   4   2   5    2.31    0.24
   4   2   5    1.99    0.36
   4   2   5    1.92    0.29
   4  -2  -5    1.89    0.45
  -4   2   5    2.29    0.22
  -4  -2  -5    2.52    0.22
  -4  -2  -5    2.11    0.21
  -4  -2  -5    2.53    0.23
   4   3   5    1.19    0.20
   4   3   5    1.62    0.29
   4  -3  -5    1.50    0.22
   4  -3  -5    1.61    0.21
   4  -3  -5    1.89    0.22
   4   3   5    1.00    0.28
   4   3   5    1.08    0.22
   4   3   5    1.71    0.21
  -4  -3  -5    1.67    0.20
  -4  -3  -5    1.71    0.21
  -4   3   5    1.46    0.20
  -4  -3  -5    1.70    0.20
  -4  -3  -5    1.53    0.21
   4   4   5   16.97    0.59
   4  -4  -5   16.95    0.65
   4  -4  -5   17.24    0.58
   4   4   5   16.06    0.65
   4   4   5   18.29    0.89
   4  -4  -5   16.88    0.63
   4   4   5   16.91    1.10
   4  -4  -5   16.82    0.93
  -4  -4  -5   16.82    0.61
  -4  -4  -5   17.21    0.59
  -4   4   5   17.11    0.58
  -4  -4  -5   17.82    0.62
   4  -5  -5    6.18    0.58
   4  -5  -5    5.44    0.39
   4   5   5    7.09    0.64
   4   5   5    5.77    0.43
   4   5   5    6.12    0.74
   4  -5  -5    5.91    0.35
   4   5   5    6.42    0.42
  -4  -5  -5    6.56    0.51
  -4  -5  -5    6.27    0.40
  -4  -5  -5    6.03    0.40
  -4   5   5    6.06    0.38
   4   6   5    4.71    0.38
   4   6   5    4.28    0.63
   4  -6  -5    4.53    0.38
   4  -6  -5    4.44    0.37
   4  -6  -5    4.07    0.48
   4   6   5    4.38    0.43
   4   6   5    4.30    0.69
  -4  -6  -5    4.45    0.39
  -4   6   5    4.49    0.34
  -4  -6  -5    4.42    0.36
  -4  -6  -5    4.72    0.49
   4   7   5    1.89    0.32
   4  -7  -5    1.27    0.25
   4  -7  -5    1.93    0.27
   4  -7  -5    1.68    0.26
   4   7   5    1.54    0.36
   4   7   5    1.83    0.29
   4   7   5    2.05    0.44
  -4   7   5    1.65    0.25
  -4  -7  -5    1.73    0.27
  -4  -7  -5    1.94    0.35
  -4   7   5    1.48    0.24
  -4  -7  -5    1.76    0.29
   4   8   5    0.89    0.27
   4  -8  -5    1.03    0.26
   4  -8  -5    1.25    0.26
   4  -8  -5    0.71    0.19
   4   8   5    0.85    0.32
   4   8   5    1.13    0.44
   4   8   5    0.95    0.31
  -4  -8  -5    1.30    0.30
  -4  -8  -5    1.48    0.27
  -4   8   5    1.14    0.28
  -4  -8  -5    0.96    0.31
  -4   8   5    0.81    0.25
   4   9   5    3.98    0.60
   4   9   5    4.07    0.43
   4   9   5    3.14    0.52
   4  -9  -5    3.94    0.45
   4  -9  -5    4.49    0.30
   4   9   5    4.02    0.48
   4  -9  -5    4.80    0.46
  -4  -9  -5    3.78    0.43
  -4   9   5    4.18    0.40
  -4  -9  -5    4.11    0.60
  -4  -9  -5    4.44    0.44
  -4   9   5    3.70    0.39
   4 -10  -5    0.73    0.28
   4  10   5    0.05    0.34
   4  10   5    0.43    0.47
   4  10   5    0.45    0.29
   4 -10  -5    0.73    0.28
   4  10   5    0.17    0.31
  -4 -10  -5    0.01    0.29
  -4  10   5    0.51    0.24
  -4  10   5    0.19    0.29
   4  11   5    1.96    0.53
   4  11   5    2.26    0.40
   4  11   5    1.77    0.39
   4  11   5    1.38    0.47
   4 -11  -5    2.25    0.35
  -4 -11  -5    1.85    0.42
  -4  11   5    2.27    0.40
   4  12   5    0.26    0.28
   4  12   5   -0.26    0.41
   4  12   5   -0.20    0.34
   4 -12  -5    0.21    0.26
   4  12   5    0.04    0.33
  -4 -12  -5   -0.06    0.35
  -4  12   5    0.39    0.33
   4  13   5   -0.08    0.38
   4  13   5    0.30    0.36
   4  13   5    0.11    0.36
  -4  13   5    0.23    0.31
  -4 -13  -5   -0.26    0.36
   4  14   5    0.18    0.38
   4  14   5    0.24    0.36
   4  14   5   -0.04    0.41
  -4  14   5    0.67    0.39
  -4 -14  -5    0.07    0.40
   4  15   5    0.25    0.36
   4  15   5   -0.05    0.40
   4  15   5   -0.51    0.40
  -4 -15  -5   -0.19    0.40
  -4  15   5    0.50    0.37
   4  16   5   -0.10    0.40
   4  16   5    0.72    0.41
   4  16   5    0.55    0.38
  -4  16   5    0.43    0.38
  -4 -16  -5    1.22    0.47
   4  17   5    1.22    0.52
   4  17   5    0.64    0.53
   4  17   5    0.74    0.38
  -4 -17  -5    0.89    0.48
  -4  17   5    0.29    0.41
  -5  16  -5   -0.29    0.36
  -5 -16   5   -0.46    0.43
   5  15  -5    0.81    0.46
   5  15  -5    0.95    0.52
  -5 -15   5    0.31    0.44
  -5  15  -5    0.53    0.38
   5  14  -5   -1.82    0.87
   5  14  -5    1.07    0.41
   5  14  -5    0.97    0.43
  -5 -14   5    0.70    0.42
  -5  14  -5    0.50    0.35
   5  13  -5   -0.56    0.31
   5  13  -5    0.73    0.44
  -5 -13   5    0.20    0.36
  -5  13  -5   -0.15    0.30
   5  12  -5    0.44    0.39
   5  12  -5    0.45    0.34
   5  12  -5   -1.22    0.81
  -5  12  -5    0.08    0.27
  -5 -12   5    0.66    0.36
   5  11  -5   -0.10    0.81
   5  11  -5    1.89    0.44
   5  11  -5    2.21    0.41
  -5 -11   5    1.77    0.41
  -5  11  -5    1.49    0.32
   5  10  -5    1.02    0.34
   5 -10   5    0.48    0.31
   5  10  -5    0.34    0.77
   5  10  -5    0.54    0.38
  -5 -10   5    0.67    0.35
  -5  10  -5    0.47    0.26
   5   9  -5    1.39    0.43
   5   9  -5    1.50    0.76
   5   9  -5    1.66    0.35
   5  -9   5    1.29    0.35
  -5  -9   5    1.61    0.35
  -5  -9   5    1.80    0.37
  -5   9  -5    1.34    0.27
   5  -8   5    1.70    0.38
   5   8  -5    2.54    0.38
   5   8  -5    2.19    0.41
   5   8  -5    2.28    0.63
  -5   8  -5    2.13    0.23
  -5  -8   5    2.08    0.37
  -5   8  -5    1.94    0.26
  -5  -8   5    2.22    0.35
   5  -7   5    2.86    0.45
   5   7  -5    3.81    0.40
   5  -7   5    3.22    0.29
   5   7  -5    3.12    0.75
   5   7  -5    3.20    0.42
   5  -7   5    3.43    0.33
  -5   7  -5    2.83    0.30
  -5  -7   5    4.40    0.47
  -5  -7   5    3.88    0.42
  -5   7  -5    3.30    0.18
   5   6  -5   37.16    1.97
   5   6  -5   34.79    1.18
   5  -6   5   32.97    0.83
   5   6  -5   34.16    1.05
   5  -6   5   35.59    1.62
   5  -6   5   33.44    0.95
  -5  -6   5   34.16    1.06
  -5  -6   5   33.72    1.05
  -5   6  -5   34.28    0.85
   5   5  -5   13.51    0.61
   5  -5   5   12.83    0.39
   5  -5   5   15.06    1.04
   5  -5   5   12.82    0.48
   5   5  -5   15.16    1.25
   5   5  -5   14.05    0.72
   5  -5   5   13.39    0.40
  -5  -5   5   13.57    0.58
  -5  -5   5   14.15    0.61
  -5   5  -5   12.81    0.41
   5  -4   5    0.83    0.10
   5  -4   5    0.84    0.15
   5  -4   5    0.86    0.32
   5  -4   5    0.77    0.09
   5   4  -5    0.99    0.24
   5   4  -5    0.76    0.24
   5   4  -5    1.66    0.51
  -5  -4   5    0.85    0.23
  -5  -4   5    1.13    0.23
  -5  -4   5    1.09    0.33
  -5   4  -5    0.75    0.11
   5   3  -5    0.59    0.44
   5   3  -5    0.23    0.17
   5   3  -5    0.45    0.21
   5  -3   5    0.44    0.07
   5  -3   5    0.32    0.06
   5  -3   5    0.37    0.12
   5  -3   5    0.28    0.28
  -5   3  -5    0.29    0.08
  -5  -3   5    0.31    0.21
  -5  -3   5    0.61    0.29
  -5  -3   5    0.47    0.19
  -5   3  -5    0.42    0.08
  -5   3  -5    0.46    0.26
   5   2  -5    3.90    0.64
   5  -2   5    4.27    0.12
   5  -2   5    4.43    0.59
   5   2  -5    4.31    0.34
   5   2  -5    4.61    0.41
   5  -2   5    3.94    0.12
  -5   2  -5    3.86    0.15
  -5  -2   5    4.39    0.39
  -5   2  -5    4.07    0.16
  -5   2  -5    4.18    0.42
  -5  -2   5    3.83    0.35
  -5  -2   5    4.39    0.33
   5  -1   5    1.43    0.38
   5   1  -5    1.75    0.25
   5   1  -5    1.42    0.42
   5  -1   5    1.86    0.11
   5   1  -5    1.86    0.23
  -5  -1   5    2.16    0.37
  -5   1  -5    1.71    0.13
  -5   1  -5    2.19    0.35
  -5   1  -5    1.83    0.14
  -5  -1   5    1.89    0.22
  -5  -1   5    2.08    0.24
   5   0   5    1.04    0.30
   5   0  -5    1.33    0.19
   5   0  -5    1.39    0.23
   5   0   5    1.31    0.12
   5   0  -5    0.98    0.46
   5   0   5    0.92    0.34
  -5   0  -5    1.34    0.13
  -5   0  -5    1.07    0.30
  -5   0   5    1.42    0.28
  -5   0  -5    1.23    0.12
  -5   0   5    1.21    0.19
   5   1   5    1.85    0.36
   5  -1  -5    1.72    0.21
   5  -1  -5    1.71    0.25
   5  -1  -5    1.68    0.44
   5   1   5    1.37    0.34
   5   1   5    2.12    0.18
  -5  -1  -5    2.00    0.20
  -5  -1  -5    2.16    0.19
  -5   1   5    1.89    0.21
   5   2   5    4.48    0.54
   5   2   5    4.70    0.73
   5   2   5    4.40    0.26
   5  -2  -5    3.53    0.63
   5  -2  -5    4.67    0.37
   5  -2  -5    4.40    0.28
  -5  -2  -5    4.22    0.21
  -5  -2  -5    4.02    0.20
  -5  -2  -5    4.68    0.29
  -5   2   5    4.26    0.29
   5  -3  -5    0.46    0.18
   5  -3  -5    0.68    0.16
   5   3   5    0.26    0.32
   5   3   5    0.35    0.15
   5   3   5    0.60    0.19
   5   3   5    0.47    0.28
   5  -3  -5    0.55    0.34
  -5   3   5    0.53    0.17
  -5  -3  -5    0.40    0.13
  -5  -3  -5    0.61    0.18
  -5  -3  -5    0.41    0.13
  -5  -3  -5    0.45    0.15
   5   4   5    0.90    0.32
   5  -4  -5    0.99    0.22
   5  -4  -5    0.91    0.18
   5  -4  -5    0.82    0.20
   5   4   5    0.64    0.35
   5   4   5    0.85    0.23
   5   4   5    0.65    0.19
  -5   4   5    1.16    0.19
  -5  -4  -5    0.90    0.21
  -5  -4  -5    1.04    0.20
   5   5   5   14.44    0.57
   5  -5  -5   13.03    0.58
   5   5   5   13.51    0.93
   5   5   5   13.75    1.13
   5  -5  -5   14.23    0.61
   5  -5  -5   12.96    0.50
   5   5   5   13.07    0.64
  -5   5   5   13.49    0.52
  -5  -5  -5   13.16    0.54
  -5  -5  -5   13.27    0.58
   5   6   5   34.29    1.79
   5   6   5   36.85    1.17
   5  -6  -5   33.05    1.47
   5  -6  -5   33.96    1.06
   5   6   5   34.73    1.02
   5  -6  -5   32.14    0.94
   5   6   5   34.82    1.61
  -5   6   5   37.06    0.99
  -5  -6  -5   35.36    1.02
  -5  -6  -5   35.35    1.05
   5  -7  -5    3.34    0.36
   5  -7  -5    3.87    0.40
   5   7   5    3.42    0.57
   5   7   5    3.41    0.37
   5   7   5    3.34    0.43
  -5  -7  -5    4.96    0.56
  -5   7   5    3.84    0.37
  -5  -7  -5    4.01    0.41
  -5  -7  -5    3.33    0.37
   5   8   5    1.80    0.33
   5   8   5    1.89    0.55
   5   8   5    1.89    0.37
   5  -8  -5    1.94    0.29
  -5  -8  -5    2.19    0.35
  -5  -8  -5    2.21    0.32
  -5   8   5    2.03    0.30
   5   9   5    1.35    0.37
   5   9   5    1.84    0.37
   5  -9  -5    1.71    0.34
   5   9   5    1.05    0.55
  -5  -9  -5    1.97    0.36
   5  10   5    0.28    0.51
   5  10   5    0.87    0.32
   5  10   5    0.24    0.34
  -5 -10  -5    1.10    0.35
  -5  10   5    0.81    0.29
   5  11   5    1.36    0.43
   5  11   5    1.54    0.38
   5  11   5    0.41    0.50
   5  11   5    0.96    0.46
  -5 -11  -5    1.24    0.39
  -5  11   5    1.83    0.35
   5  12   5    0.07    0.33
   5  12   5    0.33    0.42
   5  12   5   -0.13    0.49
   5  12   5    0.08    0.36
  -5  12   5    0.50    0.32
  -5 -12  -5    0.38    0.37
   5  13   5   -0.41    0.37
   5  13   5   -0.12    0.37
   5  13   5   -0.64    0.54
   5  13   5   -0.02    0.35
  -5  13   5    0.73    0.34
  -5 -13  -5    0.31    0.39
   5  14   5    0.88    0.46
   5  14   5    0.66    0.44
  -5  14   5    0.64    0.33
  -5 -14  -5    1.01    0.44
   5  15   5    0.78    0.48
   5  15   5    0.46    0.45
  -5  15   5    0.85    0.40
  -5 -15  -5    0.44    0.43
  -5 -16  -5    0.16    0.43
  -5  16   5    0.20    0.35
   6  14  -5   -0.53    0.45
  -6 -14   5    0.28    0.40
  -6  14  -5   -0.41    0.28
   6  13  -5   -0.26    0.39
  -6  13  -5   -0.39    0.26
  -6 -13   5    0.20    0.38
   6  12  -5   -1.21    0.86
   6  12  -5    1.31    0.46
  -6  12  -5    1.06    0.29
  -6 -12   5    0.55    0.38
   6  11  -5   -0.22    0.65
   6  11  -5    0.20    0.37
  -6 -11   5    0.82    0.35
  -6  11  -5    0.40    0.24
   6  10  -5   -0.08    0.61
   6  10  -5    1.12    0.43
  -6  10  -5    0.45    0.21
  -6 -10   5    0.53    0.33
   6  -9   5    1.13    0.37
   6   9  -5    0.89    0.63
   6   9  -5    1.83    0.42
  -6   9  -5    1.44    0.23
  -6  -9   5    1.73    0.36
   6  -8   5    4.93    0.77
   6   8  -5    3.07    0.75
   6   8  -5    4.50    0.55
  -6   8  -5    3.97    0.30
  -6  -8   5    4.65    0.48
   6   7  -5    5.87    0.53
   6  -7   5    6.95    0.87
   6   7  -5    6.66    0.62
   6   7  -5    8.26    1.26
  -6  -7   5    6.85    0.58
  -6   7  -5    4.96    0.26
   6   6  -5    5.51    0.90
   6   6  -5    6.08    0.57
   6  -6   5    6.58    0.80
   6   6  -5    6.25    0.50
  -6  -6   5    5.12    0.49
  -6  -6   5    6.21    0.49
   6  -5   5    0.30    0.12
   6   5  -5    0.64    0.24
   6  -5   5    0.53    0.32
   6   5  -5    0.26    0.25
   6   5  -5    0.47    0.54
  -6  -5   5    0.49    0.33
  -6  -5   5    0.24    0.25
   6   4  -5    3.49    0.40
   6  -4   5    2.55    0.49
   6   4  -5    3.01    0.69
   6   4  -5    2.72    0.30
  -6  -4   5    3.14    0.33
  -6  -4   5    3.58    0.36
  -6  -4   5    3.21    0.47
   6  -3   5    0.79    0.37
   6   3  -5    0.96    0.28
   6   3  -5    1.10    0.22
   6   3  -5    1.38    0.57
  -6  -3   5    1.41    0.24
  -6  -3   5    1.08    0.36
  -6  -3   5    1.06    0.24
  -6   3  -5    1.10    0.35
   6  -2   5    0.02    0.31
   6   2  -5   -0.20    0.16
   6   2  -5   -0.32    0.31
   6   2  -5   -0.16    0.21
  -6  -2   5   -0.15    0.17
  -6  -2   5   -0.27    0.29
  -6  -2   5   -0.14    0.15
  -6   2  -5   -0.12    0.27
   6   1  -5    0.71    0.52
   6   1  -5    0.83    0.24
   6  -1   5    0.76    0.32
   6  -1   5    0.79    0.35
   6   1  -5    0.71    0.18
  -6  -1   5    0.61    0.18
  -6  -1   5    1.16    0.37
  -6   1  -5    0.82    0.33
  -6  -1   5    0.91    0.20
   6   0   5   -0.04    0.33
   6   0  -5    0.44    0.16
   6   0  -5    0.02    0.18
   6   0   5    0.12    0.29
   6   0  -5   -0.23    0.42
  -6   0   5    0.00    0.16
  -6   0   5    0.08    0.09
  -6   0   5    0.04    0.31
  -6   0  -5    0.24    0.28
   6  -1  -5    1.04    0.18
   6   1   5    0.92    0.10
   6  -1  -5    1.16    0.23
   6  -1  -5    0.49    0.47
   6   1   5    0.49    0.32
   6   1   5    0.80    0.32
  -6  -1  -5    1.00    0.11
  -6   1   5    0.84    0.18
  -6  -1  -5    0.87    0.11
  -6  -1  -5    0.93    0.29
   6  -2  -5   -0.09    0.32
   6  -2  -5    0.01    0.13
   6   2   5   -0.12    0.26
   6   2   5   -0.02    0.27
   6   2   5   -0.11    0.10
   6  -2  -5    0.22    0.18
  -6  -2  -5    0.00    0.11
  -6   2   5    0.02    0.09
  -6  -2  -5    0.09    0.12
   6   3   5    1.06    0.43
   6  -3  -5    1.25    0.47
   6   3   5    1.15    0.37
   6  -3  -5    1.14    0.22
   6  -3  -5    1.01    0.17
  -6  -3  -5    1.26    0.20
  -6  -3  -5    1.15    0.07
  -6  -3  -5    1.01    0.06
  -6   3   5    0.76    0.15
  -6  -3  -5    0.88    0.16
   6  -4  -5    2.71    0.66
   6   4   5    2.60    0.52
   6   4   5    2.49    0.48
   6   4   5    3.04    0.33
   6  -4  -5    3.72    0.38
  -6  -4  -5    2.41    0.25
  -6  -4  -5    2.64    0.28
  -6  -4  -5    3.05    0.25
   6   5   5    0.11    0.39
   6   5   5    0.08    0.38
   6  -5  -5    0.48    0.22
   6   5   5    0.49    0.25
  -6   5   5   -0.13    0.06
  -6  -5  -5    0.12    0.20
   6   6   5    6.20    0.55
   6  -6  -5    6.72    0.49
   6   6   5    6.04    0.90
  -6  -6  -5    6.87    0.49
   6   7   5    6.09    0.89
   6   7   5    7.27    0.62
   6   7   5    4.97    0.73
   6  -7  -5    7.53    0.54
  -6  -7  -5    6.76    0.54
   6   8   5    2.51    0.65
   6   8   5    5.35    0.57
   6   8   5    3.38    0.62
   6   9   5    1.24    0.40
   6   9   5    1.11    0.42
   6   9   5    0.26    0.58
  -6  -9  -5    1.99    0.37
   6  10   5    0.44    0.36
   6  10   5   -1.02    0.57
   6  10   5    0.40    0.34
  -6 -10  -5    0.79    0.37
   6  11   5   -0.81    0.60
   6  11   5    0.29    0.43
   6  11   5    0.61    0.37
  -6 -11  -5    0.85    0.36
   6  12   5   -0.59    0.65
   6  12   5    0.83    0.49
   6  12   5    0.79    0.41
  -6 -12  -5    1.14    0.44
   6  13   5    0.31    0.40
   6  13   5   -0.24    0.39
  -6 -13  -5    0.12    0.36
   6  14   5    0.59    0.45
   6  14   5   -0.08    0.44
  -6  14   5    0.22    0.30
  -6 -14  -5    0.26    0.38
   7  12  -5    1.34    0.47
  -7 -12   5    1.17    0.45
   7  11  -5    0.49    0.43
  -7 -11   5    0.73    0.40
   7  10  -5   -0.39    0.89
   7  10  -5    1.31    0.45
  -7 -10   5    1.45    0.41
   7   9  -5    0.74    0.36
   7   9  -5   -1.17    0.75
  -7  -9   5    0.55    0.34
   7  -8   5   -0.09    0.33
   7   8  -5    0.61    0.37
   7   8  -5    0.42    0.77
  -7  -8   5    1.14    0.34
   7  -7   5    1.61    0.46
   7   7  -5    1.87    0.42
   7   7  -5    1.61    0.79
  -7  -7   5    2.19    0.47
  -7  -7   5    1.92    0.36
   7   6  -5    1.52    0.72
   7   6  -5    1.39    0.38
   7  -6   5    0.81    0.40
  -7  -6   5    1.09    0.30
  -7  -6   5    0.87    0.43
   7  -5   5    0.81    0.40
   7   5  -5    0.88    0.32
   7   5  -5    0.91    0.63
  -7  -5   5    0.97    0.27
  -7  -5   5    0.76    0.40
   7   4  -5    2.04    0.62
   7   4  -5    1.71    0.34
   7  -4   5    1.95    0.52
  -7  -4   5    1.83    0.46
  -7  -4   5    1.85    0.29
   7  -3   5   -0.04    0.35
   7   3  -5   -0.03    0.25
   7   3  -5   -0.44    0.46
  -7  -3   5   -0.28    0.19
  -7  -3   5   -0.32    0.25
  -7   3  -5   -0.04    0.33
   7   2  -5   -0.17    0.21
   7   2  -5    0.53    0.57
   7  -2   5    0.28    0.37
   7  -2   5    0.16    0.32
  -7   2  -5   -0.19    0.31
  -7  -2   5    0.12    0.19
  -7  -2   5   -0.17    0.33
   7   1  -5    0.67    0.56
   7  -1   5    0.73    0.41
   7  -1   5    0.54    0.40
   7   1  -5    0.76    0.25
  -7   1  -5    0.90    0.38
  -7  -1   5    0.31    0.37
  -7  -1   5    0.72    0.19
   7   0  -5   -0.18    0.19
   7   0   5   -0.08    0.29
   7   0  -5    0.26    0.52
   7   0   5    0.31    0.35
  -7   0  -5   -0.14    0.30
  -7   0   5   -0.12    0.14
  -7   0   5   -0.32    0.32
   7   1   5    0.06    0.41
   7  -1  -5    0.94    0.56
   7  -1  -5    0.59    0.22
   7   1   5    0.76    0.41
  -7   1   5    0.74    0.16
  -7  -1  -5    0.76    0.35
   7  -2  -5    0.18    0.19
   7  -2  -5    0.29    0.50
   7   2   5    0.10    0.31
   7   2   5    0.14    0.42
  -7  -2  -5   -0.19    0.31
  -7  -2  -5    0.25    0.05
  -7   2   5    0.33    0.13
   7   3   5    0.07    0.41
   7  -3  -5    0.15    0.39
   7   3   5    0.04    0.35
   7  -3  -5    0.24    0.19
  -7   3   5   -0.04    0.12
  -7  -3  -5   -0.12    0.12
  -7  -3  -5    0.02    0.34
   7   4   5    1.66    0.56
   7  -4  -5    2.02    0.67
   7  -4  -5    2.11    0.27
   7   4   5    1.65    0.50
  -7  -4  -5    1.55    0.23
   7   5   5    0.83    0.28
   7  -5  -5    1.46    0.63
   7   5   5    1.30    0.44
   7   5   5    0.67    0.47
   7  -5  -5    1.23    0.26
  -7  -5  -5    1.06    0.25
   7   6   5    1.13    0.52
   7   6   5    0.67    0.51
   7   6   5    0.97    0.31
   7  -6  -5    1.48    0.28
  -7  -6  -5    1.24    0.28
   7   7   5    0.75    0.58
   7  -7  -5    1.75    0.30
   7   7   5    1.69    0.57
   7   7   5    1.72    0.38
  -7  -7  -5    1.66    0.32
   7   8   5    0.77    0.49
   7  -8  -5    0.16    0.25
   7   8   5    0.13    0.32
  -7  -8  -5    0.65    0.30
   7   9   5    0.40    0.31
   7   9   5    0.94    0.51
   7  -9  -5    0.52    0.28
  -7  -9  -5    0.53    0.32
   7  10   5    0.89    0.40
   7 -10  -5    0.73    0.32
   7  10   5    1.03    0.54
  -7 -10  -5    1.08    0.37
   7  11   5    0.52    0.40
   7  11   5    0.43    0.46
  -7 -11  -5    0.37    0.32
   7  12   5    1.05    0.50
   7  12   5    0.93    0.41
  -7 -12  -5    1.28    0.43
   8   9  -5   -0.03    0.37
   8   9  -5   -1.69    0.79
  -8  -9   5    0.03    0.31
  -8  -9   5    0.44    0.45
   8   8  -5    0.28    0.83
   8   8  -5    1.76    0.44
  -8  -8   5    1.49    0.35
  -8  -8   5    1.02    0.49
   8   7  -5    1.01    0.36
   8  -7   5    0.31    0.36
   8   7  -5   -0.18    0.75
  -8  -7   5    0.47    0.44
  -8  -7   5    0.76    0.31
   8   6  -5    0.01    0.32
   8  -6   5    0.40    0.37
   8   6  -5   -0.59    0.65
  -8  -6   5    0.48    0.27
  -8  -6   5    0.05    0.43
   8   5  -5    0.77    0.33
   8  -5   5    0.47    0.41
   8   5  -5    0.32    0.68
  -8  -5   5    0.51    0.41
  -8  -5   5    0.85    0.27
   8  -4   5    2.05    0.56
   8   4  -5    2.25    0.79
   8   4  -5    2.22    0.38
   8  -4   5    2.27    0.60
  -8  -4   5    1.45    0.49
  -8  -4   5    1.85    0.30
   8  -3   5    0.44    0.42
   8   3  -5    0.51    0.26
   8   3  -5    0.41    0.60
   8  -3   5    0.64    0.46
  -8  -3   5   -0.01    0.42
  -8  -3   5    0.05    0.19
   8   2  -5    0.34    0.59
   8   2  -5   -0.24    0.24
   8  -2   5    0.75    0.46
   8  -2   5   -0.29    0.38
  -8   2  -5   -0.05    0.36
  -8  -2   5   -0.46    0.38
  -8  -2   5    0.03    0.17
   8   1  -5    0.73    0.60
   8  -1   5    0.82    0.43
   8   1  -5    0.41    0.24
   8  -1   5    0.84    0.49
  -8   1  -5    1.06    0.43
  -8  -1   5    1.08    0.46
  -8  -1   5    0.63    0.16
   8   0   5    0.59    0.42
   8   0   5    0.15    0.45
   8   0  -5   -0.10    0.19
   8   0  -5   -0.10    0.42
  -8   0  -5    0.18    0.29
   8   1   5    0.63    0.51
   8  -1  -5    0.79    0.23
   8  -1  -5    1.19    0.66
   8   1   5    1.20    0.50
  -8  -1  -5    1.13    0.45
   8   2   5   -0.21    0.39
   8  -2  -5    0.56    0.60
   8  -2  -5   -0.02    0.18
   8   2   5   -0.25    0.37
  -8  -2  -5   -0.25    0.37
   8   3   5    0.14    0.42
   8  -3  -5    0.71    0.60
   8   3   5    0.53    0.49
   8  -3  -5    0.47    0.20
  -8  -3  -5    0.73    0.37
   8  -4  -5    2.16    0.26
   8   4   5    1.68    0.57
   8  -4  -5    2.20    0.74
   8   4   5    2.05    0.57
  -8  -4  -5    2.24    0.53
   8   5   5    1.11    0.56
   8  -5  -5    1.19    0.64
  -8  -5  -5    0.77    0.43
   8   6   5    0.25    0.28
   8  -6  -5    0.78    0.63
   8   6   5    0.37    0.49
  -8  -6  -5    0.21    0.22
   8   7   5    0.48    0.30
   8  -7  -5    1.53    0.70
   8   7   5    0.75    0.52
  -8  -7  -5    0.16    0.25
   8   8   5    1.46    0.60
   8   8   5    0.87    0.36
  -8  -8  -5    1.48    0.32
   8   9   5    0.68    0.52
   8   9   5    0.55    0.37
  -8  -9  -5    0.21    0.30
   9  -4   5    1.22    0.55
   9   4  -5    0.22    0.69
  -9  -4   5    0.44    0.45
   9  -3   5    0.82    0.52
   9  -3   5    0.27    0.45
   9   3  -5    0.18    0.64
  -9  -3   5   -0.14    0.44
   9  -2   5    1.24    0.55
   9   2  -5    1.99    0.77
  -9  -2   5    1.37    0.52
   9   1  -5    0.67    0.61
   9  -1   5    0.08    0.46
  -9   1  -5    0.56    0.46
   9   0   5    0.29    0.47
   9   0  -5    0.31    0.60
  -9   0  -5   -0.36    0.41
   9  -1  -5    0.87    0.65
   9   1   5    0.56    0.52
  -9  -1  -5    0.07    0.42
   9   2   5    1.30    0.52
   9  -2  -5    1.49    0.70
  -9  -2  -5    0.81    0.49
   9  -3  -5    0.17    0.59
   9   3   5    0.37    0.55
  -9  -3  -5    0.78    0.46
   9  -4  -5    0.92    0.63
  -9  -4  -5    0.67    0.39
   0  18  -6    0.11    0.47
   0  18  -6    0.41    0.51
   0 -18   6    0.05    0.44
   0  17  -6    0.99    0.49
   0 -17   6    1.01    0.48
   0  17  -6    0.88    0.51
   0 -16   6    0.67    0.44
   0  16  -6    0.44    0.38
   0  16  -6    0.13    0.32
   0 -15   6    0.48    0.33
   0  15  -6    0.38    0.44
   0  15  -6    0.74    0.49
   0 -14   6    2.04    0.49
   0  14  -6    1.43    0.46
   0  14  -6    1.49    0.51
   0 -13   6   -1.02    0.33
   0  13  -6   -0.95    0.33
   0  13  -6   -0.95    0.35
   0 -12   6   -0.16    0.33
   0  12  -6    0.73    0.38
   0  12  -6   -0.24    0.33
   0  11  -6    7.92    1.10
   0 -11   6    7.57    0.54
   0  11  -6    7.54    0.60
   0  11  -6    7.63    0.66
   0  11  -6    7.89    0.75
   0  10  -6    1.66    0.32
   0 -10   6    1.45    0.27
   0  10  -6    1.25    0.54
   0  10  -6    1.12    0.32
   0  10  -6    0.92    0.29
   0   9  -6    0.08    0.21
   0  -9   6    0.11    0.18
   0   9  -6    0.23    0.23
   0   9  -6    0.27    0.24
   0   9  -6    0.32    0.36
   0   8  -6   15.52    0.72
   0   8  -6   14.15    0.65
   0   8  -6   14.82    0.88
   0   8  -6   15.53    1.11
   0  -8   6   14.23    0.67
   0  -8   6   14.75    0.65
   0   7  -6   96.53    2.31
   0  -7   6   99.70    2.33
   0   7  -6  104.16    2.52
   0   7  -6  102.82    3.40
   0  -7   6  102.05    3.40
   0  -7   6   99.11    2.49
   0  -7   6  104.51    3.60
   0  -7   6   99.47    2.33
   0   7  -6  102.88    3.58
   0  -6   6    6.36    0.62
   0  -6   6    6.11    0.68
   0  -6   6    5.96    0.39
   0   6  -6    5.28    0.43
   0   6  -6    6.61    0.74
   0   6  -6    5.46    0.36
   0  -6   6    6.10    0.42
   0  -6   6    5.34    0.41
   0   6  -6    6.52    0.56
   0  -5   6   79.18    2.82
   0   5  -6   84.64    2.08
   0   5  -6   85.72    2.93
   0   5  -6   85.27    2.84
   0  -5   6   84.01    1.91
   0  -5   6   81.64    1.92
   0  -5   6   80.82    2.04
   0  -5   6   86.57    2.93
   0   5  -6   83.65    1.93
   0  -4   6   19.37    0.67
   0   4  -6   19.80    0.71
   0  -4   6   20.40    0.98
   0   4  -6   21.01    1.02
   0   4  -6   18.62    0.62
   0  -4   6   19.70    0.64
   0   4  -6   20.09    0.96
   0  -4   6   21.02    1.01
   0  -4   6   20.56    0.66
   0   3  -6    0.70    0.27
   0  -3   6    0.22    0.15
   0  -3   6    0.56    0.19
   0   3  -6    0.79    0.18
   0  -3   6    0.55    0.14
   0   3  -6    0.44    0.20
   0   3  -6    0.44    0.17
   0  -3   6    0.65    0.22
   0   2  -6    0.94    0.17
   0   2  -6    0.78    0.24
   0  -2   6    0.76    0.17
   0  -2   6    0.83    0.20
   0   2  -6    0.60    0.20
   0   2  -6    0.76    0.17
   0  -2   6    0.79    0.24
   0  -2   6    0.77    0.15
   0   1  -6    6.31    0.30
   0  -1   6    6.65    0.33
   0   1  -6    6.35    0.35
   0   1  -6    6.06    0.44
   0  -1   6    6.75    0.54
   0  -1   6    6.03    0.39
   0   1  -6    6.08    0.48
   0  -1   6    6.27    0.32
   0   0   6    2.09    0.32
   0   0   6    1.85    0.23
   0   0   6    1.96    0.23
   0   0   6    2.03    0.22
   0   0  -6    2.26    0.24
   0   0  -6    2.22    0.34
   0   0  -6    2.51    0.22
   0   0  -6    2.05    0.27
   0  -1  -6    5.99    0.37
   0  -1  -6    6.48    0.31
   0  -1  -6    6.62    0.48
   0   1   6    5.87    0.32
   0   1   6    6.87    0.52
   0  -1  -6    6.15    0.35
   0   2   6    0.72    0.19
   0  -2  -6    0.82    0.14
   0  -2  -6    0.74    0.17
   0  -2  -6    0.81    0.15
   0  -2  -6    0.61    0.17
   0   2   6    0.54    0.15
   0   3   6    0.38    0.17
   0  -3  -6    0.66    0.17
   0  -3  -6    0.54    0.15
   0   3   6    0.52    0.17
   0   3   6    0.67    0.17
   0  -3  -6    0.70    0.17
   0  -3  -6    0.42    0.15
   0  -4  -6   20.10    0.71
   0   4   6   20.60    0.92
   0   4   6   19.79    0.67
   0  -4  -6   19.78    0.67
   0  -4  -6   20.68    0.65
   0   4   6   20.33    0.66
   0  -4  -6   20.98    0.90
   0   5   6   83.55    1.95
   0  -5  -6   82.65    2.74
   0   5   6   83.17    2.76
   0  -5  -6   82.47    1.94
   0  -5  -6   84.53    2.07
   0   5   6   85.18    1.94
   0  -5  -6   86.68    1.95
   0   6   6    5.80    0.45
   0   6   6    6.36    0.44
   0   6   6    5.64    0.41
   0  -6  -6    6.60    0.44
   0  -6  -6    6.17    0.46
   0  -6  -6    6.27    0.39
   0   6   6    6.47    0.51
   0  -6  -6    6.47    0.37
   0   7   6  100.39    2.37
   0   7   6  103.78    3.32
   0   7   6  103.64    2.37
   0  -7  -6  104.89    2.37
   0   7   6  104.34    2.56
   0  -7  -6  103.26    2.55
   0  -7  -6   98.63    2.35
   0   8   6   16.26    0.69
   0   8   6   15.25    0.80
   0  -8  -6   14.99    0.68
   0   8   6   16.39    0.76
   0   9   6    0.31    0.27
   0   9   6   -0.28    0.22
   0  -9  -6    0.19    0.25
   0   9   6    0.11    0.16
   0  -9  -6   -0.02    0.30
   0  10   6    1.45    0.34
   0  10   6    1.62    0.34
   0  10   6    1.15    0.23
   0 -10  -6    1.10    0.27
   0  11   6    7.68    0.57
   0 -11  -6    7.34    0.62
   0  11   6    7.74    0.55
   0  11   6    7.91    0.69
   0 -12  -6    0.61    0.30
   0  12   6    0.30    0.35
   0  12   6    0.63    0.21
   0  12   6    0.33    0.30
   0  13   6    0.19    0.19
   0 -13  -6   -0.35    0.34
   0  13   6   -0.37    0.35
   0  13   6    0.07    0.32
   0 -14  -6    2.08    0.48
   0  14   6    1.69    0.29
   0  14   6    1.81    0.54
   0  14   6    1.99    0.49
   0 -15  -6    0.71    0.44
   0  15   6    0.18    0.41
   0  15   6    0.64    0.39
   0  16   6   -0.13    0.41
   0 -16  -6    0.27    0.34
   0  16   6   -0.09    0.35
   0  17   6    0.97    0.53
   0  17   6    1.08    0.49
   0 -17  -6    1.11    0.41
   0 -18  -6   -0.37    0.42
   0  18   6    0.35    0.51
   0  18   6   -0.13    0.33
   1 -18   6    0.35    0.45
   1  18  -6    0.82    0.48
   1  18  -6    0.75    0.54
  -1 -18   6    0.19    0.48
  -1  18  -6    0.80    0.50
  -1  18  -6   -0.14    0.42
   1 -17   6    0.99    0.47
   1  17  -6    0.95    0.39
   1  17  -6    0.93    0.51
  -1 -17   6    0.08    0.46
  -1  17  -6    0.19    0.46
  -1  17  -6    0.33    0.34
   1  16  -6    0.47    0.45
   1  16  -6    0.18    0.37
   1 -16   6    0.40    0.41
  -1  16  -6    0.52    0.44
  -1 -16   6    0.64    0.37
  -1  16  -6    0.21    0.43
   1  15  -6    0.36    0.50
   1  15  -6   -0.30    0.40
   1 -15   6    0.77    0.41
  -1  15  -6    0.86    0.43
  -1  15  -6    0.48    0.41
  -1 -15   6    0.00    0.43
   1 -14   6    0.28    0.38
   1  14  -6    0.21    0.32
   1  14  -6    0.56    0.70
   1  14  -6   -0.23    0.44
  -1  14  -6    0.07    0.29
  -1  14  -6   -0.04    0.40
  -1 -14   6   -0.01    0.41
   1  13  -6    0.69    0.53
   1 -13   6   -0.16    0.27
   1  13  -6   -1.27    0.40
   1  13  -6   -0.63    0.37
  -1 -13   6   -0.82    0.37
  -1  13  -6   -0.49    0.37
  -1  13  -6    0.46    0.27
  -1  13  -6   -0.43    0.36
   1  12  -6    0.66    0.33
   1 -12   6    0.24    0.34
   1  12  -6    0.01    0.40
   1  12  -6    0.91    0.67
  -1 -12   6   -0.26    0.37
  -1  12  -6    1.03    0.29
  -1  12  -6    0.15    0.37
  -1  12  -6    0.92    0.31
   1  11  -6    0.61    0.36
   1  11  -6    0.38    0.32
   1  11  -6    1.21    0.63
   1 -11   6    0.80    0.31
  -1  11  -6    0.95    0.33
  -1 -11   6    0.76    0.36
  -1  11  -6    0.51    0.31
  -1  11  -6    0.90    0.28
   1  10  -6   -0.02    0.26
   1 -10   6    0.23    0.20
   1  10  -6    0.45    0.55
   1  10  -6    0.43    0.27
  -1  10  -6    0.18    0.22
  -1  10  -6    0.16    0.24
  -1  10  -6    0.20    0.26
  -1  10  -6    0.02    0.20
  -1 -10   6    0.30    0.21
   1   9  -6    5.66    0.49
   1  -9   6    5.69    0.46
   1   9  -6    6.33    0.81
   1  -9   6    5.81    0.43
   1   9  -6    6.56    0.56
   1  -9   6    6.47    0.69
  -1  -9   6    5.64    0.44
  -1   9  -6    5.85    0.50
  -1   9  -6    6.15    0.58
  -1   9  -6    5.98    0.47
   1  -8   6    7.84    0.72
   1   8  -6    8.43    0.58
   1   8  -6    7.64    0.52
   1  -8   6    8.07    0.49
   1   8  -6    8.94    0.97
   1  -8   6    7.69    0.49
   1   8  -6    7.68    0.72
  -1   8  -6    8.55    0.53
  -1  -8   6    8.75    0.53
  -1   8  -6    7.54    0.63
  -1   8  -6    7.44    0.43
   1   7  -6   16.68    0.97
   1   7  -6   15.41    0.63
   1  -7   6   15.87    0.66
   1   7  -6   15.61    1.13
   1   7  -6   16.44    0.74
   1  -7   6   15.24    0.59
   1  -7   6   16.10    0.92
   1  -7   6   16.85    1.08
  -1  -7   6   17.13    0.66
  -1   7  -6   15.83    0.87
  -1   7  -6   16.43    0.64
  -1   7  -6   16.55    0.69
  -1  -7   6   15.57    0.66
  -1  -7   6   16.14    0.69
   1  -6   6    8.62    0.43
   1  -6   6    8.38    0.77
   1   6  -6    8.45    0.70
   1   6  -6    8.03    0.73
   1   6  -6    8.55    0.48
   1  -6   6    8.55    0.67
   1  -6   6    8.04    0.40
   1   6  -6    8.75    0.49
   1  -6   6    8.87    0.47
  -1   6  -6    8.56    0.45
  -1  -6   6    8.86    0.50
  -1  -6   6    8.19    0.42
  -1   6  -6    8.94    0.62
  -1  -6   6    8.11    0.48
  -1   6  -6    9.33    0.50
  -1  -6   6    8.33    0.67
   1  -5   6    3.42    0.48
   1   5  -6    3.47    0.51
   1  -5   6    3.47    0.53
   1   5  -6    4.03    0.63
   1  -5   6    3.51    0.32
   1  -5   6    2.80    0.29
   1   5  -6    3.11    0.31
   1  -5   6    2.94    0.31
   1   5  -6    3.19    0.33
  -1   5  -6    3.71    0.42
  -1  -5   6    3.00    0.31
  -1   5  -6    3.27    0.34
  -1   5  -6    3.34    0.27
  -1  -5   6    3.63    0.52
  -1  -5   6    3.32    0.28
  -1  -5   6    3.15    0.29
  -1   5  -6    3.65    0.54
   1  -4   6    1.88    0.20
   1  -4   6    1.51    0.28
   1  -4   6    1.99    0.24
   1   4  -6    2.10    0.25
   1   4  -6    2.04    0.40
   1  -4   6    2.07    0.35
   1   4  -6    1.63    0.30
   1  -4   6    1.52    0.22
   1   4  -6    1.86    0.25
   1  -4   6    1.94    0.14
  -1  -4   6    2.04    0.22
  -1  -4   6    1.89    0.25
  -1  -4   6    1.84    0.33
  -1   4  -6    1.44    0.26
  -1   4  -6    1.70    0.24
  -1  -4   6    1.46    0.31
  -1   4  -6    1.83    0.33
  -1   4  -6    1.74    0.20
  -1  -4   6    1.66    0.21
   1  -3   6   12.22    0.48
   1   3  -6   12.53    0.77
   1  -3   6   11.65    0.69
   1  -3   6   11.61    0.44
   1   3  -6   11.75    0.50
   1   3  -6   12.48    0.49
   1  -3   6   12.46    0.67
   1   3  -6   11.60    0.69
  -1  -3   6   11.46    0.70
  -1  -3   6   11.76    0.70
  -1  -3   6   12.68    0.51
  -1  -3   6   12.58    0.48
  -1   3  -6   12.56    0.70
  -1   3  -6   11.26    0.48
  -1   3  -6   12.75    0.70
  -1   3  -6   11.62    0.45
   1  -2   6   46.52    1.20
   1   2  -6   46.90    1.24
   1   2  -6   44.06    1.13
   1   2  -6   45.64    1.72
   1  -2   6   47.18    1.61
   1  -2   6   45.45    1.72
   1   2  -6   44.21    1.69
   1  -2   6   46.86    1.11
  -1  -2   6   47.13    1.15
  -1   2  -6   46.38    1.11
  -1   2  -6   45.89    1.71
  -1  -2   6   45.89    1.70
  -1   2  -6   45.74    1.19
  -1  -2   6   47.66    1.75
  -1  -2   6   47.32    1.23
  -1  -2   6   45.16    0.99
  -1   2  -6   46.87    1.61
   1  -1   6   76.50    1.86
   1   1  -6   79.92    2.65
   1   1  -6   76.82    1.88
   1  -1   6   78.30    1.73
   1  -1   6   78.04    2.47
   1  -1   6   81.51    2.68
   1   1  -6   78.96    1.77
   1   1  -6   77.80    2.64
  -1  -1   6   77.93    1.76
  -1  -1   6   80.99    1.90
  -1  -1   6   82.80    2.68
  -1  -1   6   79.60    2.64
  -1   1  -6   77.94    2.47
  -1   1  -6   75.43    1.73
  -1   1  -6   79.24    2.65
  -1   1  -6   77.50    1.86
   1   0   6    0.04    0.08
   1   0  -6   -0.07    0.17
   1   0  -6   -0.01    0.10
   1   0  -6    0.08    0.15
   1   0  -6    0.02    0.08
   1   0   6   -0.18    0.11
   1   0   6   -0.20    0.11
   1   0  -6    0.29    0.18
   1   0   6   -0.04    0.13
  -1   0  -6   -0.03    0.09
  -1   0  -6    0.00    0.10
  -1   0  -6   -0.25    0.11
  -1   0  -6    0.24    0.11
  -1   0   6    0.26    0.20
  -1   0   6    0.00    0.16
  -1   0   6    0.17    0.14
  -1   0   6    0.05    0.11
   1  -1  -6   79.03    2.62
   1  -1  -6   80.41    1.77
   1  -1  -6   77.18    2.60
   1   1   6   79.98    2.67
   1   1   6   78.28    1.74
   1  -1  -6   79.07    1.90
  -1   1   6   79.21    1.89
  -1  -1  -6   79.23    1.87
  -1  -1  -6   80.29    1.75
  -1  -1  -6   73.79    2.35
  -1  -1  -6   78.62    1.74
  -1   1   6   79.33    1.76
  -1   1   6   79.60    2.63
  -1  -1  -6   79.00    2.65
   1   2   6   46.98    1.12
   1  -2  -6   46.03    1.22
   1   2   6   47.05    1.72
   1  -2  -6   47.06    1.13
   1  -2  -6   46.12    1.64
   1  -2  -6   45.27    1.12
  -1  -2  -6   47.16    1.12
  -1  -2  -6   40.69    1.38
  -1  -2  -6   45.37    1.68
  -1   2   6   46.20    1.13
  -1   2   6   46.69    1.66
  -1  -2  -6   44.39    1.19
  -1  -2  -6   45.09    1.19
  -1  -2  -6   47.38    1.13
   1   3   6   11.30    0.67
   1   3   6   11.90    0.47
   1  -3  -6   11.91    0.45
   1   3   6   12.06    0.46
   1  -3  -6   11.91    0.63
   1  -3  -6   12.97    0.50
  -1  -3  -6   12.35    0.69
  -1   3   6   12.93    0.69
  -1  -3  -6   12.79    0.51
  -1   3   6   11.90    0.47
  -1  -3  -6   12.51    0.47
  -1  -3  -6   12.16    0.48
   1  -4  -6    1.85    0.25
   1   4   6    2.09    0.23
   1  -4  -6    2.30    0.30
   1   4   6    1.95    0.25
   1   4   6    1.11    0.25
   1  -4  -6    1.68    0.24
   1  -4  -6    1.65    0.22
  -1   4   6    2.06    0.25
  -1  -4  -6    1.86    0.25
  -1   4   6    1.97    0.22
  -1  -4  -6    2.09    0.28
  -1  -4  -6    1.83    0.23
  -1  -4  -6    1.88    0.22
  -1   4   6    2.66    0.39
  -1  -4  -6    1.20    0.24
   1   5   6    3.29    0.30
   1  -5  -6    3.77    0.35
   1  -5  -6    3.77    0.33
   1   5   6    3.36    0.44
   1  -5  -6    3.22    0.34
   1   5   6    2.68    0.28
   1   5   6    3.83    0.37
   1  -5  -6    3.26    0.29
  -1  -5  -6    3.19    0.33
  -1  -5  -6    2.93    0.33
  -1  -5  -6    3.46    0.39
  -1   5   6    3.24    0.34
  -1  -5  -6    3.79    0.40
  -1   5   6    3.29    0.28
  -1   5   6    3.29    0.40
  -1  -5  -6    2.83    0.30
   1   6   6    9.44    0.46
   1   6   6    8.54    0.47
   1   6   6    8.18    0.47
   1  -6  -6    8.32    0.50
   1  -6  -6    8.67    0.46
   1   6   6    9.43    0.64
   1  -6  -6    9.00    0.48
   1  -6  -6    8.62    0.49
  -1  -6  -6    8.78    0.47
  -1  -6  -6    9.01    0.49
  -1   6   6    9.14    0.47
  -1  -6  -6    8.48    0.58
  -1   6   6    8.38    0.56
  -1   6   6    9.25    0.49
  -1  -6  -6    8.34    0.45
   1  -7  -6   15.86    0.73
   1   7   6   16.98    0.89
   1  -7  -6   16.55    0.67
   1   7   6   16.53    0.74
   1  -7  -6   16.55    0.70
   1   7   6   16.80    0.68
  -1   7   6   17.22    0.72
  -1   7   6   16.91    0.66
  -1  -7  -6   16.51    0.89
  -1  -7  -6   16.63    0.66
  -1  -7  -6   16.51    0.67
  -1   7   6   15.66    0.77
  -1   7   6   16.35    0.67
   1  -8  -6    7.84    0.52
   1   8   6    8.38    0.58
   1   8   6    8.30    0.53
[truncated: 515,614 more chars]
