# Supplementary material for: Isoquinolinium 5-(2,4-di­nitro­phen­yl)-1,3-dimethyl-2,6-dioxo-1,2,3,6-tetra­hydro­pyrimidin-4-olate: crystal structure, Hirshfeld surface analysis and pharmacological evaluation
Source: Acta Crystallogr E Crystallogr Commun. 2016 Mar 31;72(Pt 4):570–4. doi: 10.1107/S2056989016005004 (PMC4910318; doi:10.1107/S2056989016005004)
Supplement: Supplementary file 2 [file e-72-00570-Isup2.hkl]

data_I                                                                          
_shelx_title ' GSISQ in P2(1)2(1)2(1)'                                          
_shelx_refln_list_code          4                                               
_shelx_F_calc_maximum      193.35                                               
_exptl_crystal_F_000       936.00                                               
_reflns_d_resolution_high  0.8411                                               
                                                                                
loop_                                                                           
 _space_group_symop_operation_xyz                                               
 'x, y, z'                                                                      
 'x+1/2, -y+1/2, -z'                                                            
 '-x, y+1/2, -z+1/2'                                                            
 '-x+1/2, -y, z+1/2'                                                            
                                                                                
_cell_length_a     7.5315                                                       
_cell_length_b    15.5640                                                       
_cell_length_c    17.3901                                                       
_cell_angle_alpha  90.000                                                       
_cell_angle_beta   90.000                                                       
_cell_angle_gamma  90.000                                                       
                                                                                
_shelx_F_squared_multiplier     1.000                                           
                                                                                
loop_                                                                           
 _refln_index_h                                                                 
 _refln_index_k                                                                 
 _refln_index_l                                                                 
 _refln_F_squared_calc                                                          
 _refln_F_squared_meas                                                          
 _refln_F_squared_sigma                                                         
 _refln_observed_status                                                         
   2   0   0      37384.55      34067.25       696.33 o                         
   4   0   0       3124.51       3188.95        28.51 o                         
   6   0   0         70.36         79.39         5.26 o                         
   8   0   0         30.54         29.61        11.21 o                         
   1   1   0         84.45         85.12         1.10 o                         
   2   1   0       4868.04       4835.45        35.13 o                         
   3   1   0        381.56        404.20         5.53 o                         
   4   1   0          2.75          6.76         3.41 o                         
   5   1   0         17.36         23.77         3.39 o                         
   6   1   0        384.74        357.66        10.20 o                         
   7   1   0         51.04         40.22         4.44 o                         
   8   1   0        132.34        132.74        11.19 o                         
   0   2   0       4233.90       4166.43       144.23 o                         
   1   2   0      23330.02      22015.58       130.24 o                         
   2   2   0       2530.84       2531.45        20.99 o                         
   3   2   0         80.07         65.10         1.72 o                         
   4   2   0        443.49        474.98        12.19 o                         
   5   2   0        391.48        340.06         9.16 o                         
   6   2   0        145.02        178.91         8.71 o                         
   7   2   0         89.87        101.54         3.69 o                         
   8   2   0         10.68         13.73         5.31 o                         
   1   3   0         18.46         35.57         1.10 o                         
   2   3   0      19791.00      19768.60       139.07 o                         
   3   3   0        707.13        622.49         5.11 o                         
   4   3   0       2402.95       2308.91        17.31 o                         
   5   3   0        274.37        267.88         5.21 o                         
   6   3   0        289.04        309.69         6.25 o                         
   7   3   0        126.83        119.22         6.16 o                         
   8   3   0         22.16         10.54        10.42 o                         
   0   4   0         29.26         22.76         2.35 o                         
   1   4   0       2180.56       2061.69        12.43 o                         
   2   4   0       2661.12       2720.56        16.34 o                         
   3   4   0        107.72        101.04         2.37 o                         
   4   4   0        181.00        191.47         4.02 o                         
   5   4   0        100.56         98.61         3.40 o                         
   6   4   0        110.96        122.79         4.60 o                         
   7   4   0        225.95        240.34        10.38 o                         
   8   4   0         48.17         40.50         6.23 o                         
   1   5   0        128.50        118.54         2.18 o                         
   2   5   0        324.60        396.00         4.00 o                         
   3   5   0       1949.79       1917.85        12.88 o                         
   4   5   0       2443.34       2285.43        20.50 o                         
   5   5   0          1.95          2.87         1.13 o                         
   6   5   0         82.24         85.97         3.82 o                         
   7   5   0         12.69         15.58         4.74 o                         
   8   5   0         11.90         12.70         4.62 o                         
   0   6   0        127.66        129.70         3.77 o                         
   1   6   0          0.01         -1.03         0.91 o                         
   2   6   0        427.58        452.19         4.57 o                         
   3   6   0        731.66        748.28         6.35 o                         
   4   6   0         29.04         23.85         1.99 o                         
   5   6   0        119.20        102.51         2.78 o                         
   6   6   0          2.04         -1.74         2.38 o                         
   7   6   0         66.95         69.63         6.61 o                         
   8   6   0          2.34          5.63         5.50 o                         
   1   7   0          7.92          3.42         1.15 o                         
   2   7   0        423.36        363.07         4.46 o                         
   3   7   0        510.65        493.73         5.58 o                         
   4   7   0         87.36        101.38         3.27 o                         
   5   7   0         11.54         15.79         2.00 o                         
   6   7   0         50.81         64.68         5.38 o                         
   7   7   0          0.43          1.66         5.04 o                         
   8   7   0          6.82          2.85         6.33 o                         
   0   8   0         30.00         35.34         3.11 o                         
   1   8   0        168.78        147.60         3.08 o                         
   2   8   0       1459.77       1429.14        11.94 o                         
   3   8   0        136.78        205.76         5.72 o                         
   4   8   0        164.93        140.33         3.80 o                         
   5   8   0         60.92         63.97         3.28 o                         
   6   8   0          4.24         -1.76         4.68 o                         
   7   8   0          0.73        -10.58         7.06 o                         
   8   8   0          8.80         -4.45        12.21 o                         
   1   9   0        154.03        173.34         4.07 o                         
   2   9   0        103.68         95.52         3.57 o                         
   3   9   0          0.82          8.68         2.26 o                         
   4   9   0        491.97        471.53         6.56 o                         
   5   9   0        173.77        213.52         7.60 o                         
   6   9   0         44.33         32.62         4.72 o                         
   7   9   0         33.55         20.83         7.41 o                         
   0  10   0        178.86        180.08         6.80 o                         
   1  10   0         68.38         48.38         3.02 o                         
   2  10   0        137.76        105.57         4.17 o                         
   3  10   0       1275.34       1298.18        13.78 o                         
   4  10   0        526.67        594.57         8.28 o                         
   5  10   0        247.17        250.12         8.44 o                         
   6  10   0          0.33          1.12         6.88 o                         
   7  10   0          7.91          4.48         9.71 o                         
   1  11   0         21.90         30.30         3.25 o                         
   2  11   0         12.11         29.74         3.12 o                         
   3  11   0       1229.58       1357.58        17.96 o                         
   4  11   0        227.54        249.20         8.63 o                         
   5  11   0        478.20        476.80        13.81 o                         
   6  11   0          0.32          3.48         5.24 o                         
   7  11   0         17.27          5.72        10.73 o                         
   0  12   0        383.41        336.87        11.07 o                         
   1  12   0        120.58        143.43        11.40 o                         
   2  12   0        334.20        405.50         8.93 o                         
   3  12   0       1317.29       1394.95        15.50 o                         
   4  12   0         55.12         65.25         5.17 o                         
   5  12   0          0.70         -5.78         7.29 o                         
   6  12   0         40.78         49.88         7.10 o                         
   1  13   0       1001.30       1195.46        17.74 o                         
   2  13   0          8.40         67.34         7.78 o                         
   3  13   0         25.02         73.31         6.47 o                         
   4  13   0         54.04         40.36         6.55 o                         
   5  13   0          1.66         -7.91         5.27 o                         
   6  13   0          1.10          0.14         7.98 o                         
   0  14   0        338.07        530.08        44.49 o                         
   1  14   0       1564.95       1942.07        24.69 o                         
   2  14   0          0.90         32.39        11.24 o                         
   3  14   0        164.87        173.45        11.21 o                         
   4  14   0         29.87         16.04         6.29 o                         
   5  14   0          4.76          0.19         7.58 o                         
   1  15   0         63.33        121.77         8.63 o                         
   2  15   0        509.12        531.85        12.68 o                         
   3  15   0         54.04         65.38         6.15 o                         
   4  15   0          3.85         -8.53         5.98 o                         
   5  15   0        112.99        115.96         8.91 o                         
   0  16   0          4.87         16.33         8.04 o                         
   1  16   0          6.14         31.83         6.41 o                         
   2  16   0          0.60          6.00         5.20 o                         
   3  16   0         49.07         59.02         7.94 o                         
   4  16   0          3.77         -0.56         7.04 o                         
   1  17   0        164.88        183.55        13.32 o                         
   2  17   0         18.86         29.41         6.21 o                         
   3  17   0         18.34         18.21         7.65 o                         
   0  18   0         63.04         61.13        10.12 o                         
   1  18   0          6.62          2.19         5.59 o                         
   2  18   0         27.20         18.27         6.79 o                         
   1   0   1       4543.82       4327.57        33.24 o                         
   2   0   1         11.96          4.76         2.56 o                         
   3   0   1       4970.99       4645.78        51.35 o                         
   4   0   1         48.02         35.36         3.13 o                         
   5   0   1          0.51         -1.40         3.69 o                         
   6   0   1         29.73         27.26         3.15 o                         
   7   0   1          0.44         -3.56         2.83 o                         
   8   0   1          5.57          8.19         7.23 o                         
  -8   1   1         25.39         37.65         8.20 o                         
  -7   1   1        105.00        107.77         6.58 o                         
  -6   1   1         53.94         43.96         3.11 o                         
  -5   1   1       1799.78       1857.95        16.65 o                         
  -4   1   1        810.47        782.77        10.53 o                         
  -3   1   1        380.86        369.92         4.48 o                         
  -2   1   1      13311.41      12763.94       111.98 o                         
  -1   1   1       1566.83       1540.42         9.74 o                         
   1   1   1       1569.92       1562.38         9.57 o                         
   2   1   1      13314.17      12720.64        82.54 o                         
   3   1   1        381.60        371.18         3.56 o                         
   4   1   1        810.44        793.27         7.11 o                         
   5   1   1       1799.84       1858.81        15.62 o                         
   6   1   1         54.12         44.89         2.30 o                         
   7   1   1        104.88        101.43         3.80 o                         
   8   1   1         25.46         28.80         7.91 o                         
  -8   2   1         63.31         64.48         6.09 o                         
  -7   2   1         71.31         80.70         6.35 o                         
  -6   2   1        386.71        412.97         7.33 o                         
  -5   2   1         20.77         27.06         2.56 o                         
  -4   2   1       4022.30       4013.44        33.49 o                         
  -3   2   1         21.34         14.30         1.04 o                         
  -2   2   1      29626.75      28202.87       173.52 o                         
  -1   2   1       3651.16       3552.95        20.04 o                         
   0   2   1        904.87        916.90         6.51 o                         
   1   2   1       3649.71       3542.79        22.54 o                         
   2   2   1      29632.35      28275.10       172.63 o                         
   3   2   1         21.38         17.38         1.16 o                         
   4   2   1       4023.00       3990.16        27.37 o                         
   5   2   1         20.76         21.90         1.76 o                         
   6   2   1        386.30        389.67         6.79 o                         
   7   2   1         71.32         68.97         3.49 o                         
   8   2   1         63.42         67.53         8.88 o                         
  -8   3   1          6.81         -1.68         4.61 o                         
  -7   3   1         11.15         11.44         3.34 o                         
  -6   3   1        171.09        177.03         5.30 o                         
  -5   3   1        146.77        149.57         4.62 o                         
  -4   3   1          8.88         11.84         3.10 o                         
  -3   3   1       1618.25       1547.76        13.64 o                         
  -2   3   1      12644.38      12251.90        71.15 o                         
  -1   3   1       1635.16       1541.05         9.52 o                         
   0   3   1       1858.54       1838.81        11.40 o                         
   1   3   1       1634.08       1525.58         9.51 o                         
   2   3   1      12642.39      12428.69        89.48 o                         
   3   3   1       1618.19       1553.96        10.32 o                         
   4   3   1          8.92          7.73         1.26 o                         
   5   3   1        147.32        152.33         3.13 o                         
   6   3   1        170.95        165.06         3.78 o                         
   7   3   1         11.13         14.70         3.67 o                         
   8   3   1          6.79          1.42         4.70 o                         
  -8   4   1         18.66         20.15         5.42 o                         
  -7   4   1         42.38         44.31         4.67 o                         
  -6   4   1        172.97        175.71         5.26 o                         
  -5   4   1        239.94        237.03         3.80 o                         
  -4   4   1        639.83        655.95         5.67 o                         
  -3   4   1        240.40        189.08         2.89 o                         
  -2   4   1       1496.36       1400.80         9.23 o                         
  -1   4   1       1284.79       1218.08         8.15 o                         
   0   4   1       4354.41       4522.71        25.61 o                         
   1   4   1       1284.90       1208.90         8.15 o                         
   2   4   1       1496.56       1393.61         9.40 o                         
   3   4   1        239.79        186.76         3.00 o                         
   4   4   1        639.90        651.84         5.90 o                         
   5   4   1        240.09        237.04         4.15 o                         
   6   4   1        172.85        170.25         4.12 o                         
   7   4   1         42.52         38.67         4.93 o                         
   8   4   1         18.61         21.47         4.27 o                         
  -8   5   1         42.19         48.35         5.26 o                         
  -7   5   1         16.71         18.01         4.94 o                         
  -6   5   1        102.35         93.92         3.56 o                         
  -5   5   1        105.00        103.84         3.20 o                         
  -4   5   1        255.94        267.08         7.52 o                         
  -3   5   1        427.50        400.68         4.35 o                         
  -2   5   1       1222.27       1256.05         8.79 o                         
  -1   5   1        184.48        161.44         2.64 o                         
   0   5   1         98.82        102.40         2.11 o                         
   1   5   1        184.58        156.01         2.51 o                         
   2   5   1       1223.59       1261.39         8.75 o                         
   3   5   1        426.48        407.55         4.48 o                         
   4   5   1        256.11        274.35         6.53 o                         
   5   5   1        104.99        104.39         3.75 o                         
   6   5   1        102.61         94.46         3.71 o                         
   7   5   1         16.67         20.41         2.80 o                         
   8   5   1         42.16         43.92         5.45 o                         
  -8   6   1         56.79         68.57         6.32 o                         
  -7   6   1         62.46         56.95         6.26 o                         
  -6   6   1        151.53        138.03         3.80 o                         
  -5   6   1        326.52        314.32         4.53 o                         
  -4   6   1        492.67        502.70         5.93 o                         
  -3   6   1        339.65        304.02         3.86 o                         
  -2   6   1        474.61        487.32         4.82 o                         
  -1   6   1       1097.91       1162.33         8.65 o                         
   0   6   1       1696.33       1824.61        11.99 o                         
   1   6   1       1097.91       1168.30         8.56 o                         
   2   6   1        475.07        486.59         4.98 o                         
   3   6   1        340.09        304.33         3.82 o                         
   4   6   1        492.15        512.92         6.50 o                         
   5   6   1        326.87        313.03         5.03 o                         
   6   6   1        151.30        140.15         5.39 o                         
   7   6   1         62.47         66.19         5.46 o                         
   8   6   1         56.78         61.96         6.43 o                         
  -8   7   1         11.68         16.63        10.82 o                         
  -7   7   1         79.03         71.73         6.98 o                         
  -6   7   1        122.00        100.19         6.68 o                         
  -5   7   1         90.39         77.05         3.03 o                         
  -4   7   1        285.93        275.62         4.55 o                         
  -3   7   1        322.99        349.29         4.72 o                         
  -2   7   1        569.22        656.13         6.10 o                         
  -1   7   1        587.99        625.58         6.03 o                         
   0   7   1        110.13        109.85         2.71 o                         
   1   7   1        588.30        620.74         5.89 o                         
   2   7   1        569.76        645.18         6.27 o                         
   3   7   1        322.83        346.34         4.61 o                         
   4   7   1        285.40        280.95         4.89 o                         
   5   7   1         90.39         76.03         2.93 o                         
   6   7   1        122.03         95.92         5.94 o                         
   7   7   1         79.06         83.67         5.75 o                         
   8   7   1         11.73          3.88         5.65 o                         
  -8   8   1         12.19          3.04         6.96 o                         
  -7   8   1         78.84         72.45         7.39 o                         
  -6   8   1        191.91        185.93         9.06 o                         
  -5   8   1         68.54         63.28         3.00 o                         
  -4   8   1        144.66        136.19         4.13 o                         
  -3   8   1        274.73        262.14         4.67 o                         
  -2   8   1        150.75        133.97         3.64 o                         
  -1   8   1        345.94        309.24         4.44 o                         
   0   8   1          3.88          3.69         1.62 o                         
   1   8   1        346.74        312.86         4.34 o                         
   2   8   1        150.83        136.83         3.98 o                         
   3   8   1        274.60        263.73         5.04 o                         
   4   8   1        144.56        137.56         3.80 o                         
   5   8   1         68.64         61.29         3.20 o                         
   6   8   1        191.81        191.34         9.02 o                         
   7   8   1         78.85         62.13        10.47 o                         
   8   8   1         12.21          1.22        14.41 o                         
  -7   9   1         12.20         10.23        13.41 o                         
  -6   9   1         61.49         47.23         6.54 o                         
  -5   9   1        127.30        125.89         4.99 o                         
  -4   9   1          2.35         10.96         2.36 o                         
  -3   9   1        570.50        559.62         7.11 o                         
  -2   9   1        242.61        228.60         4.99 o                         
  -1   9   1        239.52        236.94         3.92 o                         
   0   9   1        212.58        212.23         7.39 o                         
   1   9   1        239.20        247.89         4.96 o                         
   2   9   1        242.63        231.76         5.15 o                         
   3   9   1        570.22        570.50         7.58 o                         
   4   9   1          2.29          6.83         2.27 o                         
   5   9   1        127.51        126.22         5.13 o                         
   6   9   1         61.45         60.53         6.05 o                         
   7   9   1         12.19          3.14        15.64 o                         
  -7  10   1          6.86         -4.27         7.46 o                         
  -6  10   1         13.74         10.98         7.35 o                         
  -5  10   1         76.74         81.41         6.50 o                         
  -4  10   1        401.20        386.40         7.93 o                         
  -3  10   1        249.08        280.27         6.35 o                         
  -2  10   1         20.45         23.68         2.89 o                         
  -1  10   1        403.27        428.20         5.96 o                         
   0  10   1         89.46         96.26         3.89 o                         
   1  10   1        403.39        429.13         7.02 o                         
   2  10   1         20.46         22.31         2.96 o                         
   3  10   1        249.06        265.20         6.94 o                         
   4  10   1        401.45        391.02         6.83 o                         
   5  10   1         76.65         87.63         5.59 o                         
   6  10   1         13.73          7.81         7.68 o                         
   7  10   1          6.88         -7.07         8.00 o                         
  -7  11   1         19.70         -3.83        19.21 o                         
  -6  11   1         33.44         27.24        11.46 o                         
  -5  11   1         96.54        105.22         7.16 o                         
  -4  11   1        253.62        286.55         8.62 o                         
  -3  11   1        593.40        610.95        12.80 o                         
  -2  11   1        307.19        311.80         7.04 o                         
  -1  11   1         72.18         68.29         3.68 o                         
   0  11   1         63.67         75.03         4.34 o                         
   1  11   1         72.16         70.09         3.87 o                         
   2  11   1        307.05        306.84         6.95 o                         
   3  11   1        593.41        618.70         9.66 o                         
   4  11   1        254.06        272.77         6.99 o                         
   5  11   1         96.67        102.14         6.94 o                         
   6  11   1         33.49         22.86        11.11 o                         
   7  11   1         19.73         12.46         8.42 o                         
  -6  12   1         51.49         56.19        16.13 o                         
  -5  12   1         71.53         84.93         9.34 o                         
  -4  12   1        205.47        222.02        10.55 o                         
  -3  12   1         22.33         48.28         5.13 o                         
  -2  12   1        328.35        380.16        10.64 o                         
  -1  12   1        801.63        836.79        13.78 o                         
   0  12   1        219.14        202.14         8.64 o                         
   1  12   1        801.43        813.96        12.41 o                         
   2  12   1        327.80        371.27         8.53 o                         
   3  12   1         22.32         54.09         5.36 o                         
   4  12   1        205.70        216.26         7.77 o                         
   5  12   1         71.63         76.66         6.91 o                         
   6  12   1         51.55         43.17         9.98 o                         
  -6  13   1         11.51         19.40         6.76 o                         
  -5  13   1         14.82          5.66         8.84 o                         
  -4  13   1         90.29         83.13         7.40 o                         
  -3  13   1        595.74        666.33        11.58 o                         
  -2  13   1        188.26        269.87         9.06 o                         
  -1  13   1       1443.84       1669.18        22.48 o                         
   0  13   1         49.98         92.41         6.50 o                         
   1  13   1       1444.09       1640.15        30.97 o                         
   2  13   1        188.56        280.26         9.69 o                         
   3  13   1        595.49        650.08        12.47 o                         
   4  13   1         90.38         75.82         7.29 o                         
   5  13   1         14.77          6.93         5.72 o                         
   6  13   1         11.45         15.52         6.64 o                         
  -5  14   1        119.69        115.11         9.75 o                         
  -4  14   1          4.83         -1.72         5.62 o                         
  -3  14   1        116.19        112.62         6.64 o                         
  -2  14   1        160.69        250.63        12.27 o                         
  -1  14   1        688.99        850.78        18.89 o                         
   0  14   1        117.77        276.60        17.90 o                         
   1  14   1        689.75        808.07        14.87 o                         
   2  14   1        160.71        251.62        12.06 o                         
   3  14   1        116.19        111.88         6.50 o                         
   4  14   1          4.83         -7.31         4.87 o                         
   5  14   1        120.00        106.23        10.76 o                         
  -5  15   1          4.38         11.20         6.48 o                         
  -4  15   1         19.60         11.10         6.54 o                         
  -3  15   1          3.26         -6.47         4.48 o                         
  -2  15   1        146.14        164.78        10.12 o                         
  -1  15   1        283.14        383.28        15.31 o                         
   0  15   1         82.14        126.14         7.94 o                         
   1  15   1        282.90        398.05        12.15 o                         
   2  15   1        146.32        153.89         7.89 o                         
   3  15   1          3.21          5.64         4.98 o                         
   4  15   1         19.64          0.67         6.37 o                         
   5  15   1          4.38          3.48         9.09 o                         
  -4  16   1          5.09         -3.30         7.23 o                         
  -3  16   1        109.13        119.08         9.30 o                         
  -2  16   1         32.34         39.51         6.11 o                         
  -1  16   1        257.79        296.65        11.12 o                         
   0  16   1         11.92         36.86         5.89 o                         
   1  16   1        257.59        313.93        12.00 o                         
   2  16   1         32.35         40.82         6.28 o                         
   3  16   1        109.27        126.80        10.06 o                         
   4  16   1          5.06         -1.24         5.90 o                         
  -3  17   1          4.80         10.66         7.17 o                         
  -2  17   1         39.55         60.97         6.80 o                         
  -1  17   1         87.26        119.23         8.07 o                         
   0  17   1         18.12         41.85         6.64 o                         
   1  17   1         87.32        120.50         8.03 o                         
   2  17   1         39.42         57.37         6.65 o                         
   3  17   1          4.83         -1.10         7.11 o                         
  -2  18   1         45.67         41.63         7.71 o                         
  -1  18   1         17.58         18.02         6.07 o                         
   0  18   1          8.05         -5.77         5.42 o                         
   1  18   1         17.59          9.36         5.89 o                         
   2  18   1         45.64         45.56         7.84 o                         
   0   0   2        236.25        154.63         5.11 o                         
   1   0   2       1052.41        914.59         6.45 o                         
   2   0   2       3911.38       3743.88        25.34 o                         
   3   0   2        592.35        514.77         8.55 o                         
   4   0   2         81.30         85.67         4.11 o                         
   5   0   2        165.25        136.54         5.08 o                         
   6   0   2        455.98        434.18         5.06 o                         
   7   0   2         14.00         14.69         4.09 o                         
   8   0   2          6.58         14.61         6.26 o                         
  -8   1   2         63.84         66.86         5.78 o                         
  -7   1   2        133.21        161.11         7.88 o                         
  -6   1   2         33.84         28.23         3.15 o                         
  -5   1   2         17.58         17.62         1.56 o                         
  -4   1   2        172.21        134.72         5.55 o                         
  -3   1   2        207.60        228.12         3.47 o                         
  -2   1   2       1796.67       1726.03        23.00 o                         
  -1   1   2       3836.58       3703.12        24.91 o                         
   0   1   2        105.36        109.32         2.65 o                         
   1   1   2       3837.64       3732.55        22.57 o                         
   2   1   2       1793.57       1722.48        12.96 o                         
   3   1   2        207.76        230.09         2.98 o                         
   4   1   2        172.05        136.18         3.89 o                         
   5   1   2         17.52         19.23         1.93 o                         
   6   1   2         33.69         27.63         2.27 o                         
   7   1   2        133.13        159.58         3.85 o                         
   8   1   2         63.81         69.74         9.26 o                         
  -8   2   2          3.77          4.58         6.49 o                         
  -7   2   2         12.04         18.18         4.85 o                         
  -6   2   2        100.64        106.10         4.18 o                         
  -5   2   2         78.32         72.63         3.29 o                         
  -4   2   2        441.52        416.84         9.69 o                         
  -3   2   2       1763.95       1636.86        15.95 o                         
  -2   2   2       9067.12       8770.70        76.55 o                         
  -1   2   2       4151.74       4299.23        24.97 o                         
   0   2   2      14111.25      13830.06        74.01 o                         
   1   2   2       4156.45       4268.60        24.64 o                         
   2   2   2       9068.73       8893.59        69.93 o                         
   3   2   2       1764.53       1664.45        12.75 o                         
   4   2   2        442.09        412.11         4.66 o                         
   5   2   2         78.06         69.15         2.88 o                         
   6   2   2        100.53        106.32         4.17 o                         
   7   2   2         12.00         14.98         2.36 o                         
   8   2   2          3.76          7.07         6.98 o                         
  -8   3   2         11.53         13.03         4.98 o                         
  -7   3   2         17.30         18.17         3.31 o                         
  -6   3   2         42.17         39.88         2.94 o                         
  -5   3   2        153.58        178.07         4.03 o                         
  -4   3   2        532.88        519.88         9.86 o                         
  -3   3   2       2197.74       2234.38        16.37 o                         
  -2   3   2        357.63        363.44         6.74 o                         
  -1   3   2       5081.25       5110.93        28.87 o                         
   0   3   2       8477.72       8604.70        49.41 o                         
   1   3   2       5085.35       5091.84        30.20 o                         
   2   3   2        358.27        360.15         5.09 o                         
   3   3   2       2194.99       2277.21        15.32 o                         
   4   3   2        534.03        535.29         6.55 o                         
   5   3   2        153.41        174.23         2.92 o                         
   6   3   2         42.28         38.95         2.17 o                         
   7   3   2         17.30         18.87         2.70 o                         
   8   3   2         11.56         17.10         4.93 o                         
  -8   4   2        138.97        120.23         8.99 o                         
  -7   4   2         63.02         68.66         5.10 o                         
  -6   4   2         87.08         93.37         4.07 o                         
  -5   4   2         58.43         60.72         2.58 o                         
  -4   4   2        277.23        298.51         6.08 o                         
  -3   4   2       1088.59       1067.13         7.86 o                         
  -2   4   2        450.60        449.34         4.28 o                         
  -1   4   2       1492.71       1474.61         9.52 o                         
   0   4   2       3726.51       3742.65        21.58 o                         
   1   4   2       1490.99       1473.15         9.46 o                         
   2   4   2        451.06        449.17         4.77 o                         
   3   4   2       1088.64       1062.59         8.04 o                         
   4   4   2        277.32        286.50         5.00 o                         
   5   4   2         58.34         65.99         2.40 o                         
   6   4   2         87.20         86.35         3.38 o                         
   7   4   2         63.14         74.24         4.36 o                         
   8   4   2        138.93        138.70         7.51 o                         
  -8   5   2         31.33         35.47         4.90 o                         
  -7   5   2         56.03         54.17         5.83 o                         
  -6   5   2        150.86        152.95         3.74 o                         
  -5   5   2        457.67        479.66         6.86 o                         
  -4   5   2        282.91        244.04         5.95 o                         
  -3   5   2        679.66        700.97         6.56 o                         
  -2   5   2        365.28        371.75         3.96 o                         
  -1   5   2        199.14        201.36         2.87 o                         
   0   5   2       1136.96       1118.42         7.77 o                         
   1   5   2        198.98        191.12         2.81 o                         
   2   5   2        364.22        378.04         3.84 o                         
   3   5   2        678.80        705.45         6.31 o                         
   4   5   2        282.99        238.51         7.32 o                         
   5   5   2        458.01        488.55         6.71 o                         
   6   5   2        151.04        153.43         3.58 o                         
   7   5   2         55.97         53.63         4.05 o                         
   8   5   2         31.30         36.17         5.90 o                         
  -8   6   2         29.40         31.32         5.75 o                         
  -7   6   2         51.12         62.46         8.41 o                         
  -6   6   2         54.33         46.24         2.77 o                         
  -5   6   2        209.57        197.39         4.06 o                         
  -4   6   2        749.89        783.94         7.53 o                         
  -3   6   2         99.90         91.38         3.00 o                         
  -2   6   2        136.85        102.11         2.54 o                         
  -1   6   2        541.22        571.72         5.26 o                         
   0   6   2       1673.48       1782.90        11.87 o                         
   1   6   2        541.22        564.70         5.29 o                         
   2   6   2        136.44        105.16         2.59 o                         
   3   6   2         99.78         89.33         2.55 o                         
   4   6   2        750.47        774.97         7.82 o                         
   5   6   2        209.24        201.68         4.13 o                         
   6   6   2         54.29         56.15         4.02 o                         
   7   6   2         51.07         51.04         4.73 o                         
   8   6   2         29.43         37.53         6.07 o                         
  -8   7   2         94.10        128.66        25.59 o                         
  -7   7   2        125.56        158.73        12.59 o                         
  -6   7   2         51.74         46.00         3.96 o                         
  -5   7   2         27.51         23.29         2.02 o                         
  -4   7   2        142.86        143.64         3.65 o                         
  -3   7   2        211.76        197.07         3.80 o                         
  -2   7   2          6.85         -2.10         1.40 o                         
  -1   7   2        334.82        300.51         4.17 o                         
   0   7   2          0.90         -1.85         1.42 o                         
   1   7   2        335.09        309.35         4.15 o                         
   2   7   2          6.77         -1.87         1.27 o                         
   3   7   2        211.65        191.34         3.45 o                         
   4   7   2        142.69        134.43         4.54 o                         
   5   7   2         27.45         25.93         2.65 o                         
   6   7   2         51.82         50.71         5.62 o                         
   7   7   2        125.51        165.54         8.59 o                         
   8   7   2         94.02        109.00         8.23 o                         
  -8   8   2          5.14         -0.30         9.23 o                         
  -7   8   2         55.97         62.26         7.20 o                         
  -6   8   2        211.57        244.19         9.81 o                         
  -5   8   2        642.32        650.26         9.10 o                         
  -4   8   2          9.04          7.80         2.08 o                         
  -3   8   2         64.83         41.20         2.45 o                         
  -2   8   2        237.66        252.31         4.71 o                         
  -1   8   2         96.20        103.80         2.92 o                         
   0   8   2         98.01        110.26         3.01 o                         
   1   8   2         96.27        100.49         2.90 o                         
   2   8   2        237.05        253.70         4.67 o                         
   3   8   2         64.67         43.02         2.61 o                         
   4   8   2          9.12          5.19         1.76 o                         
   5   8   2        642.08        648.74         8.74 o                         
   6   8   2        211.69        219.28         7.57 o                         
   7   8   2         55.95         56.58         9.07 o                         
   8   8   2          5.15         -7.59         6.60 o                         
  -7   9   2         18.95         13.78         7.16 o                         
  -6   9   2        149.41        186.54        15.73 o                         
  -5   9   2        211.71        249.46         7.55 o                         
  -4   9   2         53.98         54.65         3.15 o                         
  -3   9   2         20.09         18.10         2.31 o                         
  -2   9   2        529.87        577.50         7.51 o                         
  -1   9   2        329.53        328.64         5.76 o                         
   0   9   2        119.74         94.04         3.39 o                         
   1   9   2        329.93        332.09         5.67 o                         
   2   9   2        530.84        552.96         7.09 o                         
   3   9   2         20.23         17.50         2.36 o                         
   4   9   2         53.93         55.02         2.48 o                         
   5   9   2        211.43        234.14         7.10 o                         
   6   9   2        149.28        155.16        16.71 o                         
   7   9   2         18.93          6.34        13.52 o                         
  -7  10   2         17.35          5.55        17.00 o                         
  -6  10   2         80.42         75.33        10.72 o                         
  -5  10   2        242.66        255.36        13.03 o                         
  -4  10   2         24.37         34.84         2.76 o                         
  -3  10   2        149.87        158.18         4.96 o                         
  -2  10   2         60.88         58.10         3.50 o                         
  -1  10   2        175.78        153.00         5.00 o                         
   0  10   2        118.40        111.34         4.60 o                         
   1  10   2        176.35        155.29         4.79 o                         
   2  10   2         60.93         58.64         3.18 o                         
   3  10   2        150.42        169.12         6.34 o                         
   4  10   2         24.23         36.49         3.16 o                         
   5  10   2        242.82        245.37        10.52 o                         
   6  10   2         80.50         76.85        12.00 o                         
   7  10   2         17.37         12.95         8.67 o                         
  -7  11   2         12.54         19.40         9.03 o                         
  -6  11   2          1.47        -11.88        12.69 o                         
  -5  11   2         77.31         80.50         7.51 o                         
  -4  11   2        113.04        121.83         6.23 o                         
  -3  11   2        942.69       1002.15        12.28 o                         
  -2  11   2          7.98         13.16         3.10 o                         
  -1  11   2        408.40        424.77         8.53 o                         
   0  11   2        121.77        157.63         6.04 o                         
   1  11   2        407.42        424.28         8.03 o                         
   2  11   2          7.91          8.53         2.27 o                         
   3  11   2        942.96        973.81        12.01 o                         
   4  11   2        113.11        113.93         5.05 o                         
   5  11   2         77.19         69.76         6.37 o                         
   6  11   2          1.46         -4.43         7.33 o                         
   7  11   2         12.63          4.77         7.95 o                         
  -6  12   2          3.38          5.74         6.06 o                         
  -5  12   2         15.18          5.08         8.21 o                         
  -4  12   2         12.30         17.98         5.32 o                         
  -3  12   2        390.38        366.56         8.13 o                         
  -2  12   2         15.31         18.71         4.09 o                         
  -1  12   2         36.62         62.83         4.50 o                         
   0  12   2        116.63        136.31         5.46 o                         
   1  12   2         36.66         50.31         3.92 o                         
   2  12   2         15.30         19.77         3.71 o                         
   3  12   2        390.30        357.92         9.82 o                         
   4  12   2         12.25         18.42         4.15 o                         
   5  12   2         15.17          4.86         5.49 o                         
   6  12   2          3.38          0.13         5.77 o                         
  -6  13   2          3.18          2.66         6.46 o                         
  -5  13   2         62.63         43.09         9.18 o                         
  -4  13   2         54.02         43.94         6.71 o                         
  -3  13   2        129.17        126.74         6.59 o                         
  -2  13   2        519.54        558.80        11.91 o                         
  -1  13   2        266.92        354.08        13.23 o                         
   0  13   2          0.00         15.84         6.30 o                         
   1  13   2        266.83        334.19        20.11 o                         
   2  13   2        520.11        548.01        12.34 o                         
   3  13   2        129.29        119.30         6.35 o                         
   4  13   2         53.97         39.70         6.51 o                         
   5  13   2         62.53         53.25         8.88 o                         
   6  13   2          3.19         -1.97         6.08 o                         
  -5  14   2          9.40          7.02         9.04 o                         
  -4  14   2         23.74         18.37         8.24 o                         
  -3  14   2        102.13        110.22         6.76 o                         
  -2  14   2          0.02         12.30         4.50 o                         
  -1  14   2        546.98        728.18        14.48 o                         
   0  14   2        380.23        419.98        17.92 o                         
   1  14   2        546.74        670.31        13.61 o                         
   2  14   2          0.01         11.97         4.79 o                         
   3  14   2        102.26        111.00         6.85 o                         
   4  14   2         23.83         20.18         6.35 o                         
   5  14   2          9.44         -2.49         6.93 o                         
  -5  15   2         50.94         46.78        11.87 o                         
  -4  15   2         39.71         31.60         7.10 o                         
  -3  15   2        135.90        134.57         7.54 o                         
  -2  15   2          6.56         17.54         5.41 o                         
  -1  15   2        145.50        149.14        13.26 o                         
   0  15   2        499.22        644.17        17.50 o                         
   1  15   2        145.46        153.31         8.13 o                         
   2  15   2          6.62         11.54         5.41 o                         
   3  15   2        135.90        141.85         7.70 o                         
   4  15   2         39.75         35.47         7.41 o                         
   5  15   2         50.85         46.46         9.85 o                         
  -4  16   2          6.17          1.05        10.49 o                         
  -3  16   2         15.25         25.66         7.18 o                         
  -2  16   2        119.06        116.10         7.55 o                         
  -1  16   2         29.82         49.10         6.66 o                         
   0  16   2        620.68        673.91        14.88 o                         
   1  16   2         29.88         42.10         5.86 o                         
   2  16   2        118.78        124.42         7.79 o                         
   3  16   2         15.31         19.25         6.87 o                         
   4  16   2          6.21          3.81         6.35 o                         
  -3  17   2         47.09         43.75         8.49 o                         
  -2  17   2         46.33         43.19         6.63 o                         
  -1  17   2          1.63          9.88         5.67 o                         
   0  17   2         91.81         75.94         7.49 o                         
   1  17   2          1.61         14.68         6.14 o                         
   2  17   2         46.29         44.30         6.30 o                         
   3  17   2         47.19         46.57         8.40 o                         
  -1  18   2         21.57         25.58         6.57 o                         
   0  18   2          0.58         -0.58         5.90 o                         
   1  18   2         21.56         19.71         6.59 o                         
   1   0   3        326.08        402.28         3.51 o                         
   2   0   3         90.30         72.78         3.42 o                         
   3   0   3         19.71          1.90         0.85 o                         
   4   0   3         12.80          0.81         1.86 o                         
   5   0   3          0.88         -2.46         1.64 o                         
   6   0   3        156.52        175.66         3.78 o                         
   7   0   3         21.84         12.93         2.09 o                         
   8   0   3          0.99         -1.09         3.72 o                         
  -8   1   3          4.91          3.75         4.42 o                         
  -7   1   3         43.17         36.00         5.15 o                         
  -6   1   3         12.73          4.93         1.96 o                         
  -5   1   3         21.44         33.11         1.70 o                         
  -4   1   3        179.05        121.38         4.40 o                         
  -3   1   3        913.14        906.66        10.01 o                         
  -2   1   3       3884.34       3682.44        24.76 o                         
  -1   1   3       4398.03       3954.07        25.63 o                         
   0   1   3        205.26        249.27         2.70 o                         
   1   1   3       4397.29       3961.95        23.78 o                         
   2   1   3       3882.85       3709.24        23.11 o                         
   3   1   3        913.59        917.24         6.47 o                         
   4   1   3        178.83        115.38         3.14 o                         
   5   1   3         21.47         32.59         1.68 o                         
   6   1   3         12.70          5.82         1.63 o                         
   7   1   3         43.19         37.89         3.53 o                         
   8   1   3          4.92          1.62         6.33 o                         
  -8   2   3          8.57          6.14         6.98 o                         
  -7   2   3         16.48         14.88         4.86 o                         
  -6   2   3         36.61         27.91         1.76 o                         
  -5   2   3        177.01        178.90         4.15 o                         
  -4   2   3         79.94         61.33         3.89 o                         
  -3   2   3        106.09         72.60         3.02 o                         
  -2   2   3       4876.06       4756.13        32.60 o                         
  -1   2   3       3060.82       2859.98        16.76 o                         
   0   2   3       1068.33       1098.43         7.68 o                         
   1   2   3       3059.50       2857.76        18.18 o                         
   2   2   3       4875.56       4800.92        28.86 o                         
   3   2   3        106.23         78.05         2.72 o                         
   4   2   3         79.79         62.38         1.99 o                         
   5   2   3        177.10        178.01         3.24 o                         
   6   2   3         36.50         28.79         1.86 o                         
   7   2   3         16.43         14.11         3.18 o                         
   8   2   3          8.57          6.60         7.17 o                         
  -8   3   3         48.64         41.00         6.40 o                         
  -7   3   3         45.23         38.54         3.81 o                         
  -6   3   3         78.38         79.68         3.32 o                         
  -5   3   3         14.59         14.94         2.08 o                         
  -4   3   3       2276.24       2287.78        20.49 o                         
  -3   3   3        276.88        328.34         3.81 o                         
  -2   3   3       3122.37       3075.04        22.20 o                         
  -1   3   3       2226.87       2202.70        13.82 o                         
   0   3   3        408.24        498.55         4.14 o                         
   1   3   3       2229.09       2219.84        13.62 o                         
   2   3   3       3123.69       3058.55        23.23 o                         
   3   3   3        275.91        324.53         3.74 o                         
   4   3   3       2274.61       2316.22        15.57 o                         
   5   3   3         14.70         15.79         1.44 o                         
   6   3   3         78.18         78.54         2.28 o                         
   7   3   3         45.20         44.24         3.69 o                         
   8   3   3         48.60         41.45         7.36 o                         
  -8   4   3         12.74         16.94         5.79 o                         
  -7   4   3         37.36         37.58         5.00 o                         
  -6   4   3          1.13          0.49         1.93 o                         
  -5   4   3        250.42        258.63         4.54 o                         
  -4   4   3       1848.92       1853.27        17.34 o                         
  -3   4   3        707.05        709.22         6.23 o                         
  -2   4   3        728.21        723.92         5.98 o                         
  -1   4   3       1192.13       1196.14         7.85 o                         
   0   4   3        327.75        378.86         3.58 o                         
   1   4   3       1191.26       1177.45         8.07 o                         
   2   4   3        728.28        719.87         5.90 o                         
   3   4   3        707.62        713.31         6.88 o                         
   4   4   3       1846.79       1885.01        13.88 o                         
   5   4   3        250.27        254.04         4.38 o                         
   6   4   3          1.12          2.71         1.46 o                         
   7   4   3         37.27         40.42         3.87 o                         
   8   4   3         12.69         18.67         4.57 o                         
  -8   5   3         55.34         55.41         5.63 o                         
  -7   5   3         58.97         46.27         5.60 o                         
  -6   5   3        173.55        187.53         4.46 o                         
  -5   5   3        172.81        165.41         5.86 o                         
  -4   5   3       1139.25       1216.20        10.03 o                         
  -3   5   3       2421.18       2622.24        17.16 o                         
  -2   5   3        107.56         93.45         2.46 o                         
  -1   5   3         33.59         36.90         1.48 o                         
   0   5   3        834.04        815.54         6.40 o                         
   1   5   3         33.27         33.78         1.41 o                         
   2   5   3        107.20         90.15         2.28 o                         
   3   5   3       2422.18       2652.64        18.50 o                         
   4   5   3       1139.68       1197.22        10.46 o                         
   5   5   3        172.33        166.10         5.26 o                         
   6   5   3        173.75        193.21         5.31 o                         
   7   5   3         58.87         46.92         4.31 o                         
   8   5   3         55.36         54.75         6.26 o                         
  -8   6   3        145.98        177.29        20.60 o                         
  -7   6   3         54.82         47.87         6.24 o                         
  -6   6   3         63.46         59.43         4.64 o                         
  -5   6   3         57.44         58.45         2.59 o                         
  -4   6   3        267.92        310.49         4.82 o                         
  -3   6   3       1616.17       1631.05        12.31 o                         
  -2   6   3        219.90        203.13         3.31 o                         
  -1   6   3        238.38        208.34         3.28 o                         
   0   6   3       6750.19       6698.69        38.04 o                         
   1   6   3        238.80        207.01         3.35 o                         
   2   6   3        220.45        202.94         3.15 o                         
   3   6   3       1617.13       1616.32        12.40 o                         
   4   6   3        268.27        305.65         7.59 o                         
   5   6   3         57.50         57.63         2.90 o                         
   6   6   3         63.68         62.41         4.72 o                         
   7   6   3         54.82         51.72         5.49 o                         
   8   6   3        145.95        171.06        16.35 o                         
  -8   7   3          5.89          9.46         6.64 o                         
  -7   7   3        257.73        319.16        13.25 o                         
  -6   7   3         58.01         58.07         5.65 o                         
  -5   7   3         31.35         34.35         2.67 o                         
  -4   7   3        346.94        355.18         5.59 o                         
  -3   7   3         86.37         83.05         2.87 o                         
  -2   7   3        386.18        418.81         4.80 o                         
  -1   7   3       1134.00       1141.55         8.44 o                         
   0   7   3       1959.97       2064.15        13.58 o                         
   1   7   3       1132.07       1137.98         9.11 o                         
   2   7   3        386.55        422.70         4.89 o                         
   3   7   3         86.44         86.75         2.87 o                         
   4   7   3        346.86        357.22         6.45 o                         
   5   7   3         31.21         31.51         2.91 o                         
   6   7   3         57.84         53.91         7.37 o                         
   7   7   3        257.61        292.83        10.65 o                         
   8   7   3          5.89          3.33         7.13 o                         
  -7   8   3         93.07        127.59        16.33 o                         
  -6   8   3         30.72         41.33         5.77 o                         
  -5   8   3        306.66        322.51         5.92 o                         
  -4   8   3        103.77        119.75         4.14 o                         
  -3   8   3        287.43        303.20         5.14 o                         
  -2   8   3        394.20        421.35         5.92 o                         
  -1   8   3        601.92        670.94         6.37 o                         
   0   8   3       1102.00       1281.64         9.76 o                         
   1   8   3        602.49        673.38         6.78 o                         
   2   8   3        394.20        415.37         5.93 o                         
   3   8   3        287.25        297.13         5.26 o                         
   4   8   3        103.76        110.40         3.55 o                         
   5   8   3        306.78        319.36         6.70 o                         
   6   8   3         30.81         29.54         5.46 o                         
   7   8   3         93.06        104.17         9.98 o                         
  -7   9   3         86.50         75.63         9.36 o                         
  -6   9   3        160.67        201.87        15.15 o                         
  -5   9   3        634.29        675.51        11.55 o                         
  -4   9   3        264.12        267.05         5.78 o                         
  -3   9   3         55.83         48.72         2.76 o                         
  -2   9   3        448.62        468.11         6.56 o                         
  -1   9   3         37.44         27.21         2.71 o                         
   0   9   3          0.81         -0.65         1.65 o                         
   1   9   3         37.50         31.40         2.67 o                         
   2   9   3        450.06        451.55         6.49 o                         
   3   9   3         56.24         47.72         2.96 o                         
   4   9   3        263.80        244.33         4.33 o                         
   5   9   3        634.24        663.42         9.96 o                         
   6   9   3        160.63        175.63        15.10 o                         
   7   9   3         86.44         82.10        18.55 o                         
  -7  10   3          0.60          0.66         7.18 o                         
  -6  10   3        116.33        106.88        11.42 o                         
  -5  10   3        157.46        132.26         8.19 o                         
  -4  10   3        218.81        193.64         5.58 o                         
  -3  10   3          1.87         -3.63         2.42 o                         
  -2  10   3        396.80        436.38         7.48 o                         
  -1  10   3        200.87        225.72         5.75 o                         
   0  10   3         47.72         48.48         3.16 o                         
   1  10   3        200.72        226.35         5.45 o                         
   2  10   3        397.14        430.75         7.11 o                         
   3  10   3          1.87         -3.89         2.59 o                         
   4  10   3        219.03        200.58         6.98 o                         
   5  10   3        157.63        145.52        11.07 o                         
   6  10   3        116.33        101.10        11.68 o                         
   7  10   3          0.61         10.33        12.26 o                         
  -7  11   3         52.15         53.60        26.55 o                         
  -6  11   3          3.66          0.66         5.74 o                         
  -5  11   3        106.94        104.84         7.30 o                         
  -4  11   3        118.52        100.78         5.33 o                         
  -3  11   3         52.84         45.41         3.89 o                         
  -2  11   3        115.62        129.88         5.00 o                         
  -1  11   3        243.96        249.86         7.20 o                         
   0  11   3         58.11         49.74         3.54 o                         
   1  11   3        243.75        253.30         6.50 o                         
   2  11   3        115.91        126.31         4.60 o                         
   3  11   3         52.79         54.70         3.88 o                         
   4  11   3        118.42        109.56         5.57 o                         
   5  11   3        106.82        100.06        10.54 o                         
   6  11   3          3.66         -3.33         5.20 o                         
   7  11   3         52.20         43.95         9.55 o                         
  -6  12   3          2.87          1.45         6.36 o                         
  -5  12   3         10.65          9.85         7.02 o                         
  -4  12   3         65.45         57.92         5.58 o                         
  -3  12   3         20.53         13.75         3.67 o                         
  -2  12   3        218.63        193.11         8.49 o                         
  -1  12   3         73.26         74.01         5.04 o                         
   0  12   3        155.90        164.32         5.99 o                         
   1  12   3         73.24         70.77         4.68 o                         
   2  12   3        218.65        201.67         6.61 o                         
   3  12   3         20.49         14.51         3.56 o                         
   4  12   3         65.51         56.32         4.92 o                         
   5  12   3         10.72         -0.75         7.13 o                         
   6  12   3          2.86         -5.74         5.86 o                         
  -6  13   3          1.09          3.20         9.20 o                         
  -5  13   3         31.28         25.76         7.38 o                         
  -4  13   3         18.76         22.37         5.85 o                         
  -3  13   3         50.05         40.60         5.21 o                         
  -2  13   3        107.14        135.52         6.78 o                         
  -1  13   3         76.80         64.39         6.96 o                         
   0  13   3          0.04         -5.02         3.35 o                         
   1  13   3         76.98         76.93         5.63 o                         
   2  13   3        107.09        139.30         7.22 o                         
   3  13   3         50.10         44.64         5.48 o                         
   4  13   3         18.72         19.37         5.57 o                         
   5  13   3         31.40         27.92         7.46 o                         
   6  13   3          1.08         -2.41         6.23 o                         
  -5  14   3         10.49         13.82         6.65 o                         
  -4  14   3          8.04         -2.32         7.73 o                         
  -3  14   3          9.60          1.75         4.59 o                         
  -2  14   3          3.12         -6.63         4.42 o                         
  -1  14   3        167.44        138.17         7.71 o                         
   0  14   3        255.14        262.70         8.64 o                         
   1  14   3        167.41        149.11         6.88 o                         
   2  14   3          3.13          0.12         4.39 o                         
   3  14   3          9.53          2.56         4.62 o                         
   4  14   3          8.01         -3.97         5.39 o                         
   5  14   3         10.46          2.11         5.99 o                         
  -5  15   3          8.09         -1.71         6.14 o                         
  -4  15   3         36.59         26.78        10.31 o                         
  -3  15   3         40.31         38.41         5.91 o                         
  -2  15   3         66.46         67.09         6.50 o                         
  -1  15   3        142.77        146.51         7.97 o                         
   0  15   3         22.19         39.05         6.01 o                         
   1  15   3        142.85        144.69         7.51 o                         
   2  15   3         66.53         71.07         6.56 o                         
   3  15   3         40.35         41.25         6.67 o                         
   4  15   3         36.62         23.25         6.42 o                         
   5  15   3          8.09          9.57         7.11 o                         
  -4  16   3         20.34         18.38        11.01 o                         
  -3  16   3         17.63         22.00         6.84 o                         
  -2  16   3         19.75         16.43         5.34 o                         
  -1  16   3          2.68          2.76         5.19 o                         
   0  16   3        195.26        232.73        15.90 o                         
   1  16   3          2.65          3.59         5.65 o                         
   2  16   3         19.86         26.32         4.88 o                         
   3  16   3         17.61         25.01         7.55 o                         
   4  16   3         20.35         13.79         6.92 o                         
  -3  17   3         50.76         51.13         8.39 o                         
  -2  17   3         51.45         56.68         6.81 o                         
  -1  17   3         39.73         62.72         6.86 o                         
   0  17   3         53.20         63.30         7.32 o                         
   1  17   3         39.69         48.40         6.99 o                         
   2  17   3         51.45         52.96         6.64 o                         
   3  17   3         50.69         62.31         8.92 o                         
  -1  18   3          4.73          1.22         5.61 o                         
   0  18   3         24.80         15.23         6.39 o                         
   1  18   3          4.75          3.64         6.17 o                         
   0   0   4          7.04         -1.75         1.17 o                         
   1   0   4         43.99         25.98         1.43 o                         
   2   0   4       5573.12       5493.49        32.11 o                         
   3   0   4          0.00         -2.06         1.37 o                         
   4   0   4        205.79        175.08         3.16 o                         
   5   0   4          0.04         -1.26         0.84 o                         
   6   0   4          0.07         -3.01         2.00 o                         
   7   0   4          3.34          3.53         2.86 o                         
   8   0   4          1.15         -3.09         4.23 o                         
  -8   1   4          3.30          4.41         4.85 o                         
  -7   1   4          1.96         -0.70         2.72 o                         
  -6   1   4         38.32         36.10         1.88 o                         
  -5   1   4        195.52        179.95         4.27 o                         
  -4   1   4        313.66        298.20         3.79 o                         
  -3   1   4        342.84        349.83         4.20 o                         
  -2   1   4        783.01        716.42         6.38 o                         
  -1   1   4       1824.55       1684.24        11.36 o                         
   0   1   4       8436.59       8343.61        50.43 o                         
   1   1   4       1826.09       1679.74        11.79 o                         
   2   1   4        783.40        719.97         5.90 o                         
   3   1   4        342.72        347.35         3.74 o                         
   4   1   4        313.86        285.15         3.88 o                         
   5   1   4        195.22        187.03         3.60 o                         
   6   1   4         38.18         31.68         2.89 o                         
   7   1   4          1.94          0.47         3.01 o                         
   8   1   4          3.29         -0.78         4.19 o                         
  -8   2   4         49.23         43.78         6.32 o                         
  -7   2   4         17.65         10.55         2.79 o                         
  -6   2   4          0.39         -2.37         1.58 o                         
  -5   2   4         32.15         21.40         1.52 o                         
  -4   2   4        120.98        106.97         3.65 o                         
  -3   2   4         29.90         28.11         1.63 o                         
  -2   2   4       1110.51       1025.83         8.94 o                         
  -1   2   4        894.98        895.32         6.98 o                         
   0   2   4        106.18         81.85         2.23 o                         
   1   2   4        896.06        896.51         7.93 o                         
   2   2   4       1110.59       1034.09         7.32 o                         
   3   2   4         29.62         24.30         1.30 o                         
   4   2   4        120.75        110.91         2.86 o                         
   5   2   4         32.24         20.50         1.75 o                         
   6   2   4          0.40         -2.46         1.64 o                         
   7   2   4         17.53         11.77         3.40 o                         
   8   2   4         49.33         45.96         4.09 o                         
  -8   3   4          6.26          7.56         5.57 o                         
  -7   3   4          7.12          4.28         2.33 o                         
  -6   3   4         70.46         64.70         3.15 o                         
  -5   3   4        123.80        129.85         4.80 o                         
  -4   3   4        650.99        667.78         7.39 o                         
  -3   3   4       3102.77       3072.32        21.57 o                         
  -2   3   4        513.56        477.52         4.96 o                         
  -1   3   4        695.38        709.17         5.33 o                         
   0   3   4         64.70         60.61         1.74 o                         
   1   3   4        694.71        705.80         5.73 o                         
   2   3   4        512.83        487.65         4.62 o                         
   3   3   4       3101.60       3085.99        19.43 o                         
   4   3   4        651.32        676.76         6.04 o                         
   5   3   4        123.58        132.78         3.28 o                         
   6   3   4         70.43         68.63         3.01 o                         
   7   3   4          7.11          7.70         3.30 o                         
   8   3   4          6.30          1.67         4.62 o                         
  -8   4   4         12.72         19.54         6.03 o                         
  -7   4   4         60.21         62.71         3.72 o                         
  -6   4   4        239.82        237.31         5.64 o                         
  -5   4   4        253.34        238.87         5.07 o                         
  -4   4   4        615.35        643.38         7.97 o                         
  -3   4   4       1572.92       1432.87        11.29 o                         
  -2   4   4       1042.25        994.23         8.05 o                         
  -1   4   4        857.54        929.70         7.16 o                         
   0   4   4         92.75         81.32         2.46 o                         
   1   4   4        858.30        926.29         7.17 o                         
   2   4   4       1042.01        999.28         7.53 o                         
   3   4   4       1573.24       1450.14        10.98 o                         
   4   4   4        615.65        658.35         6.86 o                         
   5   4   4        253.04        225.06         4.77 o                         
   6   4   4        239.70        238.92         4.99 o                         
   7   4   4         60.36         65.01         4.58 o                         
   8   4   4         12.75          8.50         5.31 o                         
  -8   5   4         19.46         34.35         7.39 o                         
  -7   5   4         36.37         34.30         5.52 o                         
  -6   5   4        173.03        168.98         4.65 o                         
  -5   5   4        235.06        229.95         4.68 o                         
  -4   5   4        192.35        179.51         6.26 o                         
  -3   5   4        729.11        749.44         6.94 o                         
  -2   5   4       1764.84       1866.92        13.56 o                         
  -1   5   4         98.43        123.24         2.51 o                         
   0   5   4       1258.96       1363.65         9.19 o                         
   1   5   4         98.27        124.36         2.56 o                         
   2   5   4       1764.00       1879.21        12.61 o                         
   3   5   4        728.63        734.60         7.82 o                         
   4   5   4        192.04        178.60         4.55 o                         
   5   5   4        235.47        234.47         5.16 o                         
   6   5   4        172.95        175.78         8.48 o                         
   7   5   4         36.50         34.65         4.60 o                         
   8   5   4         19.51         30.10         5.87 o                         
  -8   6   4         12.84         16.99         5.59 o                         
  -7   6   4         37.15         42.53         6.10 o                         
  -6   6   4         28.85         25.57         4.55 o                         
  -5   6   4        133.66        154.22         4.72 o                         
  -4   6   4        179.13        171.38         3.93 o                         
  -3   6   4        117.25        112.47         3.37 o                         
  -2   6   4       1525.65       1711.06        12.20 o                         
  -1   6   4       6348.98       6797.71        37.64 o                         
   0   6   4         33.73         26.32         1.62 o                         
   1   6   4       6346.83       6860.51        38.90 o                         
   2   6   4       1523.17       1704.87        11.49 o                         
   3   6   4        117.69        108.41         3.27 o                         
   4   6   4        179.06        171.94         4.59 o                         
   5   6   4        133.77        155.18         4.73 o                         
   6   6   4         28.93         36.17         5.08 o                         
   7   6   4         37.18         41.63         5.48 o                         
   8   6   4         12.82         16.75         9.64 o                         
  -8   7   4         51.51         50.34        11.36 o                         
  -7   7   4         86.94         95.89         7.94 o                         
  -6   7   4        332.79        375.69        11.45 o                         
  -5   7   4        199.45        200.66         5.09 o                         
  -4   7   4         78.27         86.12         3.23 o                         
  -3   7   4         23.57         29.42         2.35 o                         
  -2   7   4        446.23        463.21         5.59 o                         
  -1   7   4        430.56        476.27         5.02 o                         
   0   7   4        495.50        530.39         5.45 o                         
   1   7   4        429.32        484.08         5.36 o                         
   2   7   4        445.76        457.16         5.66 o                         
   3   7   4         23.35         26.33         2.11 o                         
   4   7   4         78.43         88.91         3.84 o                         
   5   7   4        199.36        197.57         5.31 o                         
   6   7   4        332.61        331.82        14.36 o                         
   7   7   4         86.88         80.31         5.94 o                         
   8   7   4         51.51         46.54         7.35 o                         
  -7   8   4        188.89        246.47        22.27 o                         
  -6   8   4         54.58         69.05         6.54 o                         
  -5   8   4        207.28        197.15         5.58 o                         
  -4   8   4         76.16         90.33         3.47 o                         
  -3   8   4        159.89        173.17         4.55 o                         
  -2   8   4        767.17        825.33         8.69 o                         
  -1   8   4        312.17        370.95         5.04 o                         
   0   8   4       6756.37       7351.70        42.46 o                         
   1   8   4        312.89        364.99         5.38 o                         
   2   8   4        767.59        834.99         9.14 o                         
   3   8   4        159.80        169.22         3.81 o                         
   4   8   4         76.10         88.93         3.48 o                         
   5   8   4        207.29        184.45         5.09 o                         
   6   8   4         54.61         59.88         6.74 o                         
   7   8   4        188.74        202.32        15.98 o                         
  -7   9   4         79.32         93.75        14.76 o                         
  -6   9   4         99.30         96.19        14.64 o                         
  -5   9   4         52.86         65.46         4.77 o                         
  -4   9   4          4.52          1.97         2.45 o                         
  -3   9   4         35.65         45.01         2.79 o                         
  -2   9   4        279.07        293.19         5.35 o                         
  -1   9   4        462.77        526.24         7.09 o                         
   0   9   4        413.21        526.02         6.73 o                         
   1   9   4        463.06        524.17         7.39 o                         
   2   9   4        279.15        306.86         6.06 o                         
   3   9   4         35.78         39.64         2.74 o                         
   4   9   4          4.51          4.01         1.73 o                         
   5   9   4         52.90         65.02         4.48 o                         
   6   9   4         99.15         86.33         6.22 o                         
   7   9   4         79.20         98.10         8.38 o                         
  -7  10   4         33.95         18.95        21.95 o                         
  -6  10   4          5.24          8.48        15.91 o                         
  -5  10   4         59.67         56.78         5.29 o                         
  -4  10   4         59.88         47.43         3.54 o                         
  -3  10   4         38.55         25.29         3.03 o                         
  -2  10   4         90.13        104.99         4.20 o                         
  -1  10   4        142.86        163.59         4.41 o                         
   0  10   4        229.56        246.77         6.06 o                         
   1  10   4        143.20        167.02         5.26 o                         
   2  10   4         90.16        107.24         4.19 o                         
   3  10   4         38.64         24.63         2.83 o                         
   4  10   4         59.93         46.97         3.54 o                         
   5  10   4         59.66         52.29         5.77 o                         
   6  10   4          5.21          9.02         4.96 o                         
   7  10   4         33.97         37.45         9.70 o                         
  -6  11   4          4.15         -5.65        13.86 o                         
  -5  11   4         87.78         80.01         7.06 o                         
  -4  11   4         21.91         13.66         3.89 o                         
  -3  11   4        194.18        174.29         5.72 o                         
  -2  11   4        100.73         83.32         4.52 o                         
  -1  11   4          9.70          4.21         1.87 o                         
   0  11   4         27.37         26.20         3.13 o                         
   1  11   4          9.69          3.85         2.76 o                         
   2  11   4        100.89         77.65         4.16 o                         
   3  11   4        194.15        175.87         5.83 o                         
   4  11   4         21.93         11.69         3.75 o                         
   5  11   4         87.70         77.25         6.46 o                         
   6  11   4          4.14         -1.66         5.27 o                         
  -6  12   4          8.00          3.66         6.35 o                         
  -5  12   4          3.14         -0.55         5.07 o                         
  -4  12   4         31.73         24.60         6.21 o                         
  -3  12   4         84.42         94.38         5.57 o                         
  -2  12   4         42.75         26.45         4.75 o                         
  -1  12   4         48.62         34.33         5.49 o                         
   0  12   4         45.62         32.17         3.76 o                         
   1  12   4         48.67         35.73         3.86 o                         
   2  12   4         42.81         28.53         4.08 o                         
   3  12   4         84.37         91.33         5.84 o                         
   4  12   4         31.81         30.29         5.12 o                         
   5  12   4          3.12         -6.32         5.47 o                         
   6  12   4          8.06          7.71         6.03 o                         
  -6  13   4          5.67         -0.10         6.64 o                         
  -5  13   4          1.44         -4.17         5.74 o                         
  -4  13   4         23.09         21.59        11.71 o                         
  -3  13   4          6.16         -5.13         4.37 o                         
  -2  13   4          1.17         -6.28         4.19 o                         
  -1  13   4         15.23         -4.23         4.53 o                         
   0  13   4         33.24         16.65         3.63 o                         
   1  13   4         15.16          4.15         5.41 o                         
   2  13   4          1.17         -5.52         3.68 o                         
   3  13   4          6.15         -4.88         4.44 o                         
   4  13   4         23.17          3.79         5.56 o                         
   5  13   4          1.44         -8.08         5.39 o                         
   6  13   4          5.66          3.60         6.54 o                         
  -5  14   4          1.82         -1.98         6.17 o                         
  -4  14   4          9.31         -3.77         7.15 o                         
  -3  14   4         40.79         30.03         5.26 o                         
  -2  14   4         21.93         11.14         4.88 o                         
  -1  14   4          1.67         -7.22         4.81 o                         
   0  14   4          3.04         -7.79         5.20 o                         
   1  14   4          1.68         -6.12         4.08 o                         
   2  14   4         21.95         12.49         4.61 o                         
   3  14   4         40.72         33.94         4.97 o                         
   4  14   4          9.27         -5.92         5.98 o                         
   5  14   4          1.82         -9.59         6.39 o                         
  -4  15   4         20.16         15.28         8.22 o                         
  -3  15   4          6.43         -5.10         6.02 o                         
  -2  15   4         15.43          5.82         5.23 o                         
  -1  15   4          4.18         -3.27         5.04 o                         
   0  15   4        146.87        129.13         7.97 o                         
   1  15   4          4.25         -3.04         4.32 o                         
   2  15   4         15.48          5.48         4.44 o                         
   3  15   4          6.41         -2.30         4.82 o                         
   4  15   4         20.22         16.06         6.13 o                         
  -4  16   4          9.49         16.29         7.47 o                         
  -3  16   4         41.93         36.69         7.61 o                         
  -2  16   4          6.01         -1.92         5.18 o                         
  -1  16   4         17.75         12.20         5.74 o                         
   0  16   4          0.03         -3.93         5.71 o                         
   1  16   4         17.78         11.30         6.11 o                         
   2  16   4          5.97         -1.10         4.51 o                         
   3  16   4         41.88         36.88         6.53 o                         
   4  16   4          9.51         10.60         6.38 o                         
  -3  17   4         87.62        102.28         9.11 o                         
  -2  17   4         61.63         65.24         7.16 o                         
  -1  17   4         13.30         15.00         6.32 o                         
   0  17   4         15.46         18.04         5.87 o                         
   1  17   4         13.30          6.78         5.43 o                         
   2  17   4         61.56         62.45         7.56 o                         
   3  17   4         87.53        103.21         9.67 o                         
  -1  18   4          9.32          1.04         5.71 o                         
   0  18   4          3.26          0.57         5.24 o                         
   1  18   4          9.36          2.27         5.94 o                         
   1   0   5       1285.44       1403.01         9.73 o                         
   2   0   5        845.76        722.22         6.46 o                         
   3   0   5       1233.30        906.06         8.01 o                         
   4   0   5        816.93        862.96         8.09 o                         
   5   0   5         32.96         43.42         1.90 o                         
   6   0   5         11.17          3.41         2.03 o                         
   7   0   5          6.08         -2.72         3.07 o                         
   8   0   5          2.85          3.46         4.56 o                         
  -8   1   5         26.00         24.84         5.79 o                         
  -7   1   5         29.17         24.46         3.84 o                         
  -6   1   5         42.37         30.17         2.04 o                         
  -5   1   5         67.34         64.72         2.49 o                         
  -4   1   5        291.92        336.52         5.02 o                         
  -3   1   5       1039.53       1038.43         8.78 o                         
  -2   1   5       1910.27       1916.74        13.66 o                         
  -1   1   5       1173.01       1136.50         8.84 o                         
   0   1   5        232.59        259.80         3.42 o                         
   1   1   5       1173.72       1133.84         9.08 o                         
   2   1   5       1910.09       1890.06        13.60 o                         
   3   1   5       1039.50       1028.96         8.20 o                         
   4   1   5        291.70        325.90         3.56 o                         
   5   1   5         67.21         63.49         2.13 o                         
   6   1   5         42.28         30.79         2.25 o                         
   7   1   5         29.21         21.08         3.87 o                         
   8   1   5         25.94         28.47         3.85 o                         
  -8   2   5          1.84         -0.59         6.31 o                         
  -7   2   5          8.38          7.00         2.75 o                         
  -6   2   5          0.35         -1.49         1.80 o                         
  -5   2   5        164.80        142.32         2.51 o                         
  -4   2   5         84.89         71.11         3.24 o                         
  -3   2   5       1128.12        998.45         8.70 o                         
  -2   2   5        237.98        274.65         3.83 o                         
  -1   2   5       1293.06       1404.41        10.26 o                         
   0   2   5        764.19        809.69         7.22 o                         
   1   2   5       1293.75       1382.20         9.54 o                         
   2   2   5        238.41        273.13         3.22 o                         
   3   2   5       1128.02       1001.72         8.05 o                         
   4   2   5         85.12         70.42         1.73 o                         
   5   2   5        164.89        141.24         3.20 o                         
   6   2   5          0.34         -2.42         1.87 o                         
   7   2   5          8.38          2.36         3.49 o                         
   8   2   5          1.82         -2.24         3.46 o                         
  -8   3   5         12.86         18.83         5.74 o                         
  -7   3   5          1.93         -2.93         2.56 o                         
  -6   3   5         45.40         35.92         2.07 o                         
  -5   3   5         18.86         13.72         1.17 o                         
  -4   3   5         46.92         49.17         2.25 o                         
  -3   3   5        102.23         74.15         2.43 o                         
  -2   3   5       1299.05       1343.85        10.73 o                         
  -1   3   5        752.28        720.25         5.78 o                         
   0   3   5       1147.69       1257.38         9.44 o                         
   1   3   5        752.04        715.13         6.05 o                         
   2   3   5       1299.08       1346.09         9.78 o                         
   3   3   5        102.52         69.79         2.76 o                         
   4   3   5         46.94         44.59         2.34 o                         
   5   3   5         18.84         14.95         1.44 o                         
   6   3   5         45.24         38.83         3.07 o                         
   7   3   5          1.92         -1.26         3.39 o                         
   8   3   5         12.84          9.43         4.04 o                         
  -8   4   5         70.17         75.18         8.02 o                         
  -7   4   5         67.11         57.53         5.86 o                         
  -6   4   5        107.87         95.94         4.12 o                         
  -5   4   5         32.57         30.24         1.92 o                         
  -4   4   5        500.01        565.11         6.21 o                         
  -3   4   5       1082.21       1177.01         9.94 o                         
  -2   4   5        357.74        373.06         4.37 o                         
  -1   4   5        643.45        723.22         6.12 o                         
   0   4   5       2522.47       2529.32        15.77 o                         
   1   4   5        643.24        726.72         6.31 o                         
   2   4   5        357.05        373.77         4.25 o                         
   3   4   5       1081.12       1194.57         9.34 o                         
   4   4   5        499.92        561.15         6.75 o                         
   5   4   5         32.60         29.13         2.07 o                         
   6   4   5        107.92        109.32         4.92 o                         
   7   4   5         67.17         65.61         5.40 o                         
   8   4   5         70.20         67.26         5.52 o                         
  -8   5   5         26.88         21.11         7.15 o                         
  -7   5   5         36.83         32.34         5.80 o                         
  -6   5   5         15.26          5.66         3.40 o                         
  -5   5   5        435.98        454.14         6.72 o                         
  -4   5   5        226.68        202.33         4.09 o                         
  -3   5   5        940.90        987.20         9.05 o                         
  -2   5   5       1653.40       1617.87        11.87 o                         
  -1   5   5       3844.41       3985.99        24.69 o                         
   0   5   5        129.16        116.44         2.72 o                         
   1   5   5       3840.23       4015.26        24.93 o                         
   2   5   5       1652.33       1627.24        11.70 o                         
   3   5   5        940.71        996.87         8.87 o                         
   4   5   5        226.44        199.99         4.42 o                         
   5   5   5        435.56        458.81         6.36 o                         
   6   5   5         15.24         11.61         3.92 o                         
   7   5   5         36.81         35.22         4.41 o                         
   8   5   5         26.82         29.54         6.77 o                         
  -8   6   5          4.91          3.32         5.85 o                         
  -7   6   5         34.95         41.68         6.45 o                         
  -6   6   5        198.18        217.84         9.09 o                         
  -5   6   5       1176.64       1185.21        13.88 o                         
  -4   6   5        141.25        154.54         4.28 o                         
  -3   6   5          5.93          7.58         1.75 o                         
  -2   6   5        239.80        266.51         4.17 o                         
  -1   6   5        486.85        495.69         5.23 o                         
   0   6   5        410.02        407.83         4.90 o                         
   1   6   5        488.31        500.90         5.42 o                         
   2   6   5        239.96        270.12         4.06 o                         
   3   6   5          5.86          5.24         1.70 o                         
   4   6   5        141.18        139.60         4.39 o                         
   5   6   5       1175.77       1163.42        12.00 o                         
   6   6   5        198.52        208.11         8.25 o                         
   7   6   5         34.94         38.49         4.96 o                         
   8   6   5          4.91         12.31         5.49 o                         
  -8   7   5         12.07         12.72         7.21 o                         
  -7   7   5         62.94         58.03         7.30 o                         
  -6   7   5        211.15        225.45        10.03 o                         
  -5   7   5        124.20        122.06         5.25 o                         
  -4   7   5         71.39         60.29         2.89 o                         
  -3   7   5         52.34         42.36         2.60 o                         
  -2   7   5        838.14        964.89         9.49 o                         
  -1   7   5        343.96        363.78         4.56 o                         
   0   7   5        313.59        347.69         4.66 o                         
   1   7   5        343.50        361.32         4.56 o                         
   2   7   5        837.98        943.05         9.64 o                         
   3   7   5         52.24         37.09         2.29 o                         
   4   7   5         71.85         61.80         3.12 o                         
   5   7   5        124.07        117.24         3.79 o                         
   6   7   5        211.21        203.44        14.90 o                         
   7   7   5         62.82         60.15         5.65 o                         
   8   7   5         12.10         24.46         5.98 o                         
  -7   8   5         11.90         13.44         6.30 o                         
  -6   8   5        130.87        148.27        16.12 o                         
  -5   8   5         88.56         73.90         4.75 o                         
  -4   8   5         40.38         37.36         2.84 o                         
  -3   8   5        347.32        381.92         6.26 o                         
  -2   8   5          0.43          0.15         1.93 o                         
  -1   8   5        762.97        835.82         8.47 o                         
   0   8   5       1544.04       1717.47        13.61 o                         
   1   8   5        762.94        833.51         9.59 o                         
   2   8   5          0.42         -1.87         1.41 o                         
   3   8   5        347.54        377.83         5.86 o                         
   4   8   5         40.27         32.59         2.62 o                         
   5   8   5         88.70         68.52         3.79 o                         
   6   8   5        130.92        143.30        14.81 o                         
   7   8   5         11.89         17.41         7.97 o                         
  -7   9   5         13.42         10.13        17.20 o                         
  -6   9   5         54.51         55.22         8.85 o                         
  -5   9   5         53.35         55.31         6.10 o                         
  -4   9   5        145.76        136.32         4.64 o                         
  -3   9   5        119.63        129.89         4.39 o                         
  -2   9   5         62.43         52.97         3.14 o                         
  -1   9   5        158.29        159.50         4.29 o                         
   0   9   5         35.16         43.19         2.65 o                         
   1   9   5        159.00        157.02         4.74 o                         
   2   9   5         62.54         54.40         3.09 o                         
   3   9   5        119.75        133.75         4.74 o                         
   4   9   5        145.77        141.08         4.63 o                         
   5   9   5         53.29         53.49         4.56 o                         
   6   9   5         54.58         45.61         6.47 o                         
   7   9   5         13.46         19.24         5.71 o                         
  -7  10   5         40.92         30.37        15.16 o                         
  -6  10   5         21.03         23.55        10.43 o                         
  -5  10   5         25.37         25.74         4.93 o                         
  -4  10   5         23.12          7.96         3.50 o                         
  -3  10   5         79.71         56.62         5.68 o                         
  -2  10   5        653.12        683.42         9.16 o                         
  -1  10   5         88.63         83.02         3.77 o                         
   0  10   5        914.93       1032.65        12.86 o                         
   1  10   5         88.50         86.63         4.02 o                         
   2  10   5        653.55        683.26         9.23 o                         
   3  10   5         79.81         53.47         3.42 o                         
   4  10   5         23.13         11.84         3.35 o                         
   5  10   5         25.38         17.80         5.07 o                         
   6  10   5         21.08          9.73         6.76 o                         
   7  10   5         40.95         34.83         6.76 o                         
  -6  11   5         20.45         12.44         9.92 o                         
  -5  11   5         61.00         57.97        10.52 o                         
  -4  11   5         84.54         63.03         5.20 o                         
  -3  11   5         31.89         14.94         3.25 o                         
  -2  11   5         46.68         31.96         4.03 o                         
  -1  11   5          5.39         -2.55         2.54 o                         
   0  11   5         23.19         28.05         3.28 o                         
   1  11   5          5.38         -2.35         2.68 o                         
   2  11   5         46.74         25.41         3.32 o                         
   3  11   5         31.81         13.72         4.80 o                         
   4  11   5         84.70         65.69         4.66 o                         
   5  11   5         61.11         46.22         5.62 o                         
   6  11   5         20.45         12.37         6.77 o                         
  -6  12   5         27.58         24.49        23.62 o                         
  -5  12   5         11.71          9.58         7.31 o                         
  -4  12   5          5.45          2.25         8.78 o                         
  -3  12   5         21.11         11.74         4.22 o                         
  -2  12   5        176.45        171.38         7.39 o                         
  -1  12   5        143.55        137.84         5.33 o                         
   0  12   5         23.35         18.72         3.48 o                         
   1  12   5        143.62        143.44         6.07 o                         
   2  12   5        176.25        178.83         6.66 o                         
   3  12   5         21.14         15.39         3.88 o                         
   4  12   5          5.46          1.04         3.92 o                         
   5  12   5         11.70          6.29         4.91 o                         
   6  12   5         27.64         22.83         6.98 o                         
  -5  13   5          9.33          8.65         8.96 o                         
  -4  13   5         12.32          5.84         5.65 o                         
  -3  13   5         10.65         -2.87         4.47 o                         
  -2  13   5         40.27         28.62         5.42 o                         
  -1  13   5          7.34         -6.80         4.53 o                         
   0  13   5         38.65          5.97         5.31 o                         
   1  13   5          7.35         -0.19         6.12 o                         
   2  13   5         40.34         28.31         4.83 o                         
   3  13   5         10.63          0.69         4.03 o                         
   4  13   5         12.36          7.43         5.25 o                         
   5  13   5          9.32         -5.50         5.08 o                         
  -5  14   5         23.12         21.29        12.39 o                         
  -4  14   5         15.14         12.98        11.31 o                         
  -3  14   5          2.93         -1.28         4.02 o                         
  -2  14   5         14.15          6.97         5.23 o                         
  -1  14   5         75.66         75.21         6.30 o                         
   0  14   5         38.26         22.84         4.62 o                         
   1  14   5         75.58         74.39         5.82 o                         
   2  14   5         14.16          2.67         4.55 o                         
   3  14   5          2.93         -6.11         4.07 o                         
   4  14   5         15.13          7.63         5.29 o                         
   5  14   5         23.18         22.89         6.99 o                         
  -4  15   5          5.96          1.67        10.67 o                         
  -3  15   5         21.33         24.40         6.06 o                         
  -2  15   5          1.52         -6.94         4.62 o                         
  -1  15   5         10.26         -3.38         5.31 o                         
   0  15   5          0.26         -7.01         4.67 o                         
   1  15   5         10.18         -4.90         3.93 o                         
   2  15   5          1.53         -4.05         4.15 o                         
   3  15   5         21.32         22.53         5.49 o                         
   4  15   5          5.99         -2.58         5.71 o                         
  -3  16   5         16.35          3.25         6.95 o                         
  -2  16   5         31.57         27.87         5.98 o                         
  -1  16   5          1.20         -7.29         4.86 o                         
   0  16   5         78.99         72.77         7.21 o                         
   1  16   5          1.17         -7.08         5.73 o                         
   2  16   5         31.58         18.77         5.88 o                         
   3  16   5         16.35         17.06         5.97 o                         
  -2  17   5          4.32          3.97         5.77 o                         
  -1  17   5         43.34         48.36         7.09 o                         
   0  17   5          2.96         -2.37         5.46 o                         
   1  17   5         43.30         33.74         6.76 o                         
   2  17   5          4.33          1.75         6.36 o                         
   0   0   6         75.96         72.96         3.00 o                         
   1   0   6          4.00          0.27         0.97 o                         
   2   0   6        900.54        942.15         7.86 o                         
   3   0   6          5.93          7.52         1.55 o                         
   4   0   6         36.38         26.09         1.74 o                         
   5   0   6         90.77        109.41         3.29 o                         
   6   0   6          7.69          5.82         1.45 o                         
   7   0   6          0.05          0.40         3.53 o                         
   8   0   6        128.14        118.18         6.47 o                         
  -8   1   6         30.37         37.44         6.35 o                         
  -7   1   6         24.61         25.12         4.07 o                         
  -6   1   6         91.31         88.80         3.80 o                         
  -5   1   6         76.50         69.66         2.39 o                         
  -4   1   6        329.83        305.85         4.89 o                         
  -3   1   6        434.56        363.21         4.72 o                         
  -2   1   6       1253.19       1342.05        10.32 o                         
  -1   1   6       2580.35       2676.68        17.41 o                         
   0   1   6        175.85        214.59         3.38 o                         
   1   1   6       2581.70       2683.63        19.13 o                         
   2   1   6       1252.45       1351.94        10.88 o                         
   3   1   6        433.62        372.97         4.30 o                         
   4   1   6        330.36        302.91         4.20 o                         
   5   1   6         76.33         68.92         2.53 o                         
   6   1   6         91.06         85.57         3.35 o                         
   7   1   6         24.60         15.69         3.91 o                         
   8   1   6         30.37         34.47         4.47 o                         
  -8   2   6         11.58         16.34         5.72 o                         
  -7   2   6         74.69         72.79         3.90 o                         
  -6   2   6         25.90         26.28         2.75 o                         
  -5   2   6         25.05         24.57         1.58 o                         
  -4   2   6        427.42        394.69         5.93 o                         
  -3   2   6        740.37        759.22         7.39 o                         
  -2   2   6         90.25         83.51         2.49 o                         
  -1   2   6       1504.80       1559.18        11.13 o                         
   0   2   6         37.41         25.94         1.57 o                         
   1   2   6       1505.07       1579.67        11.28 o                         
   2   2   6         90.40         84.17         2.40 o                         
   3   2   6        740.02        761.58         6.63 o                         
   4   2   6        427.08        394.55         4.64 o                         
   5   2   6         25.11         25.35         2.03 o                         
   6   2   6         25.96         24.85         3.03 o                         
   7   2   6         74.68         65.23         5.08 o                         
   8   2   6         11.58          6.59         4.17 o                         
  -8   3   6         37.44         44.21         7.08 o                         
  -7   3   6         26.35         27.17         4.31 o                         
  -6   3   6         93.38         83.44         3.19 o                         
  -5   3   6        362.52        365.07         5.87 o                         
  -4   3   6        108.32        125.12         3.44 o                         
  -3   3   6        318.50        297.23         5.26 o                         
  -2   3   6        183.03        173.22         3.65 o                         
  -1   3   6        384.88        415.46         4.96 o                         
   0   3   6         39.90         18.90         1.51 o                         
   1   3   6        385.02        411.43         4.89 o                         
   2   3   6        182.40        172.18         3.23 o                         
   3   3   6        317.23        299.81         3.82 o                         
   4   3   6        108.01        123.27         3.31 o                         
   5   3   6        361.99        368.72         5.29 o                         
   6   3   6         93.21         90.11         4.79 o                         
   7   3   6         26.38         27.34         4.42 o                         
   8   3   6         37.40         35.75         9.03 o                         
  -8   4   6         24.34         26.84         6.62 o                         
  -7   4   6         11.86          2.79         4.71 o                         
  -6   4   6          6.23         -0.46         3.87 o                         
  -5   4   6        161.80        129.54         3.33 o                         
  -4   4   6         84.84         79.09         3.04 o                         
  -3   4   6        839.48        795.98         8.07 o                         
  -2   4   6        120.88        124.57         3.12 o                         
  -1   4   6         91.34         64.70         1.92 o                         
   0   4   6        816.26        683.43         6.31 o                         
   1   4   6         91.15         61.31         2.11 o                         
   2   4   6        120.51        120.72         3.02 o                         
   3   4   6        839.74        802.18         7.09 o                         
   4   4   6         84.73         77.08         2.63 o                         
   5   4   6        161.30        145.73         3.93 o                         
   6   4   6          6.24          0.67         3.86 o                         
   7   4   6         11.79          6.70         4.25 o                         
   8   4   6         24.40         29.07         5.21 o                         
  -8   5   6         19.35         19.76         8.59 o                         
  -7   5   6          2.78         -3.73         6.05 o                         
  -6   5   6         46.88         33.54         4.84 o                         
  -5   5   6         35.66         36.57         2.43 o                         
  -4   5   6        124.53        110.00         3.60 o                         
  -3   5   6         72.27         79.54         2.93 o                         
  -2   5   6        651.59        676.94         6.60 o                         
  -1   5   6        106.28        109.97         2.92 o                         
   0   5   6       2964.62       2853.11        18.69 o                         
   1   5   6        106.11        114.23         2.83 o                         
   2   5   6        651.20        684.49         6.58 o                         
   3   5   6         72.39         80.39         2.86 o                         
   4   5   6        124.44        106.32         3.68 o                         
   5   5   6         35.44         35.46         2.64 o                         
   6   5   6         46.95         37.38         4.54 o                         
   7   5   6          2.77         -1.09         5.66 o                         
   8   5   6         19.33         33.54         5.42 o                         
  -8   6   6          0.79         -7.17         5.28 o                         
  -7   6   6         82.44         78.44         7.58 o                         
  -6   6   6        123.88        109.05         6.78 o                         
  -5   6   6         42.03         46.10         3.33 o                         
  -4   6   6          0.58         -1.07         2.03 o                         
  -3   6   6         61.91         50.15         2.60 o                         
  -2   6   6       2091.49       2318.40        17.04 o                         
  -1   6   6        278.97        294.42         4.36 o                         
   0   6   6        203.71        206.25         3.70 o                         
   1   6   6        278.75        296.19         4.35 o                         
   2   6   6       2089.53       2332.91        18.85 o                         
   3   6   6         61.84         50.90         2.51 o                         
   4   6   6          0.60         -1.60         1.07 o                         
   5   6   6         41.91         43.75         2.22 o                         
   6   6   6        123.77        106.31         5.74 o                         
   7   6   6         82.54         79.91         5.74 o                         
   8   6   6          0.80          4.48         6.00 o                         
  -7   7   6         16.77         11.52         6.16 o                         
  -6   7   6         21.32         18.63         5.98 o                         
  -5   7   6         74.87         79.79         3.90 o                         
  -4   7   6         17.21          8.61         2.43 o                         
  -3   7   6        311.68        316.34         5.67 o                         
  -2   7   6         34.95         28.98         2.39 o                         
  -1   7   6        499.95        553.29         6.52 o                         
   0   7   6       3269.32       3461.24        22.39 o                         
   1   7   6        500.69        559.58         6.96 o                         
   2   7   6         34.88         28.20         2.18 o                         
   3   7   6        311.57        311.70         5.33 o                         
   4   7   6         17.24          4.70         2.17 o                         
   5   7   6         74.89         73.59         3.95 o                         
   6   7   6         21.30         11.85         5.09 o                         
   7   7   6         16.85         17.21         5.07 o                         
  -7   8   6        121.60        105.25         8.92 o                         
  -6   8   6         17.53         20.65         6.57 o                         
  -5   8   6         86.56         92.07         6.90 o                         
  -4   8   6          1.46         -3.30         2.20 o                         
  -3   8   6         85.42         76.23         3.42 o                         
  -2   8   6         75.58         77.40         3.35 o                         
  -1   8   6        233.54        271.23         5.00 o                         
   0   8   6        353.01        516.51         7.91 o                         
   1   8   6        233.83        277.40         6.09 o                         
   2   8   6         75.85         75.12         3.25 o                         
   3   8   6         85.49         79.44         3.52 o                         
   4   8   6          1.48         -3.07         2.20 o                         
   5   8   6         86.48         90.01         4.72 o                         
   6   8   6         17.54         11.75         4.12 o                         
   7   8   6        121.53        109.70         7.39 o                         
  -7   9   6         37.02         37.55        15.00 o                         
  -6   9   6          1.99         -9.78         6.52 o                         
  -5   9   6         72.78         71.18         7.08 o                         
  -4   9   6         17.34         10.81         2.83 o                         
  -3   9   6        221.68        204.83         6.42 o                         
  -2   9   6        279.51        272.71         6.19 o                         
  -1   9   6        185.68        202.22         5.01 o                         
   0   9   6          6.78          4.13         2.42 o                         
   1   9   6        185.95        206.76         6.17 o                         
   2   9   6        279.72        286.08         6.48 o                         
   3   9   6        221.54        205.20         5.28 o                         
   4   9   6         17.39          5.49         2.80 o                         
   5   9   6         72.70         64.09         5.39 o                         
   6   9   6          2.03         -6.29         4.22 o                         
   7   9   6         36.97         42.76         6.86 o                         
  -7  10   6         22.11         33.28         9.12 o                         
  -6  10   6         13.33         13.48        12.25 o                         
  -5  10   6         11.26          6.23         5.29 o                         
  -4  10   6          4.09         -4.79         3.19 o                         
  -3  10   6         23.47         13.14         3.40 o                         
  -2  10   6         39.22         34.35         3.29 o                         
  -1  10   6          9.33          6.17         2.64 o                         
   0  10   6         45.45         44.96         3.43 o                         
   1  10   6          9.30          6.79         2.62 o                         
   2  10   6         39.39         35.75         3.54 o                         
   3  10   6         23.41         12.26         3.20 o                         
   4  10   6          4.10         -4.64         3.09 o                         
   5  10   6         11.24          9.47         4.39 o                         
   6  10   6         13.37         16.53         5.41 o                         
   7  10   6         22.08         11.84         8.85 o                         
  -6  11   6          6.83         -3.57        17.30 o                         
  -5  11   6         16.18          9.70         4.83 o                         
  -4  11   6         68.86         54.52         5.08 o                         
  -3  11   6         62.59         49.81         4.29 o                         
  -2  11   6          5.81         -4.53         3.02 o                         
  -1  11   6         35.86         24.84         3.65 o                         
   0  11   6        281.48        260.98         7.23 o                         
   1  11   6         35.92         27.80         3.79 o                         
   2  11   6          5.81         -5.20         3.47 o                         
   3  11   6         62.96         49.63         4.27 o                         
   4  11   6         68.76         61.01         5.43 o                         
   5  11   6         16.17          3.86         4.59 o                         
   6  11   6          6.82         10.25         5.34 o                         
  -6  12   6         47.11         76.36        12.15 o                         
  -5  12   6          0.37         -2.38         6.40 o                         
  -4  12   6         61.12         73.15         6.83 o                         
  -3  12   6        150.70        102.79         6.21 o                         
  -2  12   6         44.73         24.14         4.97 o                         
  -1  12   6         34.83         21.61         3.65 o                         
   0  12   6         33.87         11.42         4.12 o                         
   1  12   6         34.77         24.87         4.33 o                         
   2  12   6         44.77         27.38         4.19 o                         
   3  12   6        150.72        117.75         6.18 o                         
   4  12   6         61.08         66.30         5.76 o                         
   5  12   6          0.38         -4.95         4.59 o                         
   6  12   6         47.16         62.67         7.26 o                         
  -5  13   6          8.93         11.31         6.41 o                         
  -4  13   6         43.42         40.52         7.70 o                         
  -3  13   6         55.06         57.42         6.43 o                         
  -2  13   6         67.37         50.96         5.88 o                         
  -1  13   6         13.08         -8.43         6.95 o                         
   0  13   6         11.54         -8.56         5.71 o                         
   1  13   6         13.02         -1.05         5.49 o                         
   2  13   6         67.49         55.41         5.32 o                         
   3  13   6         55.10         59.92         5.44 o                         
   4  13   6         43.32         40.32         6.23 o                         
   5  13   6          8.97          4.55         6.13 o                         
  -5  14   6          9.87         16.12         6.96 o                         
  -4  14   6          1.95          0.76        11.01 o                         
  -3  14   6          3.41         -6.14         4.69 o                         
  -2  14   6         11.15         -4.95         4.63 o                         
  -1  14   6         27.22         12.49         5.19 o                         
   0  14   6         77.28         61.15         5.63 o                         
   1  14   6         27.15          9.07         4.43 o                         
   2  14   6         11.11         -4.07         4.54 o                         
   3  14   6          3.45         -0.17         4.78 o                         
   4  14   6          1.95          5.75         5.61 o                         
   5  14   6          9.89         12.40         6.74 o                         
  -4  15   6         19.50         21.04        13.91 o                         
  -3  15   6         22.76         25.20         5.79 o                         
  -2  15   6         39.16         32.09         5.80 o                         
  -1  15   6         28.87         13.06         5.76 o                         
   0  15   6         24.90         17.53         5.66 o                         
   1  15   6         28.84         21.44         5.08 o                         
   2  15   6         39.07         35.16         5.47 o                         
   3  15   6         22.69         28.21         5.62 o                         
   4  15   6         19.47         20.23         6.33 o                         
  -3  16   6          6.93         10.27         6.81 o                         
  -2  16   6         30.01         14.03         5.44 o                         
  -1  16   6         28.18          3.68         5.74 o                         
   0  16   6         17.45          6.93         5.10 o                         
   1  16   6         28.12         15.62         5.39 o                         
   2  16   6         29.99         25.39         5.86 o                         
   3  16   6          6.94          7.14         5.73 o                         
  -2  17   6         25.84         25.56         6.44 o                         
  -1  17   6         19.55         21.08         6.29 o                         
   0  17   6         38.16         34.45         6.68 o                         
   1  17   6         19.49          8.56         5.94 o                         
   2  17   6         25.77         31.25         7.25 o                         
   1   0   7       4778.69       5072.86        30.59 o                         
   2   0   7        103.01         93.74         3.96 o                         
   3   0   7       1991.91       2094.99        17.50 o                         
   4   0   7          0.16         -0.94         1.28 o                         
   5   0   7         77.91         56.02         2.46 o                         
   6   0   7        131.44        121.05         4.16 o                         
   7   0   7         72.39         68.78         5.58 o                         
   8   0   7          1.15          3.39         5.55 o                         
  -8   1   7         76.79         79.56         6.10 o                         
  -7   1   7         38.34         39.92         3.27 o                         
  -6   1   7        146.36        173.10         5.27 o                         
  -5   1   7         18.14         18.89         1.75 o                         
  -4   1   7         62.91         53.71         2.46 o                         
  -3   1   7        345.75        346.55         4.90 o                         
  -2   1   7         64.72         55.26         2.06 o                         
  -1   1   7       1107.78       1157.95         9.03 o                         
   0   1   7          0.06         -0.62         1.18 o                         
   1   1   7       1107.58       1161.94        10.00 o                         
   2   1   7         64.55         62.16         3.16 o                         
   3   1   7        344.85        351.24         4.61 o                         
   4   1   7         63.09         54.09         2.29 o                         
   5   1   7         18.04         21.15         1.36 o                         
   6   1   7        146.37        164.22         4.64 o                         
   7   1   7         38.27         42.99         4.79 o                         
   8   1   7         76.86         77.56         6.43 o                         
  -8   2   7         48.00         48.38         5.99 o                         
  -7   2   7         33.56         28.06         3.48 o                         
  -6   2   7         43.44         37.85         3.64 o                         
  -5   2   7         16.31         12.40         2.12 o                         
  -4   2   7         10.53          7.92         1.81 o                         
  -3   2   7        263.93        270.35         4.52 o                         
  -2   2   7        827.48        868.12         7.77 o                         
  -1   2   7       1859.98       1855.83        13.23 o                         
   0   2   7         23.14         15.71         1.56 o                         
   1   2   7       1858.98       1882.59        13.87 o                         
   2   2   7        827.90        866.39         7.39 o                         
   3   2   7        264.05        274.76         4.06 o                         
   4   2   7         10.49          8.69         1.55 o                         
   5   2   7         16.29         11.80         2.07 o                         
   6   2   7         43.46         41.06         2.78 o                         
   7   2   7         33.57         33.12         4.41 o                         
   8   2   7         48.06         51.61         5.45 o                         
  -8   3   7         37.21         33.96         6.90 o                         
  -7   3   7         21.28         22.73         4.58 o                         
  -6   3   7         37.84         29.77         4.70 o                         
  -5   3   7         43.28         43.81         2.45 o                         
  -4   3   7       1066.66       1086.42        11.34 o                         
  -3   3   7        229.19        208.68         4.15 o                         
  -2   3   7        212.04        194.58         3.71 o                         
  -1   3   7        745.22        660.59         6.67 o                         
   0   3   7        969.60       1185.95         9.73 o                         
   1   3   7        745.06        666.77         6.37 o                         
   2   3   7        211.92        201.33         3.75 o                         
   3   3   7        229.27        204.55         4.86 o                         
   4   3   7       1065.51       1079.14        10.88 o                         
   5   3   7         43.33         46.84         2.64 o                         
   6   3   7         37.76         31.45         3.60 o                         
   7   3   7         21.20         25.04         4.64 o                         
   8   3   7         37.16         32.49         5.62 o                         
  -8   4   7         46.92         57.97         7.80 o                         
  -7   4   7         15.16         10.40         5.13 o                         
  -6   4   7         21.48         19.05         4.55 o                         
  -5   4   7        110.73        105.77         3.68 o                         
  -4   4   7        167.73        170.68         4.40 o                         
  -3   4   7        546.82        546.99         6.84 o                         
  -2   4   7         54.63         33.08         1.95 o                         
  -1   4   7        656.81        649.00         6.96 o                         
   0   4   7          3.47         -2.38         1.59 o                         
   1   4   7        656.73        648.92         6.67 o                         
   2   4   7         54.56         36.29         2.06 o                         
   3   4   7        546.54        547.73         6.89 o                         
   4   4   7        167.49        172.52         5.04 o                         
   5   4   7        110.59        104.83         4.99 o                         
   6   4   7         21.48         14.52         2.59 o                         
   7   4   7         15.13          9.16         4.93 o                         
   8   4   7         46.86         59.62         6.30 o                         
  -8   5   7         12.63         15.83         8.56 o                         
  -7   5   7         10.57          4.66         5.25 o                         
  -6   5   7         16.81         10.58         4.77 o                         
  -5   5   7         28.07         24.64         2.58 o                         
  -4   5   7         46.12         42.33         2.87 o                         
  -3   5   7        135.36        147.50         4.11 o                         
  -2   5   7        491.69        470.33         6.00 o                         
  -1   5   7        316.49        308.40         3.97 o                         
   0   5   7        350.82        244.88         4.05 o                         
   1   5   7        316.23        309.58         4.43 o                         
   2   5   7        492.05        460.70         6.37 o                         
   3   5   7        134.86        146.32         4.08 o                         
   4   5   7         46.10         39.32         2.64 o                         
   5   5   7         28.06         22.64         1.69 o                         
   6   5   7         16.76          7.53         2.71 o                         
   7   5   7         10.59         10.15         5.58 o                         
   8   5   7         12.60         17.09         5.47 o                         
  -7   6   7         32.66         21.96         6.49 o                         
  -6   6   7         99.21        115.33         7.31 o                         
  -5   6   7         20.59         19.36         2.87 o                         
  -4   6   7         91.40         90.28         3.81 o                         
  -3   6   7         23.04         20.02         2.30 o                         
  -2   6   7        155.06        166.40         4.13 o                         
  -1   6   7         36.11         29.23         2.34 o                         
   0   6   7         79.31         49.87         2.28 o                         
   1   6   7         36.01         30.55         2.14 o                         
   2   6   7        155.12        165.20         4.35 o                         
   3   6   7         23.02         24.55         2.29 o                         
   4   6   7         91.49         84.99         3.29 o                         
   5   6   7         20.60         12.16         2.12 o                         
   6   6   7         99.16        107.19         5.87 o                         
   7   6   7         32.61         23.69         5.42 o                         
  -7   7   7          8.57          7.93         6.42 o                         
  -6   7   7         10.99         12.82         6.20 o                         
  -5   7   7         33.43         15.52         4.46 o                         
  -4   7   7         15.32         11.99         2.61 o                         
  -3   7   7         62.60         45.18         2.85 o                         
  -2   7   7        202.34        180.01         4.51 o                         
  -1   7   7         97.86        100.09         3.45 o                         
   0   7   7        370.59        356.69         5.79 o                         
   1   7   7         97.99         94.69         3.68 o                         
   2   7   7        202.50        177.97         4.68 o                         
   3   7   7         62.56         43.52         2.81 o                         
   4   7   7         15.35          6.87         2.34 o                         
   5   7   7         33.52         17.88         3.14 o                         
   6   7   7         11.06          5.89         3.57 o                         
   7   7   7          8.63         11.04         5.04 o                         
  -7   8   7         32.30         38.44         7.65 o                         
  -6   8   7         13.49          5.15         5.91 o                         
  -5   8   7         26.84         21.85         5.47 o                         
  -4   8   7         66.58         55.65         3.49 o                         
  -3   8   7        123.27        109.47         4.08 o                         
  -2   8   7         89.61         68.62         3.46 o                         
  -1   8   7         18.52         18.21         2.56 o                         
   0   8   7       1635.09       1709.79        17.08 o                         
   1   8   7         18.56         16.17         2.32 o                         
   2   8   7         89.71         73.26         3.53 o                         
   3   8   7        123.07        107.82         4.15 o                         
   4   8   7         66.82         49.11         3.90 o                         
   5   8   7         26.90         26.06         4.08 o                         
   6   8   7         13.53         11.37         4.11 o                         
   7   8   7         32.35         43.18         6.13 o                         
  -7   9   7         13.29          4.27        12.80 o                         
  -6   9   7         11.83         -1.93         6.14 o                         
  -5   9   7        159.26        143.01         8.43 o                         
  -4   9   7         46.28         27.18         3.45 o                         
  -3   9   7          5.02         -4.25         2.83 o                         
  -2   9   7        305.33        290.48         6.74 o                         
  -1   9   7         35.90         31.61         2.82 o                         
   0   9   7        153.33        141.52         5.10 o                         
   1   9   7         35.90         30.64         3.27 o                         
   2   9   7        304.92        286.95         6.66 o                         
   3   9   7          5.00         -1.81         3.43 o                         
   4   9   7         46.42         28.44         3.73 o                         
   5   9   7        159.50        143.62         7.26 o                         
   6   9   7         11.84          4.62         4.40 o                         
   7   9   7         13.32         18.74         5.51 o                         
  -6  10   7          9.68         -4.76         6.69 o                         
  -5  10   7        138.75        102.39         9.21 o                         
  -4  10   7        197.66        168.79         7.33 o                         
  -3  10   7         64.00         44.69         3.90 o                         
  -2  10   7         95.88         85.43         4.86 o                         
  -1  10   7         79.26         67.70         3.89 o                         
   0  10   7         29.47         18.80         3.22 o                         
   1  10   7         79.33         65.65         4.24 o                         
   2  10   7         96.13         94.26         5.06 o                         
   3  10   7         64.19         45.73         4.33 o                         
   4  10   7        198.06        170.69         7.27 o                         
   5  10   7        138.83         95.43         6.24 o                         
   6  10   7          9.66          6.42         5.26 o                         
  -6  11   7         22.88         13.03        23.19 o                         
  -5  11   7          6.01          6.61         7.67 o                         
  -4  11   7         54.79         41.62         5.57 o                         
  -3  11   7         19.17         14.49         4.60 o                         
  -2  11   7         57.45         40.23         5.03 o                         
  -1  11   7         43.31         12.61         3.62 o                         
   0  11   7        193.00        198.94         7.21 o                         
   1  11   7         43.16         10.68         3.78 o                         
   2  11   7         57.53         43.88         4.32 o                         
   3  11   7         19.18         13.49         3.67 o                         
   4  11   7         54.86         40.09         5.05 o                         
   5  11   7          6.02          9.22         4.95 o                         
   6  11   7         22.89         24.83         6.06 o                         
  -6  12   7          8.73         16.89        10.28 o                         
  -5  12   7          2.85         14.65         5.94 o                         
  -4  12   7         46.49         46.53         9.28 o                         
  -3  12   7         12.43         -0.80         4.22 o                         
  -2  12   7        229.83        195.88         8.10 o                         
  -1  12   7         12.88         -6.25         4.17 o                         
   0  12   7          1.34         -7.85         5.23 o                         
   1  12   7         12.88         -8.84         7.26 o                         
   2  12   7        230.41        205.13         7.55 o                         
   3  12   7         12.48         -0.57         4.00 o                         
   4  12   7         46.81         46.50         5.53 o                         
   5  12   7          2.86         10.78         5.94 o                         
   6  12   7          8.74          4.57         6.00 o                         
  -5  13   7         31.96         16.16        10.37 o                         
  -4  13   7         52.50         76.59        12.34 o                         
  -3  13   7         27.04         12.58         5.26 o                         
  -2  13   7         97.17         73.14         6.26 o                         
  -1  13   7         12.84         -3.52         4.90 o                         
   0  13   7        171.83        132.42         8.11 o                         
   1  13   7         12.89         -5.48         5.32 o                         
   2  13   7         97.26         74.02         5.94 o                         
   3  13   7         27.05         13.11         4.30 o                         
   4  13   7         52.47         58.31         6.33 o                         
   5  13   7         32.03         26.01         6.81 o                         
  -5  14   7         20.59         34.39         7.42 o                         
  -4  14   7         13.00         17.64        10.57 o                         
  -3  14   7          4.84          3.94         6.24 o                         
  -2  14   7        104.97        102.08         7.68 o                         
  -1  14   7          3.81         -6.89         4.60 o                         
   0  14   7        258.49        249.17        11.38 o                         
   1  14   7          3.88         -6.37         4.25 o                         
   2  14   7        104.92        104.12         6.48 o                         
   3  14   7          4.85          7.90         4.91 o                         
   4  14   7         12.97         17.80         5.89 o                         
   5  14   7         20.63         24.86         7.16 o                         
  -4  15   7          0.16          5.20         6.79 o                         
  -3  15   7          0.34         -0.21         7.01 o                         
  -2  15   7         56.98         49.77         7.61 o                         
  -1  15   7        102.80         95.55         7.04 o                         
   0  15   7        408.97        381.81        12.68 o                         
   1  15   7        103.02         91.05         7.35 o                         
   2  15   7         56.91         46.03         5.81 o                         
   3  15   7          0.34          1.49         5.14 o                         
   4  15   7          0.16          2.90         5.33 o                         
  -3  16   7          1.48         -6.70         8.16 o                         
  -2  16   7          8.92          4.60         5.76 o                         
  -1  16   7         24.87         13.82         5.76 o                         
   0  16   7          0.41          9.57         5.78 o                         
   1  16   7         24.99         14.98         6.18 o                         
   2  16   7          8.99          7.92         6.60 o                         
   3  16   7          1.46          8.25         5.92 o                         
  -1  17   7          4.07          8.30         5.88 o                         
   0  17   7         21.43         40.84         6.60 o                         
   1  17   7          4.08         -2.52         5.67 o                         
   0   0   8        424.51        403.80         6.90 o                         
   1   0   8       3632.41       3827.67        24.08 o                         
   2   0   8       2591.82       2626.52        19.19 o                         
   3   0   8        111.58        106.18         3.31 o                         
   4   0   8        237.18        281.35         5.12 o                         
   5   0   8         26.12         20.70         2.13 o                         
   6   0   8        126.03        141.18         5.62 o                         
   7   0   8         30.03         33.59         5.04 o                         
   8   0   8         30.13         35.82         5.61 o                         
  -8   1   8         37.43         30.11         5.43 o                         
  -7   1   8          4.75          8.95         3.80 o                         
  -6   1   8        273.50        290.26         8.10 o                         
  -5   1   8        461.31        452.79         7.34 o                         
  -4   1   8         66.59         83.05         3.67 o                         
  -3   1   8       1145.26       1147.17        10.24 o                         
  -2   1   8        457.29        486.05         5.64 o                         
  -1   1   8       5422.56       5784.41        34.18 o                         
   0   1   8        151.27        181.45         3.56 o                         
   1   1   8       5421.54       5763.29        39.12 o                         
   2   1   8        456.81        484.35         6.45 o                         
   3   1   8       1145.43       1130.47        11.21 o                         
   4   1   8         66.38         83.27         3.01 o                         
   5   1   8        461.27        450.42         7.00 o                         
   6   1   8        273.47        279.11         9.16 o                         
   7   1   8          4.71          7.46         4.98 o                         
   8   1   8         37.48         32.20         7.82 o                         
  -8   2   8         93.93         89.79         7.61 o                         
  -7   2   8         84.96         94.83         6.05 o                         
  -6   2   8        172.80        150.91         7.28 o                         
  -5   2   8        465.08        481.84         8.78 o                         
  -4   2   8         66.57         81.07         3.46 o                         
  -3   2   8       1130.64       1220.76        11.42 o                         
  -2   2   8        868.11        877.37         8.16 o                         
  -1   2   8        365.79        434.22         5.28 o                         
   0   2   8        924.49       1024.97         9.07 o                         
   1   2   8        364.80        433.16         5.54 o                         
   2   2   8        867.39        873.31         8.12 o                         
   3   2   8       1129.51       1217.07        12.57 o                         
   4   2   8         66.60         79.39         3.00 o                         
   5   2   8        465.46        467.54         5.95 o                         
   6   2   8        172.45        167.60         6.98 o                         
   7   2   8         84.90         82.19         6.26 o                         
   8   2   8         94.04         93.94         7.20 o                         
  -8   3   8         20.23         25.89         5.44 o                         
  -7   3   8         11.97         13.32         4.50 o                         
  -6   3   8        173.96        172.48         8.48 o                         
  -5   3   8          2.85          2.78         2.16 o                         
  -4   3   8        116.64        113.31         4.29 o                         
  -3   3   8        153.21        188.18         4.76 o                         
  -2   3   8         75.25        108.48         3.28 o                         
  -1   3   8       1233.34       1169.76         9.65 o                         
   0   3   8         19.44         26.05         1.97 o                         
   1   3   8       1231.99       1172.23        10.37 o                         
   2   3   8         75.74        108.03         3.59 o                         
   3   3   8        152.90        180.82         4.48 o                         
   4   3   8        116.58        112.03         4.42 o                         
   5   3   8          2.86          3.72         1.43 o                         
   6   3   8        174.11        163.92         6.20 o                         
   7   3   8         11.92         18.82         5.02 o                         
   8   3   8         20.19         23.17         5.64 o                         
  -8   4   8         18.20         21.08         5.48 o                         
  -7   4   8         19.12         14.06         5.72 o                         
  -6   4   8          3.84         -4.87         4.37 o                         
  -5   4   8        160.93        159.23         4.58 o                         
  -4   4   8        224.36        255.09         5.30 o                         
  -3   4   8       1086.51       1051.69        11.47 o                         
  -2   4   8         41.99         39.94         2.77 o                         
  -1   4   8         20.90          7.52         1.77 o                         
   0   4   8        220.17        200.76         4.07 o                         
   1   4   8         20.96         11.35         1.49 o                         
   2   4   8         41.93         44.39         2.59 o                         
   3   4   8       1085.57       1054.88        10.83 o                         
   4   4   8        224.62        241.98         5.13 o                         
   5   4   8        160.84        160.05         4.38 o                         
   6   4   8          3.79         -4.77         3.18 o                         
   7   4   8         19.12         14.76         5.37 o                         
   8   4   8         18.15         15.73         5.63 o                         
  -7   5   8          3.26         -8.26         5.51 o                         
  -6   5   8          1.04         -7.44         4.96 o                         
  -5   5   8         90.68         71.28         3.44 o                         
  -4   5   8        171.53        179.47         5.16 o                         
  -3   5   8        103.67        109.79         4.32 o                         
  -2   5   8        117.28        110.96         3.52 o                         
  -1   5   8        297.37        308.65         4.51 o                         
   0   5   8         35.61          7.81         1.75 o                         
   1   5   8        297.62        313.31         5.18 o                         
   2   5   8        117.29        110.62         3.89 o                         
   3   5   8        103.61        113.92         4.01 o                         
   4   5   8        171.48        181.08         4.36 o                         
   5   5   8         90.50         69.33         3.60 o                         
   6   5   8          1.04         -6.72         4.48 o                         
   7   5   8          3.27          2.09         8.01 o                         
  -7   6   8         26.53         29.75         6.95 o                         
  -6   6   8         14.05          5.45         5.71 o                         
  -5   6   8        136.02        116.00         6.45 o                         
  -4   6   8          4.89          1.22         2.55 o                         
  -3   6   8        104.06        103.14         3.72 o                         
  -2   6   8         71.26         52.02         2.79 o                         
  -1   6   8        269.61        287.48         4.95 o                         
   0   6   8        134.20        127.55         4.83 o                         
   1   6   8        270.08        291.14         6.08 o                         
   2   6   8         71.40         48.70         2.80 o                         
   3   6   8        104.13         96.60         3.99 o                         
   4   6   8          4.86          0.42         2.25 o                         
   5   6   8        136.04        123.73         4.71 o                         
   6   6   8         14.03          8.01         3.68 o                         
   7   6   8         26.51         27.34         6.01 o                         
  -7   7   8         19.12         22.94         6.87 o                         
  -6   7   8         16.75         15.61         6.36 o                         
  -5   7   8         23.92         17.66         5.30 o                         
  -4   7   8          3.56         -2.92         2.31 o                         
  -3   7   8        149.80        158.59         5.02 o                         
  -2   7   8         30.16         27.70         2.65 o                         
  -1   7   8        245.06        255.73         5.69 o                         
   0   7   8         16.72          9.91         2.39 o                         
   1   7   8        244.94        255.26         5.67 o                         
   2   7   8         30.04         28.43         2.71 o                         
   3   7   8        149.90        151.89         5.18 o                         
   4   7   8          3.57         -3.64         2.42 o                         
   5   7   8         23.80         14.05         3.25 o                         
   6   7   8         16.73         11.63         3.86 o                         
   7   7   8         19.12         21.23         6.14 o                         
  -7   8   8         30.31         27.34         7.45 o                         
  -6   8   8         15.23         13.64         6.72 o                         
  -5   8   8         37.17         19.63         5.80 o                         
  -4   8   8         50.55         47.91         3.64 o                         
  -3   8   8         48.62         37.45         3.09 o                         
  -2   8   8        258.03        297.94         6.13 o                         
  -1   8   8        102.16        100.50         4.36 o                         
   0   8   8         17.95         12.98         3.01 o                         
   1   8   8        102.19        101.22         4.57 o                         
   2   8   8        258.22        302.92         6.63 o                         
   3   8   8         48.52         33.20         3.16 o                         
   4   8   8         50.44         45.24         3.93 o                         
   5   8   8         37.22         17.06         3.73 o                         
   6   8   8         15.24         14.07         4.16 o                         
   7   8   8         30.30         35.28         5.91 o                         
  -7   9   8         17.21         14.68        23.84 o                         
  -6   9   8         15.48         -3.67         6.59 o                         
  -5   9   8         27.16          9.93         5.56 o                         
  -4   9   8         31.69         18.81         4.30 o                         
  -3   9   8        129.28         99.06         4.54 o                         
  -2   9   8        131.13        118.78         5.07 o                         
  -1   9   8         12.60          9.41         3.28 o                         
   0   9   8         93.33         59.56         4.07 o                         
   1   9   8         12.53         10.10         3.33 o                         
   2   9   8        131.44        125.71         5.17 o                         
   3   9   8        129.16        107.00         5.42 o                         
   4   9   8         31.74         18.85         3.88 o                         
   5   9   8         27.32         16.61         4.83 o                         
   6   9   8         15.53          9.45         4.57 o                         
   7   9   8         17.23         24.80         6.00 o                         
  -6  10   8         85.76         71.42        12.54 o                         
  -5  10   8         57.84         44.94         6.78 o                         
  -4  10   8          0.34         -5.60         3.78 o                         
  -3  10   8         27.14         17.18         3.92 o                         
  -2  10   8        191.18        172.26         6.55 o                         
  -1  10   8         14.05          9.91         3.71 o                         
   0  10   8         25.08         11.45         3.63 o                         
   1  10   8         14.00          8.71         3.73 o                         
   2  10   8        191.55        167.76         6.87 o                         
   3  10   8         27.21         23.29         4.19 o                         
   4  10   8          0.36         -3.21         4.07 o                         
   5  10   8         57.89         60.28         5.94 o                         
   6  10   8         85.73         77.87         6.73 o                         
  -6  11   8          2.17          1.93         8.51 o                         
  -5  11   8         46.52         43.75        12.01 o                         
  -4  11   8         15.80          9.33         6.09 o                         
  -3  11   8         56.75         31.79         5.21 o                         
  -2  11   8         18.45         -1.52         4.66 o                         
  -1  11   8          0.00         -8.45         5.63 o                         
   0  11   8        108.49         59.47         5.07 o                         
   1  11   8          0.00         -7.43         4.95 o                         
   2  11   8         18.42          2.77         3.99 o                         
   3  11   8         56.92         33.60         4.92 o                         
   4  11   8         15.81         20.02         4.79 o                         
   5  11   8         46.63         44.33         6.48 o                         
   6  11   8          2.17          7.06         5.56 o                         
  -5  12   8        165.06        202.25        28.54 o                         
  -4  12   8         38.98         66.20        11.39 o                         
  -3  12   8         88.73         72.79         6.92 o                         
  -2  12   8         11.38         -0.93         4.41 o                         
  -1  12   8         23.96          0.43         6.37 o                         
   0  12   8         10.93         -5.72         3.81 o                         
   1  12   8         23.92         -1.78         6.15 o                         
   2  12   8         11.45          2.92         4.49 o                         
   3  12   8         89.14         77.30         5.63 o                         
   4  12   8         38.98         54.70         6.22 o                         
   5  12   8        165.00        190.79        11.31 o                         
  -5  13   8         43.15         65.96         9.49 o                         
  -4  13   8        243.11        267.86        13.02 o                         
  -3  13   8         19.95          8.84         7.11 o                         
  -2  13   8        496.51        480.86        17.55 o                         
  -1  13   8         14.65          1.66         4.66 o                         
   0  13   8         68.48         35.36         5.17 o                         
   1  13   8         14.75          1.50         4.72 o                         
   2  13   8        496.72        489.21        11.82 o                         
   3  13   8         19.97         17.66         5.10 o                         
   4  13   8        243.25        299.47        12.30 o                         
   5  13   8         43.15         51.81         7.25 o                         
  -4  14   8         35.96         42.40        11.94 o                         
  -3  14   8         13.88          9.63         7.38 o                         
  -2  14   8         11.90          9.67         7.62 o                         
  -1  14   8         34.68         21.79         5.91 o                         
   0  14   8         37.87         32.22         6.18 o                         
   1  14   8         34.74         29.40         5.26 o                         
   2  14   8         11.90         19.85         4.99 o                         
   3  14   8         13.87         21.75         5.64 o                         
   4  14   8         35.81         50.93         6.61 o                         
  -3  15   8         60.69         45.59        10.36 o                         
  -2  15   8         10.16         13.08         7.14 o                         
  -1  15   8          9.87          7.32         5.77 o                         
   0  15   8         24.84         14.04         5.22 o                         
   1  15   8          9.90         10.06         5.60 o                         
   2  15   8         10.11         19.44         5.19 o                         
   3  15   8         60.57         45.53         6.30 o                         
  -2  16   8         10.23          2.35         5.66 o                         
  -1  16   8         13.28         21.16         6.15 o                         
   0  16   8         13.49          4.26         5.64 o                         
   1  16   8         13.34         20.40         6.33 o                         
   2  16   8         10.22          4.92         6.21 o                         
   0  17   8         47.79         36.42         6.71 o                         
   1   0   9       8173.77       8956.17        54.03 o                         
   2   0   9        152.71        173.66         4.23 o                         
   3   0   9        190.31        197.29         4.82 o                         
   4   0   9        400.74        414.31         6.83 o                         
   5   0   9        258.64        264.00         6.29 o                         
   6   0   9         62.27         88.67         8.75 o                         
   7   0   9         29.02         35.81         3.87 o                         
   8   0   9         17.65         23.34         5.52 o                         
  -8   1   9         13.83         18.00         6.24 o                         
  -7   1   9        148.13        163.74         9.22 o                         
  -6   1   9        374.13        425.53        10.75 o                         
  -5   1   9        114.00        109.28         6.39 o                         
  -4   1   9        140.59        145.45         4.82 o                         
  -3   1   9         27.07         24.17         2.43 o                         
  -2   1   9          1.47         -1.43         1.72 o                         
  -1   1   9        162.47        237.96         5.51 o                         
   0   1   9        152.23        200.63         4.36 o                         
   1   1   9        161.89        240.77         6.55 o                         
   2   1   9          1.45         -2.27         2.01 o                         
   3   1   9         26.93         27.94         2.74 o                         
   4   1   9        140.47        147.82         4.22 o                         
   5   1   9        113.97        108.85         3.99 o                         
   6   1   9        373.73        406.68         9.26 o                         
   7   1   9        148.32        178.78         9.68 o                         
   8   1   9         13.85         15.64         5.54 o                         
  -8   2   9          5.66          5.77         5.21 o                         
  -7   2   9         55.31         56.94         5.68 o                         
  -6   2   9        130.50        132.85         8.82 o                         
  -5   2   9        132.08        138.95         5.16 o                         
  -4   2   9        300.76        294.64         5.97 o                         
  -3   2   9          2.83          2.17         2.18 o                         
  -2   2   9        165.55        164.21         4.35 o                         
  -1   2   9       1511.48       1610.01        12.87 o                         
   0   2   9       2858.61       3342.49        23.26 o                         
   1   2   9       1511.30       1609.20        13.00 o                         
   2   2   9        165.11        170.03         4.35 o                         
   3   2   9          2.84          2.02         2.16 o                         
   4   2   9        300.30        295.54         5.59 o                         
   5   2   9        132.20        139.47         5.56 o                         
   6   2   9        130.61        142.49         6.09 o                         
   7   2   9         55.17         54.07         6.55 o                         
   8   2   9          5.66          8.96         5.41 o                         
  -7   3   9         23.09         18.17         5.24 o                         
  -6   3   9          4.82         -4.21         5.04 o                         
  -5   3   9         36.67         32.92         2.84 o                         
  -4   3   9         72.63         56.65         3.31 o                         
  -3   3   9       1023.09        998.89        11.17 o                         
  -2   3   9         43.19         40.69         2.77 o                         
  -1   3   9        242.68        260.84         4.72 o                         
   0   3   9        105.50         56.29         2.48 o                         
   1   3   9        243.33        263.72         4.78 o                         
   2   3   9         43.04         40.14         3.20 o                         
   3   3   9       1023.48        990.65        10.70 o                         
   4   3   9         72.69         61.42         3.44 o                         
   5   3   9         36.75         30.40         2.47 o                         
   6   3   9          4.86          0.39         3.53 o                         
   7   3   9         23.09         17.49         5.13 o                         
  -7   4   9         29.43         20.27         6.11 o                         
  -6   4   9          8.51         -0.08         5.49 o                         
  -5   4   9          2.06         -2.17         2.56 o                         
  -4   4   9        213.96        220.95         5.33 o                         
  -3   4   9        158.63        177.76         4.99 o                         
  -2   4   9        134.27        148.63         4.58 o                         
  -1   4   9         68.85         71.77         3.11 o                         
   0   4   9         28.54         20.66         2.19 o                         
   1   4   9         68.80         71.59         3.28 o                         
   2   4   9        134.16        149.10         4.71 o                         
   3   4   9        158.87        177.06         5.06 o                         
   4   4   9        214.42        213.81         5.69 o                         
   5   4   9          2.05         -0.52         2.40 o                         
   6   4   9          8.53          0.66         5.00 o                         
   7   4   9         29.59         28.32         5.96 o                         
  -7   5   9         32.66         28.26         6.62 o                         
  -6   5   9         26.36         24.68         6.71 o                         
  -5   5   9        158.59        128.07         6.55 o                         
  -4   5   9         57.81         57.38         3.33 o                         
  -3   5   9        212.00        215.06         5.29 o                         
  -2   5   9          8.33          8.81         1.76 o                         
  -1   5   9        246.94        209.32         5.19 o                         
   0   5   9        284.19        236.67         6.27 o                         
   1   5   9        246.67        211.71         5.39 o                         
   2   5   9          8.28          7.86         1.99 o                         
   3   5   9        211.76        199.96         4.79 o                         
   4   5   9         57.86         55.54         3.29 o                         
   5   5   9        158.35        134.85         6.71 o                         
   6   5   9         26.25         19.87         4.07 o                         
   7   5   9         32.59         36.99         6.07 o                         
  -7   6   9         22.17         17.45         6.75 o                         
  -6   6   9          0.51         -7.99         5.33 o                         
  -5   6   9         24.83         12.44         4.45 o                         
  -4   6   9         55.30         41.83         3.53 o                         
  -3   6   9        214.50        200.64         5.03 o                         
  -2   6   9        382.00        382.40         6.44 o                         
  -1   6   9         21.03         25.39         2.02 o                         
   0   6   9        171.55        219.51         5.68 o                         
   1   6   9         21.06         20.83         2.91 o                         
   2   6   9        382.39        385.37         7.60 o                         
   3   6   9        214.72        201.38         5.89 o                         
   4   6   9         55.16         41.49         3.23 o                         
   5   6   9         24.77         15.32         3.75 o                         
   6   6   9          0.51         -1.37         3.90 o                         
   7   6   9         22.14         30.91         6.33 o                         
  -7   7   9         19.52         14.02         7.07 o                         
  -6   7   9         22.70         19.25         6.77 o                         
  -5   7   9        119.23         98.46         7.43 o                         
  -4   7   9         17.91         14.36         3.28 o                         
  -3   7   9         23.22         16.65         2.81 o                         
  -2   7   9         56.82         52.69         3.52 o                         
  -1   7   9          9.53         11.22         2.76 o                         
   0   7   9         26.90         31.18         3.16 o                         
   1   7   9          9.53          8.86         2.86 o                         
   2   7   9         56.72         51.46         3.93 o                         
   3   7   9         23.21         14.17         2.96 o                         
   4   7   9         17.94         15.92         3.00 o                         
   5   7   9        119.28         97.62         5.37 o                         
   6   7   9         22.72         20.54         4.72 o                         
   7   7   9         19.53         27.72         6.30 o                         
  -7   8   9         11.32          1.49         9.55 o                         
  -6   8   9         33.51         27.19         7.91 o                         
  -5   8   9          7.23         -1.98         5.29 o                         
  -4   8   9         10.18          2.85         3.56 o                         
  -3   8   9         20.00          9.94         3.86 o                         
  -2   8   9        117.06        115.35         4.95 o                         
  -1   8   9         14.90          5.50         3.01 o                         
   0   8   9         21.90         28.83         3.38 o                         
   1   8   9         14.90          8.44         2.86 o                         
   2   8   9        117.26        110.72         5.01 o                         
   3   8   9         19.99          9.84         3.36 o                         
   4   8   9         10.12          5.93         3.35 o                         
   5   8   9          7.26          0.80         3.94 o                         
   6   8   9         33.53         33.56         5.19 o                         
   7   8   9         11.36         17.27         6.23 o                         
  -6   9   9         13.51         -0.42         6.53 o                         
  -5   9   9          6.66         -2.81         5.39 o                         
  -4   9   9         65.95         65.79         5.67 o                         
  -3   9   9        170.75        157.11         6.12 o                         
  -2   9   9        275.85        290.76         7.24 o                         
  -1   9   9         14.38         18.78         3.59 o                         
   0   9   9         62.06         52.32         4.36 o                         
   1   9   9         14.35         17.00         3.43 o                         
   2   9   9        275.75        301.11         9.03 o                         
   3   9   9        170.33        158.02         6.17 o                         
   4   9   9         65.80         73.87         5.09 o                         
   5   9   9          6.69          9.58         4.42 o                         
   6   9   9         13.56          5.21         4.58 o                         
  -6  10   9          7.61          4.22         7.32 o                         
  -5  10   9         36.09         32.26         7.88 o                         
  -4  10   9         83.86         82.16         9.23 o                         
  -3  10   9        146.52        141.59         7.05 o                         
  -2  10   9         38.47         15.50         3.98 o                         
  -1  10   9         49.54         22.33         4.89 o                         
   0  10   9        113.44         91.56         5.55 o                         
   1  10   9         49.72         14.07         4.52 o                         
   2  10   9         38.36         20.25         3.64 o                         
   3  10   9        146.55        133.63         6.43 o                         
   4  10   9         83.93         76.73         6.03 o                         
   5  10   9         36.12         36.84         6.47 o                         
   6  10   9          7.63          9.33         4.94 o                         
  -6  11   9         11.63          1.03        22.96 o                         
  -5  11   9         26.37         19.74        13.63 o                         
  -4  11   9         43.66         32.58         7.72 o                         
  -3  11   9        168.76        157.19         8.61 o                         
  -2  11   9         92.69         60.09         5.93 o                         
  -1  11   9         28.85          4.96         5.36 o                         
   0  11   9          3.22         -5.64         3.76 o                         
   1  11   9         28.82         -0.55         5.65 o                         
   2  11   9         92.60         72.11         5.77 o                         
   3  11   9        169.25        148.87         6.97 o                         
   4  11   9         43.62         46.55         5.51 o                         
   5  11   9         26.35         37.48         6.43 o                         
   6  11   9         11.65         14.42         5.54 o                         
  -5  12   9         30.13         44.24         8.80 o                         
  -4  12   9         13.89         10.09        10.73 o                         
  -3  12   9         30.41         31.31         7.21 o                         
  -2  12   9        102.63         65.58         5.99 o                         
  -1  12   9         71.51         50.68         5.35 o                         
   0  12   9          1.48         -7.51         5.01 o                         
   1  12   9         71.45         51.37         5.51 o                         
   2  12   9        102.73         74.63         5.79 o                         
   3  12   9         30.46         33.56         4.88 o                         
   4  12   9         13.92         19.77         5.40 o                         
   5  12   9         30.09         36.60         7.10 o                         
  -5  13   9         29.50         51.31         9.29 o                         
  -4  13   9         42.35         58.52         8.47 o                         
  -3  13   9         46.26         22.31         6.25 o                         
  -2  13   9         68.68         60.13         6.91 o                         
  -1  13   9         49.78         25.60         6.49 o                         
   0  13   9        163.39        123.91         6.93 o                         
   1  13   9         49.87         41.08         5.41 o                         
   2  13   9         68.66         73.25         6.00 o                         
   3  13   9         46.31         34.93         5.86 o                         
   4  13   9         42.35         64.97         6.96 o                         
   5  13   9         29.57         41.96         7.31 o                         
  -4  14   9          4.08         13.41         6.94 o                         
  -3  14   9         15.10         15.12         9.70 o                         
  -2  14   9        180.90        148.51         8.89 o                         
  -1  14   9          6.72          1.06         5.07 o                         
   0  14   9        202.22        195.31         9.35 o                         
   1  14   9          6.69          3.75         4.65 o                         
   2  14   9        181.02        174.13         8.55 o                         
   3  14   9         15.21         23.94         5.54 o                         
   4  14   9          4.09          7.54         5.74 o                         
  -3  15   9          2.44          0.15         7.99 o                         
  -2  15   9          0.58         -4.11         5.49 o                         
  -1  15   9         14.16         13.88         5.70 o                         
   0  15   9        114.06         84.75         7.15 o                         
   1  15   9         14.14         13.66         5.26 o                         
   2  15   9          0.57         -2.72         4.47 o                         
   3  15   9          2.46          3.25         5.06 o                         
  -2  16   9          4.33         -3.27         7.32 o                         
  -1  16   9         17.89         14.25         6.36 o                         
   0  16   9          2.84          6.81         5.51 o                         
   1  16   9         17.80          4.70         5.24 o                         
   2  16   9          4.35         -1.07         6.22 o                         
   0   0  10       2365.63       2659.49        28.35 o                         
   1   0  10        247.57        338.67         6.49 o                         
   2   0  10         15.13          5.96         1.83 o                         
   3   0  10         28.32         28.86         2.32 o                         
   4   0  10         11.43         11.25         2.21 o                         
   5   0  10          1.10          2.24         2.23 o                         
   6   0  10        374.11        441.63        12.13 o                         
   7   0  10        175.16        184.91         7.56 o                         
  -7   1  10         94.89        116.54        10.50 o                         
  -6   1  10         72.91         80.13         6.44 o                         
  -5   1  10        113.49        132.86         5.21 o                         
  -4   1  10        434.65        433.98         7.71 o                         
  -3   1  10         67.21         61.85         3.29 o                         
  -2   1  10          5.75          5.43         1.92 o                         
  -1   1  10        522.06        519.91         6.95 o                         
   0   1  10        174.60        178.61         4.61 o                         
   1   1  10        521.42        526.63         7.79 o                         
   2   1  10          5.72          2.54         2.32 o                         
   3   1  10         67.06         63.05         3.57 o                         
   4   1  10        435.31        444.64         7.50 o                         
   5   1  10        113.36        121.39         4.65 o                         
   6   1  10         73.04         92.12         5.93 o                         
   7   1  10         94.81        116.46         5.98 o                         
  -7   2  10        116.24        120.12         7.99 o                         
  -6   2  10         57.45         61.13         7.07 o                         
  -5   2  10        132.58        155.42         5.79 o                         
  -4   2  10        183.06        221.40         5.74 o                         
  -3   2  10        190.10        206.47         5.33 o                         
  -2   2  10        251.38        289.19         5.72 o                         
  -1   2  10         16.24         16.07         2.00 o                         
   0   2  10        206.82        220.02         5.07 o                         
   1   2  10         16.34         15.39         2.27 o                         
   2   2  10        251.41        276.92         5.69 o                         
   3   2  10        190.43        201.01         5.49 o                         
   4   2  10        182.59        222.50         5.71 o                         
   5   2  10        132.36        153.97         8.99 o                         
   6   2  10         57.32         53.43         4.96 o                         
   7   2  10        116.29        126.22        15.42 o                         
  -7   3  10         40.92         50.57         6.16 o                         
  -6   3  10         12.87         11.07         6.15 o                         
  -5   3  10        318.50        318.83         8.48 o                         
  -4   3  10        716.66        764.33        10.40 o                         
  -3   3  10        209.80        204.42         5.57 o                         
  -2   3  10        315.37        320.15         6.16 o                         
  -1   3  10         14.71         18.87         2.10 o                         
   0   3  10        272.79        227.78         5.34 o                         
   1   3  10         14.68         20.57         2.81 o                         
   2   3  10        315.67        302.88         7.00 o                         
   3   3  10        209.15        208.12         6.44 o                         
   4   3  10        716.13        763.05        10.04 o                         
   5   3  10        318.20        335.61         7.26 o                         
   6   3  10         12.76         18.57         3.97 o                         
   7   3  10         40.91         45.75         7.32 o                         
  -7   4  10          1.68         -1.68         5.77 o                         
  -6   4  10         11.06          2.25         6.05 o                         
  -5   4  10         28.23         29.48         4.82 o                         
  -4   4  10         54.86         40.05         3.50 o                         
  -3   4  10         95.80         85.20         3.93 o                         
  -2   4  10        575.18        616.72         8.61 o                         
  -1   4  10        122.42        114.16         3.80 o                         
   0   4  10        305.83        287.41         6.01 o                         
   1   4  10        122.70        109.68         4.54 o                         
   2   4  10        574.89        611.94        12.09 o                         
   3   4  10         95.60         83.13         4.12 o                         
   4   4  10         54.97         42.93         3.42 o                         
   5   4  10         28.16         22.22         3.79 o                         
   6   4  10         11.08          9.84         4.04 o                         
   7   4  10          1.67         -2.57         5.08 o                         
  -7   5  10         22.27         24.60         6.78 o                         
  -6   5  10         20.84         15.00         6.71 o                         
  -5   5  10         77.45         73.01         5.94 o                         
  -4   5  10         46.28         39.11         3.36 o                         
  -3   5  10        491.29        523.24         7.93 o                         
  -2   5  10        193.57        202.62         5.74 o                         
  -1   5  10        189.71        161.83         5.77 o                         
   0   5  10         24.12         20.03         3.11 o                         
   1   5  10        189.92        159.04         6.37 o                         
   2   5  10        192.76        198.50         5.21 o                         
   3   5  10        491.46        513.69         8.23 o                         
   4   5  10         46.14         43.75         3.63 o                         
   5   5  10         77.59         81.20         5.21 o                         
   6   5  10         20.79         16.04         4.48 o                         
   7   5  10         22.33         31.20         6.61 o                         
  -7   6  10         33.60         29.02         7.54 o                         
  -6   6  10         51.74         34.54         7.54 o                         
  -5   6  10         71.95         64.54         6.03 o                         
  -4   6  10         26.86         22.84         3.26 o                         
  -3   6  10         54.90         44.24         3.55 o                         
  -2   6  10         14.33         14.64         2.81 o                         
  -1   6  10         49.86         59.41         3.69 o                         
   0   6  10        388.19        391.04         8.76 o                         
   1   6  10         49.84         56.37         3.71 o                         
   2   6  10         14.39         13.89         2.60 o                         
   3   6  10         54.96         36.69         3.20 o                         
   4   6  10         26.79         22.86         3.50 o                         
   5   6  10         71.91         70.82         5.21 o                         
   6   6  10         51.75         56.09         5.38 o                         
   7   6  10         33.66         39.63         6.83 o                         
  -7   7  10          8.25          2.02         6.91 o                         
  -6   7  10         11.15          6.19         6.69 o                         
  -5   7  10          7.76         -2.94         5.46 o                         
  -4   7  10          6.32         -6.16         4.10 o                         
  -3   7  10        162.40        146.57         5.12 o                         
  -2   7  10         16.24         10.18         3.21 o                         
  -1   7  10         47.67         42.38         2.94 o                         
   0   7  10        114.28        103.88         4.79 o                         
   1   7  10         47.35         39.91         3.72 o                         
   2   7  10         16.17          2.06         3.20 o                         
   3   7  10        161.98        140.81         7.54 o                         
   4   7  10          6.38         -0.29         2.85 o                         
   5   7  10          7.81         -0.99         4.35 o                         
   6   7  10         11.16         11.73         4.49 o                         
   7   7  10          8.28         15.59         6.55 o                         
  -6   8  10         33.12         22.60         8.36 o                         
  -5   8  10         53.84         49.46         7.05 o                         
  -4   8  10         25.89         14.07         4.69 o                         
  -3   8  10         14.53         11.94         3.75 o                         
  -2   8  10          8.51          0.29         3.48 o                         
  -1   8  10         16.21         18.26         2.93 o                         
   0   8  10         13.45         10.30         3.29 o                         
   1   8  10         16.31         16.95         3.46 o                         
   2   8  10          8.49          4.61         3.44 o                         
   3   8  10         14.47          4.85         3.77 o                         
   4   8  10         25.91         26.23         4.32 o                         
   5   8  10         53.74         65.04         6.15 o                         
   6   8  10         33.11         27.30         5.22 o                         
  -6   9  10         27.66         10.75        12.54 o                         
  -5   9  10         29.79         33.00         8.86 o                         
  -4   9  10        141.88        114.04         8.93 o                         
  -3   9  10        194.43        172.87         8.46 o                         
  -2   9  10         25.81         11.94         3.75 o                         
  -1   9  10         83.62         92.29         5.19 o                         
   0   9  10          9.05         -1.77         3.57 o                         
   1   9  10         83.67         94.24         5.81 o                         
   2   9  10         25.80         12.05         3.85 o                         
   3   9  10        194.64        194.95         7.79 o                         
   4   9  10        141.98        119.29         6.66 o                         
   5   9  10         29.90         28.62         5.49 o                         
   6   9  10         27.83         23.26         5.27 o                         
  -6  10  10          2.19         -7.89        12.30 o                         
  -5  10  10         44.72         33.55        11.84 o                         
  -4  10  10         58.53         61.50         8.64 o                         
  -3  10  10        138.99        134.84         8.12 o                         
  -2  10  10         21.89         -5.34         4.35 o                         
  -1  10  10         85.24         60.55         5.01 o                         
   0  10  10          9.77         -5.11         4.07 o                         
   1  10  10         85.07         51.57         5.82 o                         
   2  10  10         21.87         -2.67         4.10 o                         
   3  10  10        138.96        142.01         6.73 o                         
   4  10  10         58.65         67.95         5.93 o                         
   5  10  10         44.86         45.52         6.15 o                         
   6  10  10          2.18         -6.57         4.66 o                         
  -5  11  10          5.04          2.18        12.30 o                         
  -4  11  10        536.48        575.57        30.23 o                         
  -3  11  10        196.23        190.45        13.25 o                         
  -2  11  10         84.27         53.68         5.81 o                         
  -1  11  10         38.05          9.50         4.76 o                         
   0  11  10         58.55         35.04         5.45 o                         
   1  11  10         38.08         14.32         7.73 o                         
   2  11  10         84.35         57.82         5.57 o                         
   3  11  10        196.26        216.23         8.86 o                         
   4  11  10        537.23        592.71        13.64 o                         
   5  11  10          5.07         18.93         6.25 o                         
  -5  12  10         27.00         45.27         9.18 o                         
  -4  12  10         46.43         66.90         9.56 o                         
  -3  12  10         21.68         24.88         8.05 o                         
  -2  12  10        288.20        253.13        16.37 o                         
  -1  12  10         30.63         14.80         5.00 o                         
   0  12  10         57.85         13.86         5.17 o                         
   1  12  10         30.70         22.77         4.61 o                         
   2  12  10        288.10        286.02        10.10 o                         
   3  12  10         21.63         45.03         6.28 o                         
   4  12  10         46.51         52.67         6.58 o                         
   5  12  10         26.97         38.73         7.28 o                         
  -4  13  10         11.30         22.26         6.83 o                         
  -3  13  10         23.37         24.65         8.39 o                         
  -2  13  10         25.38         20.95         6.34 o                         
  -1  13  10         82.62         70.91         9.66 o                         
   0  13  10         92.32         71.55         6.39 o                         
   1  13  10         83.00         75.03         6.13 o                         
   2  13  10         25.32         29.09         4.79 o                         
   3  13  10         23.32         32.64         5.65 o                         
   4  13  10         11.38         25.64         6.52 o                         
  -3  14  10         60.99         51.16        10.25 o                         
  -2  14  10         31.64          9.99         5.70 o                         
  -1  14  10        116.45         94.63         7.89 o                         
   0  14  10         22.43          7.05         5.75 o                         
   1  14  10        116.50         89.79         6.67 o                         
   2  14  10         31.59         15.56         5.16 o                         
   3  14  10         61.09         59.89         6.59 o                         
  -2  15  10         29.50         11.77         9.42 o                         
  -1  15  10         53.93         44.05         8.14 o                         
   0  15  10          0.73         -0.45         5.79 o                         
   1  15  10         53.91         31.54         6.61 o                         
   2  15  10         29.44         11.68         6.28 o                         
  -1  16  10          8.80          5.63         6.53 o                         
   0  16  10         14.14         20.89         6.48 o                         
   1  16  10          8.78          5.71         6.54 o                         
   1   0  11         13.54          6.33         2.05 o                         
   2   0  11        442.78        455.83         7.61 o                         
   3   0  11          1.88         -3.68         2.45 o                         
   4   0  11          9.68          1.74         3.23 o                         
   5   0  11         87.69         92.37         6.33 o                         
   6   0  11          3.73          8.84         5.21 o                         
   7   0  11        102.66        118.10         7.36 o                         
  -7   1  11        101.70        130.24        10.63 o                         
  -6   1  11         66.34         68.10         6.31 o                         
  -5   1  11        149.06        148.26         6.37 o                         
  -4   1  11        260.83        261.48         6.56 o                         
  -3   1  11        126.58        140.77         4.52 o                         
  -2   1  11        194.41        179.37         4.90 o                         
  -1   1  11         27.03         45.55         2.81 o                         
   0   1  11        276.91        331.66         5.52 o                         
   1   1  11         27.11         47.67         3.44 o                         
   2   1  11        194.36        178.40         6.73 o                         
   3   1  11        126.84        139.40         4.89 o                         
   4   1  11        261.20        266.78         6.34 o                         
   5   1  11        149.18        148.75         7.28 o                         
   6   1  11         66.24         80.41         6.37 o                         
   7   1  11        101.72        113.24         6.49 o                         
  -7   2  11         13.94         26.64         5.68 o                         
  -6   2  11          4.47          8.10         5.73 o                         
  -5   2  11        428.54        426.70        14.84 o                         
  -4   2  11        238.18        238.15         7.79 o                         
  -3   2  11        171.84        149.77         4.99 o                         
  -2   2  11         92.00         83.98         3.70 o                         
  -1   2  11        136.86        140.12         4.37 o                         
   0   2  11          1.93          5.45         2.49 o                         
   1   2  11        136.87        151.31         5.64 o                         
   2   2  11         92.03         84.00         3.72 o                         
   3   2  11        171.92        155.04         5.66 o                         
   4   2  11        238.49        233.66         6.09 o                         
   5   2  11        428.48        416.31        10.44 o                         
   6   2  11          4.49          5.53         4.31 o                         
   7   2  11         13.96         20.44         4.20 o                         
  -7   3  11         31.76         42.58         6.48 o                         
  -6   3  11         51.40         49.62         7.39 o                         
  -5   3  11        214.57        228.17        16.82 o                         
  -4   3  11        508.44        555.04         8.85 o                         
  -3   3  11          2.77          5.62         2.73 o                         
  -2   3  11        346.76        350.95         7.08 o                         
  -1   3  11        114.03        106.16         3.93 o                         
   0   3  11        539.26        492.26         8.80 o                         
   1   3  11        114.40        103.79         4.68 o                         
   2   3  11        345.95        343.87         8.58 o                         
   3   3  11          2.75          4.26         3.28 o                         
   4   3  11        508.00        540.27        10.12 o                         
   5   3  11        214.58        240.19         7.98 o                         
   6   3  11         51.44         48.29         5.11 o                         
   7   3  11         31.72         42.94         7.47 o                         
  -7   4  11         19.92         28.65         7.02 o                         
  -6   4  11         72.40         79.70         8.25 o                         
  -5   4  11        134.71        138.34         8.21 o                         
  -4   4  11        109.81         99.91         4.72 o                         
  -3   4  11        219.73        235.51         6.47 o                         
  -2   4  11         18.60         25.83         3.10 o                         
  -1   4  11         28.30         18.14         2.68 o                         
   0   4  11         40.73         39.54         3.52 o                         
   1   4  11         28.33         14.41         3.24 o                         
   2   4  11         18.70         24.48         4.01 o                         
   3   4  11        219.15        237.89         8.23 o                         
   4   4  11        109.85        108.68         5.54 o                         
   5   4  11        134.55        141.14         6.44 o                         
   6   4  11         72.51         78.31         5.83 o                         
   7   4  11         19.97         32.25         7.52 o                         
  -7   5  11          1.92         -0.40         6.31 o                         
  -6   5  11         17.21         18.23         6.90 o                         
  -5   5  11         17.70         12.55         5.45 o                         
  -4   5  11         78.00         70.62         4.25 o                         
  -3   5  11        427.20        422.53         8.01 o                         
  -2   5  11        346.28        334.87         8.31 o                         
  -1   5  11         88.25         92.01         4.34 o                         
   0   5  11         13.64         14.03         3.15 o                         
   1   5  11         88.44         90.72         5.11 o                         
   2   5  11        346.28        344.56         9.44 o                         
   3   5  11        426.53        421.68         8.42 o                         
   4   5  11         78.01         73.06         4.10 o                         
   5   5  11         17.75         10.37         4.07 o                         
   6   5  11         17.18         22.28         4.70 o                         
   7   5  11          1.92         10.64         6.06 o                         
  -7   6  11         27.59         20.31         7.52 o                         
  -6   6  11         26.64         29.70         7.48 o                         
  -5   6  11         50.25         47.14         6.73 o                         
  -4   6  11         20.37         17.43         3.71 o                         
  -3   6  11        133.80        131.54         5.92 o                         
  -2   6  11        695.80        735.71        12.59 o                         
  -1   6  11        287.98        305.55         8.13 o                         
   0   6  11        112.84         79.62         4.85 o                         
   1   6  11        288.00        303.64         8.25 o                         
   2   6  11        696.25        742.11        11.17 o                         
   3   6  11        134.04        135.88         5.96 o                         
   4   6  11         20.48         18.03         3.82 o                         
   5   6  11         50.29         50.21         4.89 o                         
   6   6  11         26.57         32.40         5.02 o                         
   7   6  11         27.62         40.69         6.78 o                         
  -6   7  11         48.16         59.06        15.18 o                         
  -5   7  11         17.08          6.26         5.74 o                         
  -4   7  11        105.71        123.84         6.43 o                         
  -3   7  11        200.03        218.38         8.34 o                         
  -2   7  11        128.91        126.82         5.55 o                         
  -1   7  11        966.67       1047.68        15.32 o                         
   0   7  11        417.53        417.68        10.10 o                         
   1   7  11        966.68       1058.20        14.35 o                         
   2   7  11        129.42        124.80         5.65 o                         
   3   7  11        199.86        209.35         6.94 o                         
   4   7  11        105.47        131.20         6.42 o                         
   5   7  11         16.98         14.17         4.72 o                         
   6   7  11         48.10         53.90         5.60 o                         
  -6   8  11         63.66         58.60        10.77 o                         
  -5   8  11         24.46         25.78         6.72 o                         
  -4   8  11         20.18          8.53         5.85 o                         
  -3   8  11        344.67        350.18        12.59 o                         
  -2   8  11        413.76        416.10        10.37 o                         
  -1   8  11       1281.11       1344.88        18.46 o                         
   0   8  11        214.14        205.20         9.51 o                         
   1   8  11       1280.51       1337.56        17.52 o                         
   2   8  11        413.68        416.76        10.10 o                         
   3   8  11        344.32        346.42        11.22 o                         
   4   8  11         20.12         12.99         4.03 o                         
   5   8  11         24.54         27.01         5.50 o                         
   6   8  11         63.67         66.47         6.14 o                         
  -6   9  11          2.14         -1.69         7.87 o                         
  -5   9  11         84.62         82.02        14.16 o                         
  -4   9  11         87.76         98.04        11.51 o                         
  -3   9  11        325.43        355.64        11.73 o                         
  -2   9  11         27.18         25.27         4.91 o                         
  -1   9  11        506.60        489.44        10.44 o                         
   0   9  11        344.82        338.19         9.66 o                         
   1   9  11        506.94        521.32        15.83 o                         
   2   9  11         27.37         29.16         4.29 o                         
   3   9  11        325.18        355.20        10.51 o                         
   4   9  11         87.84        101.67         6.49 o                         
   5   9  11         84.64         92.45         9.38 o                         
   6   9  11          2.16          7.45         4.98 o                         
  -5  10  11         28.13         29.98        13.22 o                         
  -4  10  11          1.07          0.51        10.34 o                         
  -3  10  11         73.30         72.36         6.88 o                         
  -2  10  11         83.83         63.85         5.97 o                         
  -1  10  11        117.04        102.42         6.74 o                         
   0  10  11        140.73        122.29         6.89 o                         
   1  10  11        116.93        109.95         7.22 o                         
   2  10  11         83.85         75.18         5.98 o                         
   3  10  11         73.37         73.72         5.96 o                         
   4  10  11          1.07          8.39         5.36 o                         
   5  10  11         28.15         36.51         6.10 o                         
  -5  11  11         88.38         82.46        14.89 o                         
  -4  11  11         17.34         19.02        12.65 o                         
  -3  11  11        390.98        409.10        24.65 o                         
  -2  11  11          9.19          5.75         5.78 o                         
  -1  11  11         28.60         13.88         4.93 o                         
   0  11  11          5.08         -7.10         4.73 o                         
   1  11  11         28.48         20.84         5.47 o                         
   2  11  11          9.16          5.74         4.79 o                         
   3  11  11        390.86        414.88        12.52 o                         
   4  11  11         17.29         32.52         6.16 o                         
   5  11  11         88.50         88.30         8.74 o                         
  -4  12  11         30.35         29.98        17.55 o                         
  -3  12  11        115.37        103.02        13.03 o                         
  -2  12  11         38.10         28.18         5.76 o                         
  -1  12  11         17.88          1.74         5.57 o                         
   0  12  11          4.73         -7.19         4.79 o                         
   1  12  11         17.86         10.35         5.24 o                         
   2  12  11         37.92         30.35         5.72 o                         
   3  12  11        115.32        107.75         7.20 o                         
   4  12  11         30.30         35.53         6.33 o                         
  -4  13  11         24.53         37.46         9.37 o                         
  -3  13  11          9.27         -0.72         7.46 o                         
  -2  13  11          6.62         -2.96         5.26 o                         
  -1  13  11         40.67         26.30         6.81 o                         
   0  13  11          2.57         -7.03         4.68 o                         
   1  13  11         40.76         31.38         5.70 o                         
   2  13  11          6.58          9.07         4.82 o                         
   3  13  11          9.27          0.34         4.97 o                         
   4  13  11         24.53         20.05         6.55 o                         
  -3  14  11          1.76         -0.87         6.71 o                         
  -2  14  11          5.36          0.34         6.24 o                         
  -1  14  11          4.14         -6.81         5.34 o                         
   0  14  11          6.00         -7.54         6.09 o                         
   1  14  11          4.15         -9.03         6.02 o                         
   2  14  11          5.40         -4.37         5.37 o                         
   3  14  11          1.75          9.94         5.73 o                         
  -2  15  11          8.06         -0.20        12.39 o                         
  -1  15  11          8.88          6.17         6.95 o                         
   0  15  11          5.52         -3.31         5.91 o                         
   1  15  11          8.88          9.28         5.61 o                         
   2  15  11          8.09         -5.64         6.45 o                         
   0   0  12        612.58        742.38        16.95 o                         
   1   0  12          9.95          3.56         2.28 o                         
   2   0  12          0.02         -2.82         2.70 o                         
   3   0  12        141.26        115.74         5.54 o                         
   4   0  12          9.35          0.61         3.55 o                         
   5   0  12         97.01         82.60         5.82 o                         
   6   0  12          0.02          9.28         5.56 o                         
   7   0  12          5.66          9.83         4.58 o                         
  -7   1  12         32.66         46.15         6.49 o                         
  -6   1  12         88.96         95.69         7.45 o                         
  -5   1  12         51.25         35.71         5.76 o                         
  -4   1  12         31.42         25.94         3.74 o                         
  -3   1  12         17.55         22.12         2.88 o                         
  -2   1  12          3.74          2.03         2.42 o                         
  -1   1  12         33.29         35.75         3.25 o                         
   0   1  12          4.74          5.03         2.65 o                         
   1   1  12         33.31         33.84         3.45 o                         
   2   1  12          3.71          0.93         3.29 o                         
   3   1  12         17.57         20.61         3.31 o                         
   4   1  12         31.44         24.86         3.60 o                         
   5   1  12         51.14         50.45         5.15 o                         
   6   1  12         88.92        100.69         7.33 o                         
   7   1  12         32.68         34.54         4.91 o                         
  -7   2  12          9.76         12.00         5.64 o                         
  -6   2  12        142.47        156.65        11.21 o                         
  -5   2  12         75.34         83.30         7.02 o                         
  -4   2  12        139.20        146.76         6.73 o                         
  -3   2  12        193.13        185.17         6.10 o                         
  -2   2  12        392.19        399.97         7.70 o                         
  -1   2  12        478.12        497.50         8.94 o                         
   0   2  12        328.21        371.98         7.93 o                         
   1   2  12        477.66        504.13         9.36 o                         
   2   2  12        391.74        389.56         8.32 o                         
   3   2  12        193.13        189.90         6.42 o                         
   4   2  12        139.42        142.91         5.66 o                         
   5   2  12         75.30         86.04         5.93 o                         
   6   2  12        142.48        153.98         7.72 o                         
   7   2  12          9.79         11.86         4.34 o                         
  -7   3  12         39.35         42.07         6.69 o                         
  -6   3  12          6.99         11.20         6.34 o                         
  -5   3  12         18.82         23.82         5.81 o                         
  -4   3  12        104.15        112.61         5.89 o                         
  -3   3  12        108.71        105.20         4.99 o                         
  -2   3  12        391.90        399.73         7.75 o                         
  -1   3  12         24.90         34.96         3.39 o                         
   0   3  12          0.72          4.22         2.97 o                         
   1   3  12         25.10         30.92         3.63 o                         
   2   3  12        392.53        396.48         9.82 o                         
   3   3  12        108.73        100.11         6.08 o                         
   4   3  12        104.27        110.32         6.53 o                         
   5   3  12         18.79         21.28         4.29 o                         
   6   3  12          7.03         11.29         5.72 o                         
   7   3  12         39.33         43.12         7.92 o                         
  -7   4  12          4.63          3.23         6.63 o                         
  -6   4  12         31.14         27.38         7.27 o                         
  -5   4  12         89.50         84.93         7.28 o                         
  -4   4  12        585.35        679.75        12.89 o                         
  -3   4  12        205.83        244.50         7.30 o                         
  -2   4  12        131.72        136.38         6.15 o                         
  -1   4  12        209.01        214.52         6.77 o                         
   0   4  12        270.62        332.49         8.15 o                         
   1   4  12        209.22        209.65         7.52 o                         
   2   4  12        131.92        156.33         7.55 o                         
   3   4  12        205.88        252.23         9.02 o                         
   4   4  12        584.81        661.52        12.28 o                         
   5   4  12         89.58         92.74         6.28 o                         
   6   4  12         31.06         40.29         7.40 o                         
   7   4  12          4.63         13.24         6.93 o                         
  -6   5  12         84.36         79.71         9.09 o                         
  -5   5  12          2.27         -4.64         5.59 o                         
  -4   5  12        336.41        361.96         9.73 o                         
  -3   5  12        589.08        632.40        12.05 o                         
  -2   5  12       1707.40       1751.53        20.35 o                         
  -1   5  12        781.69        803.29        13.78 o                         
   0   5  12       1197.58       1250.69        17.09 o                         
   1   5  12        782.39        812.34        13.33 o                         
   2   5  12       1707.96       1771.27        23.94 o                         
   3   5  12        588.88        652.78        12.33 o                         
   4   5  12        336.36        341.95         8.40 o                         
   5   5  12          2.28          5.16         4.05 o                         
   6   5  12         84.34         85.94         6.46 o                         
  -6   6  12         34.06         31.47         9.10 o                         
  -5   6  12         59.11         60.78         7.37 o                         
  -4   6  12         86.06         86.63         7.03 o                         
  -3   6  12        220.60        280.18         8.80 o                         
  -2   6  12        676.98        693.83        17.44 o                         
  -1   6  12        442.60        509.94        12.75 o                         
   0   6  12         19.44         33.66         9.41 o                         
   1   6  12        441.97        510.59        10.73 o                         
   2   6  12        677.26        704.45        13.63 o                         
   3   6  12        220.87        268.96         7.79 o                         
   4   6  12         86.38         75.32         4.92 o                         
   5   6  12         59.09         55.56         5.73 o                         
   6   6  12         34.07         41.77         5.40 o                         
  -6   7  12         57.59         52.74         9.18 o                         
  -5   7  12         86.21         86.40         7.98 o                         
  -4   7  12        145.90        149.44         8.26 o                         
  -3   7  12        767.90        820.74        14.90 o                         
  -2   7  12         79.75         90.90         6.71 o                         
  -1   7  12       1387.86       1527.98        18.71 o                         
   0   7  12        544.51        621.64        12.42 o                         
   1   7  12       1387.43       1487.50        19.29 o                         
   2   7  12         79.79         87.72         5.01 o                         
   3   7  12        767.98        780.99        12.78 o                         
   4   7  12        145.70        145.79         6.95 o                         
   5   7  12         86.24         95.35         6.71 o                         
   6   7  12         57.47         62.22         6.02 o                         
  -6   8  12         34.79         34.34         8.43 o                         
  -5   8  12         35.09         32.27        10.60 o                         
  -4   8  12         29.64         30.09         6.65 o                         
  -3   8  12         18.55         18.68         5.11 o                         
  -2   8  12        176.68        218.37        13.57 o                         
  -1   8  12        767.02        870.24        23.71 o                         
   0   8  12         87.59        106.87         6.73 o                         
   1   8  12        767.06        900.41        16.74 o                         
   2   8  12        176.23        209.85         8.64 o                         
   3   8  12         18.51         18.52         4.15 o                         
   4   8  12         29.62         37.46         5.17 o                         
   5   8  12         35.07         35.28         5.46 o                         
   6   8  12         34.86         45.41         5.83 o                         
  -5   9  12         65.44         58.98        10.02 o                         
  -4   9  12         67.44         80.83        10.40 o                         
  -3   9  12         71.73         79.66        12.67 o                         
  -2   9  12         18.41         19.30         5.29 o                         
  -1   9  12        652.96        689.12        16.49 o                         
   0   9  12        181.73        174.03        11.51 o                         
   1   9  12        653.34        693.84        14.41 o                         
   2   9  12         18.43         21.82         5.06 o                         
   3   9  12         71.92         87.32         5.43 o                         
   4   9  12         67.26         73.59         5.63 o                         
   5   9  12         65.28         61.97         6.58 o                         
  -5  10  12        118.11        143.41        13.63 o                         
  -4  10  12         79.99         83.47        12.09 o                         
  -3  10  12        258.46        336.48        24.17 o                         
  -2  10  12         22.20         26.33         5.62 o                         
  -1  10  12        129.66        112.44         6.68 o                         
   0  10  12        121.61        113.24         6.84 o                         
   1  10  12        129.79        121.63         7.14 o                         
   2  10  12         22.19         39.34         5.66 o                         
   3  10  12        258.65        325.29        11.01 o                         
   4  10  12         80.02         82.69         5.87 o                         
   5  10  12        118.21        140.82         9.13 o                         
  -4  11  12         20.99         31.86        18.68 o                         
  -3  11  12         27.84         33.77        14.05 o                         
  -2  11  12         72.86         54.11         6.66 o                         
  -1  11  12          2.88         -7.05         4.70 o                         
   0  11  12        142.91        123.69         7.20 o                         
   1  11  12          2.87         -7.05         4.70 o                         
   2  11  12         72.99         76.24         6.69 o                         
   3  11  12         27.81         28.99         6.09 o                         
   4  11  12         20.87         33.43         6.39 o                         
  -4  12  12          8.37          9.06         7.33 o                         
  -3  12  12         30.85         16.76         7.40 o                         
  -2  12  12          6.11         -4.88         5.03 o                         
  -1  12  12          8.80         -3.18         5.15 o                         
   0  12  12          0.01         -6.84         4.56 o                         
   1  12  12          8.81          0.81         5.28 o                         
   2  12  12          6.11          1.33         5.15 o                         
   3  12  12         30.87         32.50         6.56 o                         
   4  12  12          8.35          6.50         6.32 o                         
  -3  13  12         15.25          6.05        12.61 o                         
  -2  13  12         15.17          5.47         5.95 o                         
  -1  13  12         12.39          3.40         5.71 o                         
   0  13  12          1.06         -7.87         5.25 o                         
   1  13  12         12.42         -3.13         5.14 o                         
   2  13  12         15.27          3.19         5.43 o                         
   3  13  12         15.23         17.73         6.28 o                         
  -2  14  12          9.84          8.29         7.74 o                         
  -1  14  12          4.00         -5.58         5.84 o                         
   0  14  12         19.52         15.99         6.57 o                         
   1  14  12          4.02         -7.58         6.24 o                         
   2  14  12          9.82          8.23         6.04 o                         
   0  15  12         32.89         40.55         7.28 o                         
   1   0  13        101.55         75.84         4.86 o                         
   2   0  13        180.77        193.12         7.34 o                         
   3   0  13          0.94         -5.10         3.40 o                         
   4   0  13          3.85         -6.20         4.14 o                         
   5   0  13         72.25         86.47         6.45 o                         
   6   0  13          0.34         10.09         5.37 o                         
  -6   1  13         96.63        117.06        14.44 o                         
  -5   1  13         43.06         36.83         6.25 o                         
  -4   1  13          5.73         -6.07         4.05 o                         
  -3   1  13          9.76          6.65         2.62 o                         
  -2   1  13         46.12         38.87         3.87 o                         
  -1   1  13        159.04        155.90         5.94 o                         
   0   1  13        210.94        207.71         6.94 o                         
   1   1  13        158.92        153.81         6.38 o                         
   2   1  13         45.94         32.16         4.47 o                         
   3   1  13          9.82          2.07         2.92 o                         
   4   1  13          5.70         -5.01         3.82 o                         
   5   1  13         43.22         46.25         5.55 o                         
   6   1  13         96.66         99.27         7.58 o                         
  -6   2  13         24.10         30.33         7.50 o                         
  -5   2  13         25.85         23.20         5.96 o                         
  -4   2  13         50.61         39.66         5.42 o                         
  -3   2  13         10.77          6.53         3.12 o                         
  -2   2  13          4.32          1.12         3.30 o                         
  -1   2  13         85.82         73.62         4.38 o                         
   0   2  13          0.59          0.20         2.97 o                         
   1   2  13         85.81         69.38         4.85 o                         
   2   2  13          4.36         -3.63         4.50 o                         
   3   2  13         10.78          8.90         3.35 o                         
   4   2  13         50.52         37.35         4.43 o                         
   5   2  13         25.89         21.54         4.78 o                         
   6   2  13         24.00         34.38         5.26 o                         
  -6   3  13         81.07         83.35         9.09 o                         
  -5   3  13        152.57        172.30         9.75 o                         
  -4   3  13        732.02        822.45        16.97 o                         
  -3   3  13         49.30         49.48         4.32 o                         
  -2   3  13        609.82        689.52        12.53 o                         
  -1   3  13        162.64        130.96         5.53 o                         
   0   3  13         66.25         53.71         4.35 o                         
   1   3  13        162.63        139.69         6.35 o                         
   2   3  13        609.92        667.50        16.03 o                         
   3   3  13         49.23         50.02         5.45 o                         
   4   3  13        731.89        808.57        15.35 o                         
   5   3  13        152.87        173.52        10.20 o                         
   6   3  13         81.21         92.11         9.38 o                         
  -6   4  13         29.69         24.76         7.67 o                         
  -5   4  13         24.63         25.92         6.19 o                         
  -4   4  13        260.65        322.23        11.22 o                         
  -3   4  13        535.28        605.08        14.00 o                         
  -2   4  13        471.16        491.75        11.31 o                         
  -1   4  13        336.18        357.85         8.58 o                         
   0   4  13        193.15        144.97         6.52 o                         
   1   4  13        335.81        379.41         9.72 o                         
   2   4  13        470.99        482.26        11.94 o                         
   3   4  13        534.85        609.21        13.55 o                         
   4   4  13        260.35        316.55        10.49 o                         
   5   4  13         24.71         35.46         5.30 o                         
   6   4  13         29.71         33.76         5.87 o                         
  -6   5  13          3.68         -7.45         8.21 o                         
  -5   5  13        152.66        149.52         9.38 o                         
  -4   5  13          5.57         15.80         5.28 o                         
  -3   5  13        506.00        581.15        15.32 o                         
  -2   5  13         27.37         22.96         7.27 o                         
  -1   5  13         85.35         82.28         5.86 o                         
   0   5  13        181.68        236.68         9.21 o                         
   1   5  13         85.50         82.52         5.52 o                         
   2   5  13         27.40         45.73         5.75 o                         
   3   5  13        505.88        581.29        12.16 o                         
   4   5  13          5.52         21.57         5.25 o                         
   5   5  13        152.62        165.60         9.37 o                         
   6   5  13          3.70          9.67         5.42 o                         
  -6   6  13         26.79         19.20         7.66 o                         
  -5   6  13         73.41         96.56         8.41 o                         
  -4   6  13         42.16         46.66         6.27 o                         
  -3   6  13        262.82        299.15         9.87 o                         
  -2   6  13        899.58       1041.91        16.12 o                         
  -1   6  13         47.14         61.08         4.58 o                         
   0   6  13       5503.58       6211.24        54.96 o                         
   1   6  13         47.12         71.54         6.37 o                         
   2   6  13        898.76        987.98        16.06 o                         
   3   6  13        263.01        300.01        10.24 o                         
   4   6  13         42.24         45.02         5.88 o                         
   5   6  13         73.56         89.59         6.53 o                         
   6   6  13         26.72         23.30         5.98 o                         
  -6   7  13         63.99         63.79         9.56 o                         
  -5   7  13          7.44          6.50         7.49 o                         
  -4   7  13         19.50          9.89         5.45 o                         
  -3   7  13          3.42         -2.05         4.45 o                         
  -2   7  13        298.39        343.65        10.70 o                         
  -1   7  13        460.42        560.77        17.09 o                         
   0   7  13         34.32         32.90        10.12 o                         
   1   7  13        459.93        583.27        13.09 o                         
   2   7  13        297.94        346.93        10.93 o                         
   3   7  13          3.38          6.21         3.56 o                         
   4   7  13         19.63         16.73         4.52 o                         
   5   7  13          7.44          8.86         4.92 o                         
   6   7  13         64.01         57.18         6.62 o                         
  -5   8  13          3.72          2.54         6.32 o                         
  -4   8  13        216.15        258.51        11.80 o                         
  -3   8  13        148.26        161.97         8.63 o                         
  -2   8  13          5.03          3.03         5.02 o                         
  -1   8  13       1601.80       1808.47        23.06 o                         
   0   8  13        508.02        571.12        12.49 o                         
   1   8  13       1601.73       1812.58        23.78 o                         
   2   8  13          4.98          1.70         4.92 o                         
   3   8  13        148.36        155.81         7.95 o                         
   4   8  13        216.09        236.82        10.66 o                         
   5   8  13          3.70          3.24         4.85 o                         
  -5   9  13         37.86         23.51        14.41 o                         
  -4   9  13         87.75         96.10        12.29 o                         
  -3   9  13         49.07         51.47         6.74 o                         
  -2   9  13        787.08        905.80        17.02 o                         
  -1   9  13        464.62        516.71        13.80 o                         
   0   9  13         62.80         75.29         6.70 o                         
   1   9  13        464.94        512.23        13.32 o                         
   2   9  13        787.71        906.56        16.88 o                         
   3   9  13         49.12         51.02         6.07 o                         
   4   9  13         87.87         93.48         7.54 o                         
   5   9  13         37.80         40.10         6.62 o                         
  -5  10  13         20.68         26.37        21.59 o                         
  -4  10  13         39.73         45.56         9.24 o                         
  -3  10  13         39.29         34.97        12.21 o                         
  -2  10  13          9.02          3.72         5.11 o                         
  -1  10  13         33.76         45.36         6.60 o                         
   0  10  13        128.47        114.39         7.63 o                         
   1  10  13         33.63         56.28         6.53 o                         
   2  10  13          9.00         19.24         5.54 o                         
   3  10  13         39.31         36.76         5.81 o                         
   4  10  13         39.61         47.71         7.75 o                         
   5  10  13         20.70         24.72         7.15 o                         
  -4  11  13         12.73          6.71        11.11 o                         
  -3  11  13         96.30         74.80        13.61 o                         
  -2  11  13         14.51         11.65         6.86 o                         
  -1  11  13         65.16         36.18         6.03 o                         
   0  11  13          3.90         -4.29         5.32 o                         
   1  11  13         65.25         49.10         6.55 o                         
   2  11  13         14.49         12.18         5.36 o                         
   3  11  13         96.45         84.04         7.14 o                         
   4  11  13         12.73         15.27         6.18 o                         
  -3  12  13         12.34        -11.39        11.26 o                         
  -2  12  13         23.20         11.77         6.57 o                         
  -1  12  13         14.91         -1.21         5.73 o                         
   0  12  13         52.02         44.46         6.23 o                         
   1  12  13         14.87         14.76         5.46 o                         
   2  12  13         23.23         18.82         5.98 o                         
   3  12  13         12.39          4.12         6.08 o                         
  -2  13  13          0.05         -8.42         7.23 o                         
  -1  13  13          0.27         -5.90         6.45 o                         
   0  13  13         35.34         32.56         6.68 o                         
   1  13  13          0.28         -7.05         5.19 o                         
   2  13  13          0.05         -7.26         5.80 o                         
  -1  14  13          6.75         -0.67         5.99 o                         
   0  14  13         11.04         13.44         6.44 o                         
   1  14  13          6.74          0.13         5.65 o                         
   0   0  14        201.24        239.28        11.90 o                         
   1   0  14         29.26         14.23         4.13 o                         
   2   0  14         10.10          0.64         3.85 o                         
   3   0  14         71.67         71.77         5.48 o                         
   4   0  14        110.00         89.40         5.72 o                         
   5   0  14        173.91        193.86         8.69 o                         
   6   0  14        252.21        277.14        19.64 o                         
  -6   1  14         19.61         26.74         6.25 o                         
  -5   1  14         10.08          7.99         4.78 o                         
  -4   1  14         49.03         45.09         5.80 o                         
  -3   1  14        199.80        200.58         9.38 o                         
  -2   1  14          3.58         -4.79         3.19 o                         
  -1   1  14         14.86          8.67         3.46 o                         
   0   1  14         25.75         25.82         3.91 o                         
   1   1  14         14.75          9.37         4.19 o                         
   2   1  14          3.55         -4.39         2.92 o                         
   3   1  14        200.15        210.40         7.03 o                         
   4   1  14         48.75         41.05         4.69 o                         
   5   1  14         10.08         13.07         4.63 o                         
   6   1  14         19.60         32.62         6.09 o                         
  -6   2  14         38.00         36.49         6.62 o                         
  -5   2  14        125.28        133.98         8.78 o                         
  -4   2  14         42.73         47.23         6.13 o                         
  -3   2  14        106.90        100.59         7.17 o                         
  -2   2  14         65.06         72.27         5.48 o                         
  -1   2  14         27.83         14.77         3.78 o                         
   0   2  14         34.90         14.84         3.78 o                         
   1   2  14         27.85         13.73         4.18 o                         
   2   2  14         65.07         62.75         5.86 o                         
   3   2  14        107.10        106.53         7.35 o                         
   4   2  14         42.70         45.00         4.72 o                         
   5   2  14        125.01        132.54         7.34 o                         
   6   2  14         38.01         30.32         5.53 o                         
  -6   3  14          1.41         -6.14         6.88 o                         
  -5   3  14        101.07         98.83         8.18 o                         
  -4   3  14        161.61        199.32        13.56 o                         
  -3   3  14        698.89        724.02        15.49 o                         
  -2   3  14        388.14        399.15        11.25 o                         
  -1   3  14        181.25        159.10         6.51 o                         
   0   3  14         13.18         -1.87         4.81 o                         
   1   3  14        181.17        167.38         7.51 o                         
   2   3  14        388.06        368.19        10.85 o                         
   3   3  14        699.14        697.37        14.95 o                         
   4   3  14        161.77        226.06        11.52 o                         
   5   3  14        101.12        107.44         7.86 o                         
   6   3  14          1.40          9.76         5.66 o                         
  -6   4  14         19.87         10.61         7.49 o                         
  -5   4  14         21.53         18.42         6.64 o                         
  -4   4  14         87.33        106.07         7.38 o                         
  -3   4  14         33.68         44.69         6.11 o                         
  -2   4  14        136.93        189.87        15.18 o                         
  -1   4  14        132.68        126.51         5.80 o                         
   0   4  14          0.62         -5.74         3.83 o                         
   1   4  14        132.93        126.50         6.45 o                         
   2   4  14        137.05        150.77         7.51 o                         
   3   4  14         33.74         58.17         5.97 o                         
   4   4  14         87.12        112.41         8.21 o                         
   5   4  14         21.58         26.93         6.13 o                         
   6   4  14         19.92         24.30         6.30 o                         
  -6   5  14         23.05         16.46         8.34 o                         
  -5   5  14         22.63          8.11         6.56 o                         
  -4   5  14         87.83         93.67        10.23 o                         
  -3   5  14        337.25        364.64        12.47 o                         
  -2   5  14        788.26        892.73        15.81 o                         
  -1   5  14         23.14         25.99         6.85 o                         
   0   5  14         56.22         59.17         5.27 o                         
   1   5  14         23.08         26.31         4.77 o                         
   2   5  14        787.27        894.80        16.99 o                         
   3   5  14        337.36        372.78        11.89 o                         
   4   5  14         88.14         81.44         6.76 o                         
   5   5  14         22.65         12.12         6.03 o                         
   6   5  14         22.96         17.55         6.15 o                         
  -5   6  14         11.54          1.15         6.32 o                         
  -4   6  14         64.12         65.76         7.02 o                         
  -3   6  14         32.38         29.07         6.50 o                         
  -2   6  14         32.27         31.56         5.14 o                         
  -1   6  14        446.89        502.66        14.53 o                         
   0   6  14       1022.73       1133.71        17.53 o                         
   1   6  14        446.85        508.44        11.26 o                         
   2   6  14         32.43         40.66         5.26 o                         
   3   6  14         32.39         36.43         5.24 o                         
   4   6  14         64.22         58.99         6.42 o                         
   5   6  14         11.56          9.96         6.02 o                         
  -5   7  14         13.79          3.79         6.11 o                         
  -4   7  14         47.00         47.89         8.00 o                         
  -3   7  14         20.52         20.95         6.19 o                         
  -2   7  14         65.85         63.14         6.25 o                         
  -1   7  14        398.26        450.40        10.50 o                         
   0   7  14        415.26        551.52        12.31 o                         
   1   7  14        397.70        446.38        10.70 o                         
   2   7  14         65.86         67.36         5.79 o                         
   3   7  14         20.74         27.64         4.92 o                         
   4   7  14         46.94         53.48         6.50 o                         
   5   7  14         13.86         22.74         6.24 o                         
  -5   8  14         36.24         30.22        15.27 o                         
  -4   8  14         88.63         93.58         9.76 o                         
  -3   8  14          3.85          0.06         5.26 o                         
  -2   8  14        133.93        124.09        10.02 o                         
  -1   8  14        155.32        137.35         9.28 o                         
   0   8  14         31.35         61.15         5.90 o                         
   1   8  14        155.71        149.42        13.87 o                         
   2   8  14        133.99        130.50         7.48 o                         
   3   8  14          3.87         -1.54         4.32 o                         
   4   8  14         88.49         97.47         7.29 o                         
   5   8  14         36.23         49.06         7.18 o                         
  -4   9  14          4.92          2.07        10.15 o                         
  -3   9  14         30.49         21.89         7.02 o                         
  -2   9  14         53.03         52.93         6.27 o                         
  -1   9  14          3.69          8.18         4.72 o                         
   0   9  14         17.89         23.63         5.16 o                         
   1   9  14          3.69         10.82         5.87 o                         
   2   9  14         52.93         58.39         6.45 o                         
   3   9  14         30.50         24.09         6.50 o                         
   4   9  14          4.95          8.40         5.45 o                         
  -4  10  14          6.10         13.03         7.71 o                         
  -3  10  14        111.65        109.68        15.06 o                         
  -2  10  14         88.87         74.40         8.47 o                         
  -1  10  14        192.83        190.67        10.93 o                         
   0  10  14         42.97         44.34         5.70 o                         
   1  10  14        192.75        195.46         9.14 o                         
   2  10  14         88.79         74.07         7.06 o                         
   3  10  14        111.77        115.42         8.82 o                         
   4  10  14          6.07         10.90         6.89 o                         
  -3  11  14         14.28         -6.27         8.85 o                         
  -2  11  14          7.35         10.08         6.65 o                         
  -1  11  14         48.41         29.11         7.32 o                         
   0  11  14          1.66         -8.27         5.52 o                         
   1  11  14         48.31         40.07         6.79 o                         
   2  11  14          7.39         -1.91         5.55 o                         
   3  11  14         14.23          1.38         6.10 o                         
  -3  12  14          6.49         17.93         8.58 o                         
  -2  12  14         47.45         48.26        13.98 o                         
  -1  12  14         26.58         22.82         9.42 o                         
   0  12  14          1.17         -5.62         5.99 o                         
   1  12  14         26.63         26.83         6.41 o                         
   2  12  14         47.33         49.62         7.31 o                         
   3  12  14          6.56          4.67         5.68 o                         
  -1  13  14          1.81         -2.04         7.32 o                         
   0  13  14          4.58          6.45         6.52 o                         
   1  13  14          1.81          7.57         5.62 o                         
   1   0  15          4.12         -5.29         3.94 o                         
   2   0  15         52.01          9.03         5.13 o                         
   3   0  15          0.43         -6.63         4.42 o                         
   4   0  15        166.39        195.68         8.76 o                         
   5   0  15         58.98         65.43         6.34 o                         
   6   0  15         96.30        108.73         8.32 o                         
  -6   1  15         53.19         65.81        12.44 o                         
  -5   1  15         33.79         38.76         5.80 o                         
  -4   1  15         81.92         89.42         7.74 o                         
  -3   1  15        122.81        109.73         7.40 o                         
  -2   1  15         74.01         44.17         5.97 o                         
  -1   1  15          4.11         -5.74         3.82 o                         
   0   1  15         11.17          1.42         4.27 o                         
   1   1  15          4.12         -5.69         3.80 o                         
   2   1  15         74.32         47.05         5.79 o                         
   3   1  15        123.06        126.63         6.00 o                         
   4   1  15         81.91         97.49         6.54 o                         
   5   1  15         33.88         47.39         5.96 o                         
   6   1  15         53.08         69.28         7.60 o                         
  -6   2  15         29.32         28.91         6.82 o                         
  -5   2  15          7.12          8.34         6.35 o                         
  -4   2  15        152.95        177.81        14.25 o                         
  -3   2  15         17.04         16.74         5.44 o                         
  -2   2  15         75.37         43.64         5.88 o                         
  -1   2  15          7.02         -6.79         4.53 o                         
   0   2  15          7.90         -5.72         3.81 o                         
   1   2  15          7.02         -6.40         4.27 o                         
   2   2  15         75.07         38.98         5.64 o                         
   3   2  15         16.97         22.60         5.07 o                         
   4   2  15        152.96        164.96         9.56 o                         
   5   2  15          7.11         11.95         6.64 o                         
   6   2  15         29.31         41.36         7.72 o                         
  -5   3  15         32.78         34.96         7.00 o                         
  -4   3  15         32.76         30.15         5.87 o                         
  -3   3  15         17.03         17.34         5.30 o                         
  -2   3  15        185.27        171.14         8.15 o                         
  -1   3  15         13.84          7.28         4.71 o                         
   0   3  15         23.12          7.41         4.55 o                         
   1   3  15         13.84          3.77         4.55 o                         
   2   3  15        185.12        170.68        10.71 o                         
   3   3  15         17.08         16.23         5.25 o                         
   4   3  15         32.65         38.30         6.16 o                         
   5   3  15         32.77         46.25         8.10 o                         
  -5   4  15         34.24         23.81         6.93 o                         
  -4   4  15         80.25         72.19         6.94 o                         
  -3   4  15        201.37        188.90        14.95 o                         
  -2   4  15        336.97        368.88        11.72 o                         
  -1   4  15         92.07         75.62         5.90 o                         
   0   4  15          5.54         -6.07         4.04 o                         
   1   4  15         91.93         66.31         5.77 o                         
   2   4  15        336.62        382.63        11.66 o                         
   3   4  15        201.61        191.51         9.21 o                         
   4   4  15         80.26         78.64         8.35 o                         
   5   4  15         34.26         40.53         6.99 o                         
  -5   5  15         61.87         43.68         7.63 o                         
  -4   5  15         88.69         88.45        10.99 o                         
  -3   5  15         18.02         14.02         5.94 o                         
  -2   5  15        218.11        236.01        17.32 o                         
  -1   5  15        403.94        442.14        12.97 o                         
   0   5  15         19.76          4.80         4.86 o                         
   1   5  15        403.81        433.88        11.74 o                         
   2   5  15        217.96        252.24        10.82 o                         
   3   5  15         18.04         13.63         5.31 o                         
   4   5  15         88.75         82.23         7.13 o                         
   5   5  15         61.87         54.89         7.23 o                         
  -5   6  15          3.75         -7.11         6.47 o                         
  -4   6  15          1.54         -9.21         6.14 o                         
  -3   6  15        141.63        117.74         7.47 o                         
  -2   6  15          2.46         -7.75         5.16 o                         
  -1   6  15        290.35        336.46        12.06 o                         
   0   6  15          2.74          2.69         4.49 o                         
   1   6  15        290.07        348.41        11.01 o                         
   2   6  15          2.49         -0.60         4.30 o                         
   3   6  15        141.53        129.57         8.50 o                         
   4   6  15          1.52         -1.16         4.96 o                         
   5   6  15          3.79         -8.55         5.70 o                         
  -5   7  15          3.88        -11.91         9.91 o                         
  -4   7  15         93.55         93.58        13.77 o                         
  -3   7  15         10.22          1.46         5.39 o                         
  -2   7  15         56.92         29.26         6.82 o                         
  -1   7  15         64.15         66.77         6.57 o                         
   0   7  15         15.18         14.07         5.10 o                         
   1   7  15         64.25         67.15         5.69 o                         
   2   7  15         57.13         38.91         5.84 o                         
   3   7  15         10.17          0.60         5.41 o                         
   4   7  15         93.34        100.13         7.66 o                         
   5   7  15          3.91         -4.15         5.90 o                         
  -4   8  15          7.85          7.82        10.77 o                         
  -3   8  15          8.15         -5.16         6.69 o                         
  -2   8  15         11.58         -4.36         5.08 o                         
  -1   8  15        209.78        234.20        12.44 o                         
   0   8  15        164.01        135.37         9.35 o                         
   1   8  15        210.25        246.67        10.11 o                         
   2   8  15         11.59          3.99         4.77 o                         
   3   8  15          8.17          3.37         5.57 o                         
   4   8  15          7.86         13.32         5.84 o                         
  -4   9  15          3.94         -6.13         8.36 o                         
  -3   9  15         14.16          5.82        11.75 o                         
  -2   9  15         10.16          3.57         8.31 o                         
  -1   9  15        165.94        174.34         9.45 o                         
   0   9  15         32.14         42.91         6.21 o                         
   1   9  15        166.29        198.50        12.65 o                         
   2   9  15         10.23         15.70         4.97 o                         
   3   9  15         14.14         19.40         5.50 o                         
   4   9  15          3.98          0.91         6.24 o                         
  -3  10  15         25.27         25.89         9.24 o                         
  -2  10  15         37.78         34.60        10.70 o                         
  -1  10  15         61.34         71.98         9.73 o                         
   0  10  15         86.04         77.21         7.00 o                         
   1  10  15         61.16         75.67         7.12 o                         
   2  10  15         37.74         41.00         6.06 o                         
   3  10  15         25.21         36.43         6.70 o                         
  -3  11  15         24.58         22.26        11.20 o                         
  -2  11  15         26.81         13.79        12.01 o                         
  -1  11  15        148.65        151.78        12.59 o                         
   0  11  15         22.67         26.75         6.64 o                         
   1  11  15        148.74        170.53         9.21 o                         
   2  11  15         26.70         18.28         6.44 o                         
   3  11  15         24.70         25.27         6.65 o                         
  -2  12  15          4.30          4.40         7.50 o                         
  -1  12  15         20.76         20.71        11.73 o                         
   0  12  15         24.22         32.13         7.32 o                         
   1  12  15         20.73         26.65         6.57 o                         
   2  12  15          4.29          9.90         6.46 o                         
   0   0  16        423.90        295.13        14.94 o                         
   1   0  16          4.51         -6.64         4.43 o                         
   2   0  16         17.59          3.57         4.66 o                         
   3   0  16         13.84         13.50         5.07 o                         
   4   0  16         22.50         32.91         7.14 o                         
   5   0  16          0.53         12.77         8.70 o                         
  -5   1  16         45.82         60.47         7.43 o                         
  -4   1  16        121.73        115.60         8.97 o                         
  -3   1  16        215.17        215.99        11.07 o                         
  -2   1  16         72.08         53.68         6.07 o                         
  -1   1  16         65.77         29.00         5.25 o                         
   0   1  16         50.77         48.48         5.60 o                         
   1   1  16         65.72         31.62         5.37 o                         
   2   1  16         72.32         58.63         5.87 o                         
   3   1  16        214.93        210.40        10.89 o                         
   4   1  16        121.74        120.83         8.86 o                         
   5   1  16         45.82         56.93         8.55 o                         
  -5   2  16         78.91         90.40         8.89 o                         
  -4   2  16         88.09         95.73         8.60 o                         
  -3   2  16         66.32         58.15         6.38 o                         
  -2   2  16         55.10         33.62         5.42 o                         
  -1   2  16        125.41        103.36         6.54 o                         
   0   2  16        248.38        187.28         8.16 o                         
   1   2  16        125.66        115.41         6.74 o                         
   2   2  16         55.30         45.38         5.77 o                         
   3   2  16         66.36         54.49         6.31 o                         
   4   2  16         88.01        102.43         8.26 o                         
   5   2  16         78.92         92.95         9.46 o                         
  -5   3  16         65.61         61.04         8.14 o                         
  -4   3  16        193.58        183.03        19.80 o                         
  -3   3  16          7.02          6.57         5.44 o                         
  -2   3  16        208.40        195.44         8.95 o                         
  -1   3  16         29.86         15.23         5.35 o                         
   0   3  16        169.07        140.94         7.42 o                         
   1   3  16         29.93         18.38         4.89 o                         
   2   3  16        208.52        217.48        13.88 o                         
   3   3  16          7.05          5.52         5.37 o                         
   4   3  16        193.31        199.00        12.98 o                         
   5   3  16         65.48         73.46         9.15 o                         
  -5   4  16         35.42         30.87         8.87 o                         
  -4   4  16         66.22         45.97         7.46 o                         
  -3   4  16          3.21         -7.26         5.48 o                         
  -2   4  16         43.14         35.96         5.81 o                         
  -1   4  16          5.33         -8.43         5.62 o                         
   0   4  16          2.51         -6.42         4.28 o                         
   1   4  16          5.28         -4.27         4.73 o                         
   2   4  16         43.12         47.06         5.84 o                         
   3   4  16          3.25         -3.44         4.97 o                         
   4   4  16         66.32         62.50         7.54 o                         
   5   4  16         35.43         36.40         6.68 o                         
  -5   5  16          4.58         -5.94         8.20 o                         
  -4   5  16          9.13         -8.81         6.20 o                         
  -3   5  16          6.44         -6.51         6.75 o                         
  -2   5  16         91.96         87.56         7.77 o                         
  -1   5  16          1.91         -7.89         5.26 o                         
   0   5  16         47.33         36.92         5.58 o                         
   1   5  16          1.93         -3.53         4.22 o                         
   2   5  16         92.15         90.75         7.27 o                         
   3   5  16          6.50          7.26         5.32 o                         
   4   5  16          9.11          2.70         5.14 o                         
   5   5  16          4.56         -0.62         6.06 o                         
  -4   6  16         20.63         18.58         8.37 o                         
  -3   6  16         11.18          4.74         6.10 o                         
  -2   6  16         24.28          3.36         8.26 o                         
  -1   6  16          1.53         -9.86         6.57 o                         
   0   6  16         42.05         18.72         5.31 o                         
   1   6  16          1.55         -0.86         4.79 o                         
   2   6  16         24.25          6.03         5.10 o                         
   3   6  16         11.21          4.38         5.43 o                         
   4   6  16         20.71         20.22         5.76 o                         
  -4   7  16          2.38         -4.95         6.88 o                         
  -3   7  16          2.64         -2.76         5.86 o                         
  -2   7  16         31.34         10.36         5.47 o                         
  -1   7  16         46.41         29.41         9.87 o                         
   0   7  16         13.99          0.72         5.14 o                         
   1   7  16         46.42         45.33         5.29 o                         
   2   7  16         31.31         23.75         5.58 o                         
   3   7  16          2.65         -6.10         5.33 o                         
   4   7  16          2.37         -6.70         5.43 o                         
  -4   8  16          8.74         -8.37         8.90 o                         
  -3   8  16         51.40         39.91        12.61 o                         
  -2   8  16         37.47         35.15         6.96 o                         
  -1   8  16        261.40        288.83        18.48 o                         
   0   8  16         16.54         14.23         6.57 o                         
   1   8  16        261.16        307.12        11.09 o                         
   2   8  16         37.35         47.63         6.15 o                         
   3   8  16         51.61         69.31         7.96 o                         
   4   8  16          8.73          5.04         6.42 o                         
  -3   9  16         23.51         28.93         8.08 o                         
  -2   9  16          2.57          1.91         6.02 o                         
  -1   9  16         63.62         53.09        10.08 o                         
   0   9  16         22.12         13.91         6.59 o                         
   1   9  16         63.89         74.91         7.04 o                         
   2   9  16          2.58         12.51         5.14 o                         
   3   9  16         23.41         40.61         6.51 o                         
  -2  10  16         49.82         59.92        10.80 o                         
  -1  10  16         26.84         26.64        10.44 o                         
   0  10  16         36.51         25.94         6.50 o                         
   1  10  16         26.81         43.43         7.08 o                         
   2  10  16         49.81         65.07         7.42 o                         
  -1  11  16          4.93         -0.12         7.72 o                         
   0  11  16         36.24         24.81         6.16 o                         
   1  11  16          4.95          5.38         5.37 o                         
   1   0  17        563.84        512.20        13.17 o                         
   2   0  17         17.57          2.96         5.01 o                         
   3   0  17          0.12          0.06         5.28 o                         
   4   0  17        125.38        147.56        11.49 o                         
   5   0  17          1.10         20.33         7.67 o                         
  -5   1  17         13.23         14.36         8.09 o                         
  -4   1  17          5.20         -1.85         6.31 o                         
  -3   1  17          5.98         -2.29         5.07 o                         
  -2   1  17         66.75         53.77         6.62 o                         
  -1   1  17        105.24         94.34         7.03 o                         
   0   1  17         65.05         44.70         6.24 o                         
   1   1  17        105.10         91.54         6.86 o                         
   2   1  17         66.86         59.14         6.48 o                         
   3   1  17          5.96         -2.20         4.84 o                         
   4   1  17          5.18          5.77         5.17 o                         
   5   1  17         13.16         26.25         7.84 o                         
  -5   2  17         24.58         24.23        12.00 o                         
  -4   2  17         21.63         18.71         7.10 o                         
  -3   2  17          3.91          5.53         5.45 o                         
  -2   2  17         73.80         67.85         6.93 o                         
  -1   2  17         46.14         18.69         5.81 o                         
   0   2  17        167.51        116.88         7.46 o                         
   1   2  17         46.48         28.18         6.02 o                         
   2   2  17         73.86         72.76         6.49 o                         
   3   2  17          3.90         13.06         5.36 o                         
   4   2  17         21.67         34.23         7.02 o                         
   5   2  17         24.61         40.72         8.63 o                         
  -4   3  17         36.56         32.66         7.74 o                         
  -3   3  17         86.68         72.29         7.39 o                         
  -2   3  17          2.54          1.36         6.06 o                         
  -1   3  17         39.73         21.95         6.06 o                         
   0   3  17         19.47          2.42         5.10 o                         
   1   3  17         39.77         22.09         5.45 o                         
   2   3  17          2.54          1.63         4.65 o                         
   3   3  17         86.92         81.64         7.02 o                         
   4   3  17         36.65         52.89         7.66 o                         
  -4   4  17          9.24          2.90         8.36 o                         
  -3   4  17          3.04         -0.46         5.94 o                         
  -2   4  17         45.57         50.87         7.27 o                         
  -1   4  17         33.29         20.05         5.89 o                         
   0   4  17          0.03         -7.78         5.19 o                         
   1   4  17         33.32         22.52         5.17 o                         
   2   4  17         45.60         53.03         6.35 o                         
   3   4  17          3.04         -1.26         5.99 o                         
   4   4  17          9.23         13.31         6.45 o                         
  -4   5  17          6.17         -9.43         6.29 o                         
  -3   5  17          5.13        -10.09         6.73 o                         
  -2   5  17         49.00         45.19         7.62 o                         
  -1   5  17         21.06         12.77         7.56 o                         
   0   5  17        112.30        124.88         8.26 o                         
   1   5  17         21.00         12.32         5.10 o                         
   2   5  17         48.90         56.43         6.60 o                         
   3   5  17          5.14         12.76         6.22 o                         
   4   5  17          6.20         -0.51         5.72 o                         
  -4   6  17          9.96          2.22        12.55 o                         
  -3   6  17          6.65          0.40         7.59 o                         
  -2   6  17          1.97         -9.16         6.11 o                         
  -1   6  17         17.99          3.47         7.74 o                         
   0   6  17          0.11         -8.12         5.41 o                         
   1   6  17         17.90         12.37         5.09 o                         
   2   6  17          1.96         -3.60         5.06 o                         
   3   6  17          6.61          0.65         5.51 o                         
   4   6  17          9.97         13.42         6.27 o                         
  -3   7  17          3.55         -2.13         6.05 o                         
  -2   7  17          4.33         -7.62         5.08 o                         
  -1   7  17          2.13         -3.13         5.41 o                         
   0   7  17          7.28         -7.84         5.23 o                         
   1   7  17          2.14         -7.06         4.90 o                         
   2   7  17          4.32         -4.82         4.39 o                         
   3   7  17          3.54         -3.72         5.05 o                         
  -3   8  17          3.92         -5.66         6.71 o                         
  -2   8  17         44.14         53.14         7.12 o                         
  -1   8  17         36.88         44.14         7.79 o                         
   0   8  17          0.61         -8.26         5.50 o                         
   1   8  17         36.93         57.29         6.99 o                         
   2   8  17         44.29         55.84         6.31 o                         
   3   8  17          3.96          7.61         5.98 o                         
  -2   9  17         20.66         24.33         8.68 o                         
  -1   9  17          7.88          2.38         9.86 o                         
   0   9  17          1.99         -3.30         6.26 o                         
   1   9  17          7.92         13.64         6.36 o                         
   2   9  17         20.62         30.63         6.87 o                         
  -1  10  17         26.08         18.19         8.61 o                         
   0  10  17         36.67         43.66         8.77 o                         
   1  10  17         26.20         25.33         6.74 o                         
   0   0  18          1.52        -10.28         6.85 o                         
   1   0  18          0.24         -3.81         5.31 o                         
   2   0  18         23.85         14.92         6.06 o                         
   3   0  18          1.27         -1.81         6.29 o                         
   4   0  18          7.71          7.27         6.31 o                         
  -4   1  18          9.70         15.59         8.42 o                         
  -3   1  18          3.09         -1.15         5.45 o                         
  -2   1  18         40.10         44.64         8.64 o                         
  -1   1  18         94.33         87.25         9.44 o                         
   0   1  18          9.00          5.05         6.68 o                         
   1   1  18         94.66         75.93         6.51 o                         
   2   1  18         40.23         43.57         6.26 o                         
   3   1  18          3.08          5.05         7.16 o                         
   4   1  18          9.71         18.41         6.80 o                         
  -4   2  18         24.29         25.24        11.18 o                         
  -3   2  18         60.07         53.69         7.00 o                         
  -2   2  18         15.61         11.56         6.42 o                         
  -1   2  18         55.83         40.71        10.16 o                         
   0   2  18         12.77          9.23         8.46 o                         
   1   2  18         55.82         40.63         6.64 o                         
   2   2  18         15.54         17.44         5.80 o                         
   3   2  18         60.15         63.99         7.76 o                         
   4   2  18         24.30         31.36         8.72 o                         
  -4   3  18          7.87         -0.47        11.36 o                         
  -3   3  18         26.07         24.07         6.57 o                         
  -2   3  18         35.64         17.26        10.02 o                         
  -1   3  18         33.29          8.59         6.91 o                         
   0   3  18         57.94         39.18        10.31 o                         
   1   3  18         33.49         21.50         6.38 o                         
   2   3  18         35.67         25.42         5.61 o                         
   3   3  18         26.04         28.54         7.06 o                         
   4   3  18          7.86         24.59         6.72 o                         
  -3   4  18         26.79         20.99         8.35 o                         
  -2   4  18         10.73         -5.62         7.90 o                         
  -1   4  18         16.55          7.19        10.43 o                         
   0   4  18          2.95         -7.70         5.13 o                         
   1   4  18         16.61          6.67         8.51 o                         
   2   4  18         10.72          9.14         5.17 o                         
   3   4  18         26.85         18.28         6.85 o                         
  -3   5  18          1.42         -2.76         6.40 o                         
  -2   5  18         16.04          3.27         9.43 o                         
  -1   5  18          3.71         -8.85         5.90 o                         
   0   5  18         29.75         12.67        10.05 o                         
   1   5  18          3.74         -5.29         5.63 o                         
   2   5  18         16.00         27.10         6.07 o                         
   3   5  18          1.40         -5.37         5.80 o                         
  -3   6  18         13.56         23.91         7.27 o                         
  -2   6  18         21.37         27.39        11.13 o                         
  -1   6  18          6.43         -3.67         6.55 o                         
   0   6  18          9.28         -0.30         6.48 o                         
   1   6  18          6.38         -8.26         5.51 o                         
   2   6  18         21.38         27.38         6.10 o                         
   3   6  18         13.60          9.57         6.18 o                         
  -2   7  18          1.46         -2.50         7.15 o                         
  -1   7  18         26.57         22.55         7.51 o                         
   0   7  18          0.45         -8.31         6.25 o                         
   1   7  18         26.56         22.15         6.39 o                         
   2   7  18          1.46          2.10         5.31 o                         
  -2   8  18          1.55         -6.29         7.36 o                         
  -1   8  18         26.80         26.46         7.00 o                         
   0   8  18          0.03         -1.71         5.54 o                         
   1   8  18         26.86         28.90         6.74 o                         
   2   8  18          1.52         -2.55         6.59 o                         
   0   9  18          0.13         -4.96         6.00 o                         
   1   0  19         18.54         16.65         7.19 o                         
   2   0  19          0.44         -7.79         5.19 o                         
   3   0  19          0.30         -8.48         7.38 o                         
  -3   1  19          3.39         -9.37         8.77 o                         
  -2   1  19         12.31         -1.93         9.28 o                         
  -1   1  19         62.26         57.69        14.56 o                         
   0   1  19         11.15          8.83         5.97 o                         
   1   1  19         62.27         54.32        10.66 o                         
   2   1  19         12.24         -0.33         8.29 o                         
   3   1  19          3.38         -1.45         6.45 o                         
  -3   2  19          2.52         -1.11         7.23 o                         
  -2   2  19         42.39         26.31         8.78 o                         
  -1   2  19         71.18         62.18         8.20 o                         
   0   2  19         34.28         22.53         8.46 o                         
   1   2  19         71.28         61.45         8.43 o                         
   2   2  19         42.47         41.02         6.71 o                         
   3   2  19          2.52          4.40         6.41 o                         
  -3   3  19         52.23         64.28        15.72 o                         
  -2   3  19         12.27         -5.48        10.16 o                         
  -1   3  19         18.42          0.53        10.28 o                         
   0   3  19          0.05         -3.28         7.35 o                         
   1   3  19         18.42         13.19         8.47 o                         
   2   3  19         12.25          4.74         7.49 o                         
   3   3  19         52.39         71.17         9.02 o                         
  -2   4  19          4.00          5.98         6.56 o                         
  -1   4  19         16.78          6.64         6.89 o                         
   0   4  19         10.53         -3.48         7.90 o                         
   1   4  19         16.77         11.38         9.76 o                         
   2   4  19          3.98          1.40         7.84 o                         
  -2   5  19          4.87          2.54         6.71 o                         
  -1   5  19         34.58         48.85        11.26 o                         
   0   5  19          2.00          1.71         6.00 o                         
   1   5  19         34.69         32.84         8.97 o                         
   2   5  19          4.84          1.19         6.16 o                         
  -2   6  19         13.68          3.06        10.00 o                         
  -1   6  19          2.65          0.26         6.53 o                         
   0   6  19          0.47         -1.38         7.47 o                         
   1   6  19          2.67         -7.44         6.67 o                         
   2   6  19         13.71         24.63         7.58 o                         
  -1   7  19          3.53          5.98         6.43 o                         
   0   7  19         17.17          8.28         6.90 o                         
   1   7  19          3.52         -0.95         5.85 o                         
   0   0  20         59.65         65.63        11.35 o                         
   1   0  20          0.46         -3.63         5.97 o                         
   2   0  20          0.86         -4.01         5.82 o                         
  -2   1  20          4.77         -0.88         7.41 o                         
  -1   1  20         32.70         32.62        12.43 o                         
   0   1  20         23.94          6.02         9.49 o                         
   1   1  20         32.78         37.05         7.17 o                         
   2   1  20          4.80         -3.21         8.93 o                         
  -2   2  20          2.29          1.10         7.01 o                         
  -1   2  20         27.39         37.39         7.85 o                         
   0   2  20          0.37          4.23         6.40 o                         
   1   2  20         27.31         37.25         9.77 o                         
   2   2  20          2.29         -8.28         5.52 o                         
  -1   3  20         12.99          8.07         8.62 o                         
   0   3  20          0.38         -1.69         6.53 o                         
   1   3  20         13.01         21.46         7.62 o                         
  -1   4  20          3.06         -7.00         6.16 o                         
   0   4  20          3.76         -4.78         6.66 o                         
   1   4  20          3.08         -6.59         6.09 o                         
                                                                                
